# Supplementary material for: RNA-seq analyses of changes in the Anopheles gambiae transcriptome associated with resistance to pyrethroids in Kenya: identification of candidate-resistance genes and candidate-resistance SNPs
Source: Parasit Vectors. 2015 Sep 17;8:474. doi: 10.1186/s13071-015-1083-z (PMC4574070; doi:10.1186/s13071-015-1083-z)
Supplement: Additional file 1: — List of primers. List of genes/primers used in qRT-PCR (A) and in genotyping (B). (XLSX 15 kb) [file 13071_2015_1083_MOESM1_ESM.xlsx]

## Sheet: Sheet1
	Additional File 1. List of genes/primers used in qRT-PCR (A) and in genotyping (B).
	A
	Gene	Forward primer (5'-3')	Reverse primer (5'-3')
	AGAP012984	CGACTACATGCCCAAGATGA	AGGCCCCAGTTCTCCATC
	AGAP002724	CAACCACTCAACAACCTGACA	TAGTTGTGGTTGCTGCTTCG
	AGAP003321	ATCAAATTCAAGCGCATCCT	CTAATTCGCTGGATCCGTTC
	AGAP003714	AAAGAAAGCACCAACGTGGA	GGCGTTTTCTTCAGCGATATT
	AGAP004799	TCAAACGCACGAATTGAAAA	TGACAATTACGCACTTGAACG
	AGAP005548	GCCATGGACGGCTGTATC	TGACCTTCTGAACGCTATGG
	AGAP008449 (CPLCG5)	ATGAAGTGCATCGTTGCC	GTATCCGGCGTACGGGTATC
	AGAP009472	AATCAACGCTGCTGAATGTG	GACAATGATGTTCCCGCTAA
	AGAP008446 (CPLCG3)	TCCCATCTCCTAGTCAGTGTGC	TGAAGTGGGGGTCGAACGATG
	AGAP008447 (CPLCG4)	CCCAGACCGCACCCAAACAT	TGTTCAGCGGATTTGCACACG
	AGAP008212 (CYP6M2)	GGTCGTGGAGATGAAGTATCTTG	GTAGTCTTTCGAAGCCACACG
	AGAP008213 (CYP6M3)	GATCAAGTACCGGGTGGAGA	TCTGCCCTTATCTTGCACCT
	AGAP002865 (CYP6P3)	AGCTAATTAACGCGGTGCTG	AAGTGTGGATTCGGAGCGTA
	AGAP008212 (CYP6Z2)	ACGAAGAACTACGATGCAGATG	GCCCTATTTTGGACACCAATAC
	AGAP013036	CTGGCTGGTGGGTAACATTC	GAGGCGCCTTAGAAAAGTCA
	AGAP008840	CAACTGATACTGCGCGAAAA	CGTACCCAAAAAGCCACACT
	AGAP004177	GCTTCGAAAGCTGAGCACAT	CAGCTGTCTGGTAAGCCATTC
	AGAP004572	ACCCGTGGTACGCACTATTC	CAAACATGTGTGCTGCACTG
	RpS7	GTGAGGTCGAGTTCAACAACAAGAA	GGCACCGGCACGTAGATGA
	B
	gene	targeted SNPs	Forward primer (5'-3')	Reverse primer (5'-3')
	AGAP004707	2391280 (A/G); K419R	TGCCTTTCGTCTAATGACTCAA	TTCTTCTGCTTCCCGAAGTG
in rtp1	AGAP004220	52041481; G-A; S28stopcodon	TCTACTCGAAATCTAGAAACAGCA	AATCCGTGCTGCCAGGAG
	AGAP004229	52460435; A-G; S420G	ACTCCCACCTCCGTGCAG	GAGCTGTTGGGGCTTGAAT
	AGAP004381	55506000; A-G; V132A	TTCAAATGCGGAACAGTCAG	AACTCAACACAACCCGGAAG
	AGAP004442	56118173; G-A; T250N	GAATGAACAAGAGCAAGATACGAA	GATGTTTTTCGACCCGCTAC
in rtp2	AGAP008191	6541946; G-A; A406E	CCAACAGTACGGCACACAAC	AAACTCCATGCCGGAGAAT
	AGAP008194	6567161; A-G; D528E	GTCGACAGCTCCGCAAGTA	ATCCGTCTCCTTGTGCTGTC
	AGAP008198	6662754; G-A; A226T	TCTGAAGAAGCCGTCGAATC	GAGGAAGATTCCGAGCTGAG
	AGAP008205 (CYP6R1)	6906884; T-A; T474S	ACTACCCCGAACCGGAAC	TCGGTTGAGCTTTTTCACCT
	AGAP027998	28375260; T-C; S267P	ATGGACATTAGCCCGATCAA	GTGTCCACGTCGGAGCTAAC
	AGAP027998	28378294; T-C; L1278P	GCAGGTCCAATCTGCAAAGTA	CTGCCGCAATCTTAAATGGT
	AGAP008320	9045924; G-T; A748S	TCCACCAGGAAGAGCTGATT	CTCCTCATCCCGGTACGTC
	AGAP008539	12302598; C-G; E368D	GAAAGTGCGTACAGCGTGAT	ATGGTGACAGCGAAAAACCT
	AGAP008576	13248625; T-C; V618S	CTGAAGTCGGCCCTCGAT	TTATCAATGCTGCTGGTGTTG
in rtp3	AGAP008970	22359789; G-C; A1266G	AGGAGGTGCAGAAGGACAAA	GTAACGCTCCCAAACAGTCC
	AGAP008984	22685116; A-T; S391T	GTGGCCATAGCATGAAGCAT	CTGCTCCATCGGTACGTCAT
	AGAP028111	24339249; T-A; Y76F	GGTGTGATGTAATCCGAACG	GTTTTGAGCGTGTGTCCTTG
	AGAP009041	24539721; G-T; P5019T	AAAGGTAAACGCGCAGCTAA	GTTCAGCGTGATGGTCGTG
	AGAP009268	30301921; C-T; A642T	AAAGCCCACACTACCAGTCG	GTGTTGGCCCAGCTGAGAT
	AGAP009286	30820510; G-C; D109E	GCCAACATTATGGGACAGGA	TCGACTTTTCGTGACTGTCG
	AGAP009485	34691931; G-C; F128L	TTTTATCATGCGTCCTACATCG	TTACCCGCTCCAAACAGG
	AGAP009551	36043997; G-C; A101G	ACGAGCAGGAACTCCTTGAA	GAAAAGGGAAGCGGATTTGT
others	AGAP000293	5199867; A-G; D77G	GTCCGGGAGCGTTTGATT	GAGGCTGTTTCCGAGATCC
	AGAP001117-RB	379503; A-T; M109L	TGCGTCAACATTTTGTCATTC	TTTGCGATTGGCAAGTAGTG
	AGAP001345	3364601; G-C; S652T	AAGGATCGCACCTCGTTCTA	GAAGGCGTACGAGTCCATGT
	AGAP003531	39207867; A-G; V597A	GCTGGTGCTGGATCTGAAG	TAGACAGTCGGCCACACATC
	AGAP005756	20288061; A-C; K209E	ATCCGGTGCACTTTATGGAG	CTGCACTCTCACCAAACAGC
	AGAP005783	20572552; A-G; E180G	CTACGTGTGGGGAGGAAGTG	CGTCGAAATCGCTCGTAAC
	AGAP006166	27472166; T-C; T764A	CGCCTGTTTCATCTCTGCTA	GGTCGGTTTGTTTGGCAGT
	AGAP006881	39325862; T-G; N366H	GGTGGACTGTTCTGCATTGA	GTTAGGTCCCGTTCCTTGGT
	AGAP007014	40975800; T-C; S318A	CGTGTCGTTGGGTGATCTAA	TGCGTACTTGGAACGCCTTA
	AGAP007484	46856174; A-G; I90V	AATTCACCCATCCCAATCAC	CATTACCGTCACCAGCACAG
	AGAP012951	39203443; G-C; A546P	TGGGTTCATGATCGGTAACA	CAGCAGGGACGCATTGAG
	AGAP000140	2152178; A-G; K535R	GTGTTCGCGGTCAACTACAG	ATCACGTACGCCAGGTTGTA
	AGAP002219	17702546: G-A; start gain	CCGACGCCATTTTCAATG	TGTGCACTGACTGCTGTTTG
	AGAP002508	22124242; C-T; R851Q	GGAGAACGCGAAATTGATTG	ACCAAAGTTGCCCTTGTTGT
	AGAP003794	43365680; C-G; A54P	AGGGATAATGCGCAGgtaaa	CAGTGTCAACTGAATTGAAGAAAAA
	AGAP006776	38134619; C-G; S1344T	CGGCAAGTAGAAAGCAGGTG	TTGCTGATTGTTTGCGCTAC
	AGAP007975	3618842; G-T; S45I	ATCGGTCCGCAAAATACTGA	CTTGTCGCCCTCCTTCTTCT
