# Supplementary material for: RNA-seq analyses of changes in the Anopheles gambiae transcriptome associated with resistance to pyrethroids in Kenya: identification of candidate-resistance genes and candidate-resistance SNPs
Source: Parasit Vectors. 2015 Sep 17;8:474. doi: 10.1186/s13071-015-1083-z (PMC4574070; doi:10.1186/s13071-015-1083-z)
Supplement: Additional file 3: — Output of the Tuxedo pipeline on gene differential expression. List of genes analyzed, gene quantification levels (output of Cufflinks) and analyses of differential expression (output of Cuffdiff). (XLSX 6499 kb) [file 13071_2015_1083_MOESM3_ESM.xlsx]

## Sheet: Cufflinks output
Additiotiona File 3. Overall output of the Tuxedo pipeline: gene quantification
tracking_id	class_code	nearest_ref_id	gene_id	gene_short_name	tss_id	locus	length	coverage	Resistant_FPKM	Resistant_conf_lo	Resistant_conf_hi	Resistant_status	Susceptible_FPKM	Susceptible_conf_lo	Susceptible_conf_hi	Susceptible_status	Kisumu_FPKM	Kisumu_conf_lo	Kisumu_conf_hi	Kisumu_status
XLOC_000001	-	-	XLOC_000001	AGAP004678	TSS1	2L:203778-205293	-	-	37.446	19.5183	53.9768	OK	26.3465	13.7345	37.9531	OK	51.719	22.7383	67.3603	OK
XLOC_000002	-	-	XLOC_000002	AGAP004679	TSS2,TSS3	2L:207893-210460	-	-	31.8787	18.9388	44.8069	OK	28.5069	17.139	39.8671	OK	31.7719	18.6644	44.8726	OK
XLOC_000003	-	-	XLOC_000003	AGAP004680	TSS4	2L:271284-271815	-	-	0.820927	0.167723	1.46758	OK	1.13795	0.293515	1.97075	OK	0.129686	0	0.251584	OK
XLOC_000004	-	-	XLOC_000004	AGAP004684	TSS5	2L:493038-493543	-	-	81.7642	31.858	93.3524	OK	60.8397	23.5274	69.8755	OK	65.2284	23.6284	69.4211	OK
XLOC_000005	-	-	XLOC_000005	AGAP004686	TSS6	2L:742003-747057	-	-	36.8672	21.4483	52.2451	OK	31.191	18.3051	44.0769	OK	40.5183	22.58	58.4593	OK
XLOC_000006	-	-	XLOC_000006	AGAP004689	TSS7	2L:1052035-1057434	-	-	36.1358	20.9365	51.325	OK	37.4075	21.8746	52.9384	OK	45.5298	25.8986	65.2813	OK
XLOC_000007	-	-	XLOC_000007	AGAP004692	TSS8	2L:1411010-1441380	-	-	29.5734	16.9114	42.2343	OK	25.18	14.3124	36.0372	OK	29.0988	15.8473	42.3126	OK
XLOC_000008	-	-	XLOC_000008	AGAP004695	TSS9	2L:1834185-1835605	-	-	20.1	10.4179	28.6099	OK	15.9224	8.08755	22.6765	OK	4.38831	1.76242	6.30554	OK
XLOC_000009	-	-	XLOC_000009	AGAP004699	TSS10	2L:1973600-1976357	-	-	17.2119	9.96244	24.4417	OK	17.4764	10.0808	24.8515	OK	21.4214	11.4286	31.2533	OK
XLOC_000010	-	-	XLOC_000010	AGAP004700	TSS11	2L:2013633-2015127	-	-	16.7188	9.88946	23.548	OK	9.55493	5.17796	13.9301	OK	2.98349	1.24935	4.71909	OK
XLOC_000011	-	-	XLOC_000011	AGAP004701	TSS12	2L:2074971-2120041	-	-	2.34544	1.30206	3.37993	OK	3.52382	2.05617	4.98038	OK	3.3979	1.86086	4.84475	OK
XLOC_000012	-	-	XLOC_000012	AGAP004702	TSS13	2L:2163141-2164726	-	-	14.0905	5.4966	18.9593	OK	17.7	6.9305	23.261	OK	9.88909	3.30593	11.9491	OK
XLOC_000013	-	-	XLOC_000013	AGAP004703	TSS14	2L:2248666-2253660	-	-	21.7932	12.6478	30.9219	OK	13.1573	7.74198	18.5194	OK	18.2862	10.7059	25.8577	OK
XLOC_000014	-	-	XLOC_000014	AGAP004706	TSS15	2L:2305656-2306118	-	-	0.415193	0.0481931	0.77109	OK	0.547613	0.0481931	1.01206	OK	0.759152	0.144579	1.34941	OK
XLOC_000015	-	-	XLOC_000015	AGAP004707	TSS16	2L:2358157-2431617	-	-	6.56956	3.79686	9.34241	OK	8.77086	5.25251	12.2868	OK	11.5381	6.64962	16.4274	OK
XLOC_000016	-	-	XLOC_000016	AGAP004709	TSS17	2L:2482552-2483631	-	-	129.557	0	260.98	OK	124.83	0.731572	248.957	OK	107.095	6.17065	207.925	OK
XLOC_000017	-	-	XLOC_000017	AGAP004711	TSS18	2L:2487769-2489611	-	-	9.55924	5.46356	13.6226	OK	8.32261	4.68996	11.9425	OK	6.85207	3.7834	9.91177	OK
XLOC_000018	-	-	XLOC_000018	AGAP004712	TSS19	2L:2506571-2507341	-	-	0.0826956	0	0.161342	OK	0.0359073	0	0.0806711	OK	0.113714	0	0.201678	OK
XLOC_000019	-	-	XLOC_000019	AGAP004714	TSS20	2L:2573497-2574460	-	-	2.97573	1.12543	4.74505	OK	4.7922	1.88585	7.60424	OK	5.64733	2.12919	7.878	OK
XLOC_000020	-	-	XLOC_000020	AGAP004715	TSS21	2L:2615656-2620722	-	-	29.4047	16.9983	41.7568	OK	28.8726	16.7558	40.9686	OK	25.4755	14.3762	36.505	OK
XLOC_000021	-	-	XLOC_000021	GPRGR57	TSS22	2L:2624120-2627818	-	-	0.00590403	0	0.0489346	OK	0.0261123	0	0.0489346	OK	0.0272352	0	0.0815576	OK
XLOC_000022	-	-	XLOC_000022	AGAP004717	TSS23	2L:2643649-2679635	-	-	3.33443	1.7076	4.95934	OK	6.78763	3.82151	9.75662	OK	4.91293	2.58417	7.24363	OK
XLOC_000023	-	-	XLOC_000023	AGAP004718	TSS24	2L:2687937-2714108	-	-	2.32693	1.02238	3.61621	OK	3.12285	1.36318	4.86579	OK	2.16864	0.833053	3.50261	OK
XLOC_000024	-	-	XLOC_000024	AGAP004720	TSS25	2L:2727393-2742060	-	-	4.53298	2.08599	6.91671	OK	5.88896	2.74473	9.00271	OK	6.14516	2.54711	8.76117	OK
XLOC_000025	-	-	XLOC_000025	AGAP004723	TSS26	2L:2756471-2760324	-	-	19.5133	9.64559	29.3387	OK	13.8126	6.64474	19.6395	OK	23.4956	11.8962	32.7414	OK
XLOC_000026	-	-	XLOC_000026	AGAP004724	TSS27	2L:2775210-2796481	-	-	1.04637	0.451965	1.62945	OK	0.826677	0.344921	1.32021	OK	0.939327	0.40439	1.47483	OK
XLOC_000027	-	-	XLOC_000027	EIF3C_ANOGA	TSS28	2L:2797663-2801444	-	-	65.5106	36.76	94.2917	OK	49.6983	28.2526	71.0724	OK	54.2744	28.6013	79.9482	OK
XLOC_000028	-	-	XLOC_000028	GPRGR25	TSS29	2L:2812212-2814510	-	-	1.14914	0.431497	1.86407	OK	1.09808	0.431497	1.77777	OK	1.10716	0.327937	1.69147	OK
XLOC_000029	-	-	XLOC_000029	AGAP004730	TSS30	2L:2865741-2866766	-	-	0.406463	0.0815576	0.706833	OK	1.49846	0.489346	2.5011	OK	0.470743	0.108743	0.815576	OK
XLOC_000030	-	-	XLOC_000030	AGAP004733	TSS31	2L:2917654-2919864	-	-	0.434317	0.158633	0.713847	OK	0.347483	0.113309	0.577876	OK	0.439517	0.147302	0.725178	OK
XLOC_000031	-	-	XLOC_000031	AGAP004736	TSS32	2L:2968483-2969976	-	-	10.5792	5.61615	15.5358	OK	7.95108	4.17058	11.7142	OK	11.4083	5.36692	16.4995	OK
XLOC_000032	-	-	XLOC_000032	AGAP004737	TSS33	2L:2970596-2974653	-	-	31.1654	15.2524	46.9424	OK	26.3186	13.1472	39.4556	OK	27.476	11.5857	41.0589	OK
XLOC_000033	-	-	XLOC_000033	AGAP004739	TSS34	2L:2976110-2977915	-	-	72.8363	40.8932	104.766	OK	41.5153	23.5513	59.4302	OK	67.9976	37.8405	98.1151	OK
XLOC_000034	-	-	XLOC_000034	AGAP004743	TSS35	2L:3020237-3021140	-	-	134.461	63.6713	191.146	OK	119.829	56.9293	169.374	OK	110.419	50.253	149.147	OK
XLOC_000035	-	-	XLOC_000035	AGAP004744	TSS36	2L:3021773-3025711	-	-	1350.77	642.318	2059.27	OK	1602.67	783.052	2416.27	OK	1105.12	551.935	1659.53	OK
XLOC_000036	-	-	XLOC_000036	AGAP004746	TSS37	2L:3030690-3033267	-	-	12.2725	7.38684	17.1249	OK	8.74998	5.23552	12.2511	OK	9.84525	6.0732	13.6123	OK
XLOC_000037	-	-	XLOC_000037	AGAP004749	TSS38,TSS39	2L:3038603-3040277	-	-	18.9149	11.3515	26.4883	OK	15.2214	9.01727	21.4252	OK	16.0177	9.36926	22.6743	OK
XLOC_000038	-	-	XLOC_000038	AGAP004751	TSS40	2L:3052357-3056687	-	-	6.33927	3.70081	8.97045	OK	4.05287	2.31971	5.78588	OK	6.42906	3.33878	9.1984	OK
XLOC_000039	-	-	XLOC_000039	TRMB_ANOGA	TSS41	2L:3056993-3057934	-	-	25.5738	13.5816	37.3848	OK	15.2972	7.95018	22.6201	OK	27.0843	13.6525	39.0884	OK
XLOC_000040	-	-	XLOC_000040	CASPL2	TSS42	2L:3063115-3064911	-	-	9.0105	4.87185	13.1056	OK	17.7215	9.44456	25.6983	OK	12.9892	6.31062	18.7324	OK
XLOC_000041	-	-	XLOC_000041	AGAP004755	TSS43	2L:3065636-3068314	-	-	11.0733	5.21897	16.9216	OK	8.00572	3.66931	12.326	OK	9.65968	4.45305	14.7663	OK
XLOC_000042	-	-	XLOC_000042	AGAP004757,AGAP013546	TSS44,TSS45	2L:3068707-3070456	-	-	49.6439	29.0219	70.28	OK	38.9905	21.3465	56.6374	OK	39.2165	21.872	56.7262	OK
XLOC_000043	-	-	XLOC_000043	AGAP004759	TSS46	2L:3075359-3076135	-	-	4.14718	1.66415	6.54185	OK	1.94357	0.688615	3.18485	OK	3.00967	1.09031	4.849	OK
XLOC_000044	-	-	XLOC_000044	AGAP004761	TSS47	2L:3127124-3131071	-	-	0.887772	0.411852	1.36163	OK	0.741513	0.327801	1.15991	OK	1.74872	0.907756	2.59719	OK
XLOC_000045	-	-	XLOC_000045	AGAP004762	TSS48	2L:3150314-3152338	-	-	23.2345	13.0908	33.0895	OK	20.3563	11.4718	29.0496	OK	16.9161	9.29774	24.4085	OK
XLOC_000046	-	-	XLOC_000046	AGAP004763	TSS49	2L:3152720-3153806	-	-	3.29392	1.35567	5.2159	OK	1.54291	0.574438	2.48157	OK	0.362459	0.0919101	0.620393	OK
XLOC_000047	-	-	XLOC_000047	AGAP004765	TSS50	2L:3156535-3159336	-	-	9.44752	5.41367	13.4812	OK	6.59331	3.73665	9.44339	OK	7.98052	4.61586	11.2914	OK
XLOC_000048	-	-	XLOC_000048	AGAP004766	TSS51,TSS52,TSS53	2L:3163009-3178079	-	-	55.7608	27.8722	83.6076	OK	76.3052	35.991	116.565	OK	66.6317	32.6581	100.63	OK
XLOC_000049	-	-	XLOC_000049	AGAP004769	TSS54	2L:3288075-3322501	-	-	21.4539	8.37161	34.52	OK	28.297	12.8601	43.7332	OK	29.8254	11.2655	45.3573	OK
XLOC_000050	-	-	XLOC_000050	AGAP004773	TSS55	2L:3360196-3361330	-	-	13.3336	7.26467	19.2612	OK	9.58927	5.14417	13.9599	OK	31.5351	16.7284	45.1784	OK
XLOC_000051	-	-	XLOC_000051	AGAP004774	TSS56	2L:3389140-3399248	-	-	9.82588	5.84782	13.8027	OK	8.50932	5.16837	11.856	OK	10.2492	6.18754	14.318	OK
XLOC_000052	-	-	XLOC_000052	AGAP004776	TSS57	2L:3401013-3447379	-	-	19.5494	0.243215	40.3074	OK	19.97	0.143718	40.4179	OK	14.4946	1.63617	31.2089	OK
XLOC_000053	-	-	XLOC_000053	AGAP013620	TSS58	2L:3401013-3447379	-	-	0	0	0	OK	0	0	0	OK	0	0	0	OK
XLOC_000054	-	-	XLOC_000054	AGAP004778	TSS59	2L:3401013-3447379	-	-	42.3253	0	102.259	OK	38.9274	0.0372345	90.2565	OK	43.2969	0.969477	92.3207	OK
XLOC_000055	-	-	XLOC_000055	AGAP004784	TSS60	2L:3490306-3535246	-	-	15.1264	8.88396	21.3598	OK	11.8071	6.70943	16.9065	OK	18.171	10.401	25.9439	OK
XLOC_000056	-	-	XLOC_000056	AGAP004785	TSS61	2L:3542107-3544112	-	-	33.8312	17.9467	49.5472	OK	39.9963	21.205	58.4947	OK	24.7985	13.5764	35.9709	OK
XLOC_000057	-	-	XLOC_000057	AGAP004786	TSS62	2L:3545834-3548422	-	-	53.4954	30.6809	76.2981	OK	60.6295	34.3314	86.8734	OK	74.025	40.7964	106.756	OK
XLOC_000058	-	-	XLOC_000058	AGAP004788	TSS63	2L:3573653-3574167	-	-	1.59874	0.200588	2.87509	OK	1.42035	0.200588	2.20646	OK	0.411583	0	0.668625	OK
XLOC_000059	-	-	XLOC_000059	AGAP004790	TSS64	2L:3576594-3577108	-	-	3771.57	1023.73	3387.66	OK	3855.99	1032.22	3339.32	OK	2678.79	560.241	1739.5	OK
XLOC_000060	-	-	XLOC_000060	AGAP004792	TSS65	2L:3579850-3583746	-	-	47.9927	26.272	69.7025	OK	87.6851	49.3981	125.978	OK	61.1147	33.908	88.319	OK
XLOC_000061	-	-	XLOC_000061	AGAP004793	TSS66,TSS67	2L:3585261-3590507	-	-	26.0207	15.2632	36.7891	OK	71.2678	36.8977	105.612	OK	21.004	12.3957	29.6525	OK
XLOC_000062	-	-	XLOC_000062	AGAP004794	TSS68	2L:3596960-3598493	-	-	20.4904	11.9322	29.0463	OK	44.1594	21.6502	66.565	OK	65.9306	35.1508	95.9035	OK
XLOC_000063	-	-	XLOC_000063	AGAP004801	TSS69,TSS70,TSS71	2L:3733800-3744679	-	-	27.6616	15.3233	40.0028	OK	30.8332	16.8308	44.8473	OK	19.529	10.9156	28.2334	OK
XLOC_000064	-	-	XLOC_000064	AGAP004802	TSS72	2L:3745920-3747552	-	-	166.697	89.5618	243.703	OK	593.853	282.132	905.195	OK	142.547	74.0201	207.854	OK
XLOC_000065	-	-	XLOC_000065	AGAP004804	TSS73	2L:3749872-3750905	-	-	9.19038	4.79914	13.5437	OK	5.53372	2.74566	8.3062	OK	7.11076	4.03774	10.1982	OK
XLOC_000066	-	-	XLOC_000066	AGAP004805	TSS74	2L:3758093-3778548	-	-	19.0671	11.0057	27.1315	OK	24.5585	13.889	35.2257	OK	19.8278	11.1409	28.5002	OK
XLOC_000067	-	-	XLOC_000067	GALE7	TSS75	2L:3780411-3781204	-	-	32.7283	15.4762	46.5745	OK	19.4759	8.94259	26.2803	OK	25.2189	11.4611	35.2959	OK
XLOC_000068	-	-	XLOC_000068	CTL1	TSS76	2L:3800427-3801534	-	-	3.77277	1.62572	5.89027	OK	1.32607	0.4241	2.21474	OK	0.682309	0.21205	1.13093	OK
XLOC_000069	-	-	XLOC_000069	AGAP004813	TSS77	2L:3818250-3818511	-	-	0.225961	0	0.347894	OK	0.439142	0	0.811753	OK	0	0	0	OK
XLOC_000070	-	-	XLOC_000070	AGAP004814	TSS78	2L:3825667-3826851	-	-	5.00581	1.90449	7.99886	OK	29.2871	12.0849	45.8117	OK	7.53024	2.70091	9.79947	OK
XLOC_000071	-	-	XLOC_000071	AGAP004818	TSS79	2L:3858863-3859471	-	-	69.3835	28.8056	84.2832	OK	58.9992	23.9351	71.156	OK	72.6123	27.2285	79.1807	OK
XLOC_000072	-	-	XLOC_000072	AGAP004820	TSS80	2L:3870993-3872609	-	-	12.8352	7.25888	18.3566	OK	9.61217	5.28712	13.8896	OK	11.1342	6.15958	16.0707	OK
XLOC_000073	-	-	XLOC_000073	AGAP004825	TSS81	2L:3992273-3996433	-	-	1.43929	0.73593	2.14758	OK	0.5869	0.25423	0.916567	OK	1.6028	0.863045	2.3416	OK
XLOC_000074	-	-	XLOC_000074	AGAP004827	TSS82	2L:4120677-4142005	-	-	4.56683	2.75516	6.37406	OK	6.67767	4.05877	9.28518	OK	4.72893	2.87513	6.582	OK
XLOC_000075	-	-	XLOC_000075	AGAP004828	TSS83	2L:4153260-4156465	-	-	0.621109	0.204738	1.02369	OK	0.812953	0.307107	1.31373	OK	0.890121	0.324168	1.45023	OK
XLOC_000076	-	-	XLOC_000076	AGAP004831	TSS84	2L:4201431-4202564	-	-	0.0181217	0	0.0582097	OK	0.0448423	0	0.0873146	OK	0	0	0	OK
XLOC_000077	-	-	XLOC_000077	AGAP004833	TSS85	2L:4233341-4239866	-	-	10.3383	6.3425	14.3386	OK	7.06784	4.35938	9.77103	OK	6.79683	3.77543	9.83463	OK
XLOC_000078	-	-	XLOC_000078	AGAP004835	TSS86	2L:4302586-4323649	-	-	3.28537	1.87512	4.68779	OK	3.64642	2.1113	5.17446	OK	2.52564	1.40276	3.63572	OK
XLOC_000079	-	-	XLOC_000079	AGAP004839	TSS87	2L:4376927-4378620	-	-	91.7961	31.7398	119.222	OK	72.1478	25.3708	88.0608	OK	81.9143	24.0549	84.85	OK
XLOC_000080	-	-	XLOC_000080	AGAP013627	TSS88	2L:4379116-4379281	-	-	0	0	0	OK	0	0	0	OK	0	0	0	OK
XLOC_000081	-	-	XLOC_000081	AGAP004842	TSS89,TSS90	2L:4382187-4392314	-	-	28.7391	7.47297	49.9863	OK	28.4707	9.56694	47.3546	OK	27.0145	8.10588	45.8944	OK
XLOC_000082	-	-	XLOC_000082	AGAP004843	TSS91	2L:4382187-4392314	-	-	8.80955	0.405645	17.2757	OK	6.07954	0.0358159	12.7863	OK	8.03652	0.216924	17.1506	OK
XLOC_000083	-	-	XLOC_000083	AGAP004845	TSS92	2L:4396211-4402689	-	-	15.8551	9.50275	22.2073	OK	14.7581	8.7891	20.725	OK	20.7523	12.2289	29.2727	OK
XLOC_000084	-	-	XLOC_000084	SCRB9	TSS93,TSS94	2L:4404138-4428751	-	-	74.3461	41.02	107.653	OK	109.201	57.9953	160.434	OK	92.65	48.4368	137.022	OK
XLOC_000085	-	-	XLOC_000085	SCRB7	TSS95	2L:4433670-4438248	-	-	20.7833	11.5029	30.0649	OK	20.2416	11.639	28.8556	OK	13.62	7.70894	19.4688	OK
XLOC_000086	-	-	XLOC_000086	AGAP004849	TSS96	2L:4441877-4443314	-	-	22.901	12.9702	32.7469	OK	12.4281	6.93831	17.766	OK	17.6056	10.4487	24.7538	OK
XLOC_000087	-	-	XLOC_000087	AGAP004854	TSS97	2L:4483667-4490466	-	-	13.2286	7.80503	18.6728	OK	11.6186	6.89908	16.3243	OK	13.6251	8.08378	19.1781	OK
XLOC_000088	-	-	XLOC_000088	CLIPB13	TSS98	2L:4492188-4494085	-	-	40.7221	23.535	57.6711	OK	59.2072	31.3308	87.0677	OK	70.4578	37.7239	103.146	OK
XLOC_000089	-	-	XLOC_000089	AGAP004856	TSS99	2L:4495103-4496644	-	-	6.11216	2.99986	9.15543	OK	3.84717	1.79213	5.86337	OK	8.53315	3.64269	10.967	OK
XLOC_000090	-	-	XLOC_000090	AGAP004862	TSS100	2L:4554529-4565883	-	-	0.0635625	0.0102228	0.112451	OK	0.0198663	0	0.0408911	OK	0.475436	0.204456	0.746263	OK
XLOC_000091	-	-	XLOC_000091	AGAP004863	TSS101	2L:4568304-4578735	-	-	1.79761	1.00202	2.58856	OK	2.30495	1.33007	3.28044	OK	2.07546	1.17499	2.96432	OK
XLOC_000092	-	-	XLOC_000092	AGAP004867	TSS102	2L:4676919-4678867	-	-	170.494	90.1374	249.905	OK	168.45	88.7884	246.88	OK	166.012	83.8284	246.335	OK
XLOC_000093	-	-	XLOC_000093	AGAP004870	TSS103	2L:4692753-4697498	-	-	15.2921	9.09909	21.4856	OK	14.617	8.76107	20.4661	OK	16.7997	9.88415	23.6772	OK
XLOC_000094	-	-	XLOC_000094	BND7A_ANOGA	TSS104	2L:4749122-4756753	-	-	7.02179	3.35431	10.5383	OK	11.9572	6.12756	17.7752	OK	8.95721	4.2259	13.1531	OK
XLOC_000095	-	-	XLOC_000095	AGAP004876	TSS105	2L:4845958-4847193	-	-	0.0526565	0	0.114769	OK	0.0549686	0	0.114769	OK	0	0	0	OK
XLOC_000096	-	-	XLOC_000096	AGAP004877	TSS106,TSS107	2L:4851776-4866265	-	-	568.496	230.191	907.246	OK	1021.41	422.165	1620.93	OK	589.553	262.081	919.385	OK
XLOC_000097	-	-	XLOC_000097	AGAP004879	TSS108	2L:4879246-4880564	-	-	7.02768	3.3486	10.6528	OK	5.68951	2.72196	8.67502	OK	5.8421	2.66321	9.00792	OK
XLOC_000098	-	-	XLOC_000098	AGAP004880	TSS109	2L:4905325-4908734	-	-	56.4148	10.1933	102.657	OK	15.6585	8.17444	23.1423	OK	76.4801	43.5328	109.484	OK
XLOC_000099	-	-	XLOC_000099	AGAP004881	TSS110	2L:4925705-4932269	-	-	6.85877	4.1053	9.61124	OK	9.21971	5.58643	12.8311	OK	7.67393	4.37094	10.8509	OK
XLOC_000100	-	-	XLOC_000100	AGAP004883	TSS111	2L:4934984-4944994	-	-	460.849	208.913	712.834	OK	269.871	99.6961	440.097	OK	169.373	72.009	268.093	OK
XLOC_000101	-	-	XLOC_000101	AGAP004885	TSS112	2L:4953469-4954359	-	-	93.8707	44.5653	130.978	OK	77.3538	35.6801	105.368	OK	89.9893	39.6175	114.985	OK
XLOC_000102	-	-	XLOC_000102	AGAP004888	TSS113	2L:4971870-4974593	-	-	0.117191	0.0275901	0.211524	OK	0.177601	0.0459835	0.303491	OK	2.28447	1.15879	3.40278	OK
XLOC_000103	-	-	XLOC_000103	AGAP004890	TSS114	2L:4974900-4986660	-	-	111.901	57.054	166.698	OK	212.512	101.59	323.184	OK	131.525	63.3857	199.758	OK
XLOC_000104	-	-	XLOC_000104	AGAP004892	TSS115	2L:5003263-5042389	-	-	10.5278	5.68277	15.3746	OK	12.6721	7.05553	18.2891	OK	16.7467	9.32493	24.1121	OK
XLOC_000105	-	-	XLOC_000105	AGAP004897	TSS116	2L:5551066-5551909	-	-	0.0335067	0	0.107561	OK	0.0886825	0	0.161342	OK	0.108681	0	0.268904	OK
XLOC_000106	-	-	XLOC_000106	AGAP004899	TSS117	2L:5626945-5628862	-	-	0.955426	0.371668	1.53313	OK	0.668384	0.255522	1.08016	OK	0.163483	0.0348439	0.290366	OK
XLOC_000107	-	-	XLOC_000107	AGAP004902	TSS118	2L:5719843-5759970	-	-	2.74506	1.52415	3.96719	OK	4.20821	2.44056	5.97587	OK	3.35057	1.98925	4.7163	OK
XLOC_000108	-	-	XLOC_000108	CAT1	TSS119	2L:5771984-5780988	-	-	268.011	143.322	392.346	OK	201.323	109.729	292.843	OK	196.755	104.898	287.73	OK
XLOC_000109	-	-	XLOC_000109	AGAP004905	TSS120	2L:5783829-5790759	-	-	8.25407	4.94237	11.5453	OK	6.57179	3.88118	9.22641	OK	6.0968	3.65519	8.52878	OK
XLOC_000110	-	-	XLOC_000110	AGAP004906	TSS121	2L:5793346-5794156	-	-	360.272	156.295	522.703	OK	443.823	190.699	583.868	OK	234.374	85.9898	261.516	OK
XLOC_000111	-	-	XLOC_000111	AGAP004907	TSS122	2L:5801331-5801760	-	-	1.10027	0.207601	1.97221	OK	1.2734	0.259501	2.28361	OK	1.30963	0.259501	2.28361	OK
XLOC_000112	-	-	XLOC_000112	AGAP004909	TSS123	2L:5815576-5817275	-	-	11.2808	6.53093	16.0045	OK	9.17803	5.23976	13.0919	OK	9.58386	5.64513	13.5123	OK
XLOC_000113	-	-	XLOC_000113	AGAP004912	TSS124	2L:5826319-5831336	-	-	37.0526	20.9868	53.1249	OK	35.5381	20.1666	50.9184	OK	33.4307	19.0995	47.7316	OK
XLOC_000114	-	-	XLOC_000114	AGAP004913	TSS125	2L:5844429-5845398	-	-	0.0420821	0	0.0919101	OK	0.0259451	0	0.0459551	OK	0.0696988	0	0.137865	OK
XLOC_000115	-	-	XLOC_000115	AGAP004914	TSS126	2L:5862275-5863688	-	-	0.0164958	0	0.0315148	OK	0.00550564	0	0.0472722	OK	5.62088	2.74179	8.35143	OK
XLOC_000116	-	-	XLOC_000116	AGAP004915	TSS127	2L:5927215-5942472	-	-	8.98926	5.11401	12.8574	OK	12.1329	7.05588	17.1753	OK	9.26002	5.22256	13.2554	OK
XLOC_000117	-	-	XLOC_000117	RL15_ANOGA	TSS128	2L:6015228-6016503	-	-	2534.16	1137.85	3930.65	OK	1917.85	878.288	2952.2	OK	1502.51	598.871	1969.89	OK
XLOC_000118	-	-	XLOC_000118	CASPS6	TSS129	2L:6046957-6047946	-	-	20.3354	10.3904	29.1842	OK	15.7	7.97239	23.1032	OK	14.2024	7.03868	20.2781	OK
XLOC_000119	-	-	XLOC_000119	AGAP004927	TSS130	2L:6105712-6105785	-	-	0	0	0	OK	0	0	0	OK	0	0	0	OK
XLOC_000120	-	-	XLOC_000120	AGAP004929	TSS131	2L:6114438-6115700	-	-	59.115	28.9076	84.7035	OK	38.6592	19.1035	55.3177	OK	51.5078	23.0623	66.53	OK
XLOC_000121	-	-	XLOC_000121	AGAP004930	TSS132	2L:6121200-6122720	-	-	1.09567	0.411684	1.76681	OK	0.700494	0.257302	1.14928	OK	0.645859	0.188688	1.08067	OK
XLOC_000122	-	-	XLOC_000122	AGAP004931	TSS133	2L:6130294-6131449	-	-	2.66393	1.12735	4.15712	OK	2.40492	1.00992	3.78133	OK	6.27173	3.05325	9.39461	OK
XLOC_000123	-	-	XLOC_000123	AGAP004932	TSS134	2L:6182801-6188676	-	-	24.3321	14.1696	34.4496	OK	22.5103	13.3409	31.5447	OK	20.0349	10.691	29.1133	OK
XLOC_000124	-	-	XLOC_000124	AGAP004935	TSS135	2L:6204285-6206914	-	-	17.7121	8.81765	26.6264	OK	5.08219	2.84385	7.3177	OK	2.16743	1.14447	3.18199	OK
XLOC_000125	-	-	XLOC_000125	AGAP004936	TSS136	2L:6208300-6209223	-	-	128.654	63.016	190.223	OK	146.589	70.6389	221.414	OK	157.813	75.562	230.498	OK
XLOC_000126	-	-	XLOC_000126	AGAP004940	TSS137	2L:6244206-6262851	-	-	38.5085	22.1161	54.7161	OK	63.3308	35.851	90.8057	OK	47.9737	27.9173	67.8694	OK
XLOC_000127	-	-	XLOC_000127	AGAP004943	TSS138	2L:6525702-6539076	-	-	2.62944	1.28788	3.97172	OK	4.0324	2.16793	5.89903	OK	3.35943	1.73976	4.97881	OK
XLOC_000128	-	-	XLOC_000128	AGAP004947	TSS139	2L:6621300-6622113	-	-	4.4273	1.86228	6.76447	OK	3.8232	1.58842	5.91548	OK	3.75881	1.20501	5.8881	OK
XLOC_000129	-	-	XLOC_000129	AGAP004949	TSS140	2L:6847180-6848978	-	-	1.96753	0.593274	3.31536	OK	3.51933	1.22145	5.44416	OK	3.96812	1.08185	5.72335	OK
XLOC_000130	-	-	XLOC_000130	AGAP004950	TSS141	2L:6923628-6993818	-	-	3.89083	1.83976	5.93739	OK	5.55521	2.78054	8.21618	OK	5.10217	2.44604	7.67262	OK
XLOC_000131	-	-	XLOC_000131	AGAP004952	TSS142	2L:7172677-7176492	-	-	34.3666	15.9672	52.7525	OK	24.8614	10.8695	38.8408	OK	18.8607	7.33404	30.3886	OK
XLOC_000132	-	-	XLOC_000132	AGAP004955	TSS143	2L:7181936-7182959	-	-	67.1907	38.1329	96.295	OK	47.3541	24.6795	70.0293	OK	130.837	73.7998	187.908	OK
XLOC_000133	-	-	XLOC_000133	AGAP004957	TSS144	2L:7187116-7189946	-	-	3.11325	1.72934	4.48131	OK	1.19889	0.581989	1.82079	OK	3.46898	1.98708	4.9469	OK
XLOC_000134	-	-	XLOC_000134	IMD	TSS145	2L:7194586-7195863	-	-	9.23327	5.0651	13.3964	OK	7.62389	4.09223	11.1663	OK	6.91204	3.81244	10.0109	OK
XLOC_000135	-	-	XLOC_000135	AGAP004961	TSS146	2L:7209865-7213320	-	-	0.147497	0.0396037	0.253464	OK	0.288387	0.0554452	0.514849	OK	0.115056	0.031683	0.205939	OK
XLOC_000136	-	-	XLOC_000136	AGAP004963	TSS147	2L:7219498-7221382	-	-	14.9777	8.3477	21.532	OK	4.60452	2.35484	6.83891	OK	21.6711	12.5497	30.6975	OK
XLOC_000137	-	-	XLOC_000137	AGAP004965	TSS148,TSS149	2L:7278147-7288812	-	-	7.67533	3.5451	11.8085	OK	5.43677	2.19666	8.67872	OK	6.54723	3.16624	9.93337	OK
XLOC_000138	-	-	XLOC_000138	AGAP004966	TSS150	2L:7289295-7292275	-	-	21.9418	10.3133	32.0002	OK	20.8271	9.63863	30.0083	OK	30.2387	12.5945	37.8155	OK
XLOC_000139	-	-	XLOC_000139	AGAP004967	TSS151	2L:7293791-7295641	-	-	38.3788	21.1167	55.5731	OK	29.0335	15.9275	42.1365	OK	41.5276	19.47	57.206	OK
XLOC_000140	-	-	XLOC_000140	IR75d	TSS152	2L:7301875-7303528	-	-	0.323819	0.076989	0.569719	OK	0.309282	0.0923868	0.538923	OK	0.277846	0.076989	0.477332	OK
XLOC_000141	-	-	XLOC_000141	AGAP004970	TSS153	2L:7322612-7338636	-	-	4.52673	2.3866	6.66502	OK	5.70623	3.05444	8.36215	OK	4.71169	2.57578	6.83965	OK
XLOC_000142	-	-	XLOC_000142	GPROR35	TSS154	2L:7322612-7338636	-	-	0.0619857	0	0.404301	OK	0.0680686	0	0.334667	OK	0.162501	0	0.736457	OK
XLOC_000143	-	-	XLOC_000143	AGAP004973	TSS155	2L:7371727-7372996	-	-	0.120532	0	0.22023	OK	0.0885527	0	0.176184	OK	0	0	0	OK
XLOC_000144	-	-	XLOC_000144	GPROR31	TSS156	2L:7438706-7440066	-	-	0.033817	0	0.0795897	OK	0.088047	0	0.159179	OK	0	0	0	OK
XLOC_000145	-	-	XLOC_000145	AGAP004984	TSS157	2L:7537934-7541687	-	-	8.14904	2.43709	13.8427	OK	4.47967	0.643391	8.32509	OK	5.88603	1.09182	10.7232	OK
XLOC_000146	-	-	XLOC_000146	AGAP004986	TSS158	2L:7541758-7542559	-	-	84.369	40.6974	119.659	OK	64.6511	31.1647	90.4275	OK	66.0334	28.8648	83.5279	OK
XLOC_000147	-	-	XLOC_000147	AGAP004987	TSS159	2L:7545672-7546442	-	-	248.032	121.201	365.067	OK	179.892	86.7038	268.521	OK	303.327	148.244	441.227	OK
XLOC_000148	-	-	XLOC_000148	AGAP004988	TSS160	2L:7550404-7551445	-	-	131.794	68.7298	194.585	OK	94.4658	50.1486	138.15	OK	109.83	57.885	160.715	OK
XLOC_000149	-	-	XLOC_000149	AGAP004990	TSS161	2L:7585795-7587650	-	-	88.3616	47.9154	128.461	OK	65.1688	35.4137	94.7626	OK	97.7488	50.7437	143.129	OK
XLOC_000150	-	-	XLOC_000150	AGAP004992	TSS162	2L:7589631-7591130	-	-	44.2454	24.9456	63.5069	OK	37.6807	21.3444	53.5747	OK	29.6137	15.8192	42.6065	OK
XLOC_000151	-	-	XLOC_000151	AGAP004993	TSS163	2L:7592419-7608179	-	-	13.6043	7.23431	19.9878	OK	17.4875	9.44951	25.5824	OK	19.5509	10.5081	28.5976	OK
XLOC_000152	-	-	XLOC_000152	AGAP004997	TSS164	2L:7737072-7738567	-	-	0.0127189	0	0.0339668	OK	0.0159179	0	0.0509502	OK	0.0576793	0	0.118884	OK
XLOC_000153	-	-	XLOC_000153	AGAP004998	TSS165	2L:7746796-7747757	-	-	0	0	0	OK	0	0	0	OK	0	0	0	OK
XLOC_000154	-	-	XLOC_000154	AGAP005000	TSS166	2L:7753287-7754369	-	-	0.71648	0.20833	1.24998	OK	0.714031	0.20833	1.1979	OK	0.706187	0.182288	1.22394	OK
XLOC_000155	-	-	XLOC_000155	AGAP005004	TSS167	2L:7792330-7794417	-	-	22.1086	13.1374	31.0628	OK	14.9394	8.92732	20.9562	OK	19.5136	11.2034	27.6782	OK
XLOC_000156	-	-	XLOC_000156	AGAP005005	TSS168	2L:7794964-7806455	-	-	467.032	232.247	701.732	OK	322.188	151.144	493.442	OK	337.798	170.841	503.255	OK
XLOC_000157	-	-	XLOC_000157	AGAP005006	TSS169	2L:7807838-7812066	-	-	13.4878	7.92905	19.0523	OK	11.4887	6.82675	16.1525	OK	9.62042	4.62215	15.7266	OK
XLOC_000158	-	-	XLOC_000158	AGAP005009	TSS170	2L:7820729-7916840	-	-	59.6892	32.4107	86.9597	OK	51.6257	27.3753	75.855	OK	43.0111	23.2445	62.7457	OK
XLOC_000159	-	-	XLOC_000159	AGAP005010	TSS171	2L:7973480-8020949	-	-	2.11631	1.11847	3.10898	OK	2.67681	1.47866	3.86727	OK	2.88017	1.62084	4.14215	OK
XLOC_000160	-	-	XLOC_000160	AGAP005011	TSS172	2L:8078287-8136322	-	-	4.42417	2.46103	6.37806	OK	6.41158	3.67222	9.14833	OK	5.50684	3.13105	7.84695	OK
XLOC_000161	-	-	XLOC_000161	AGAP005012	TSS173	2L:8286671-8288868	-	-	3.01884	1.56071	4.45556	OK	2.86651	1.48519	4.2416	OK	3.12166	1.48519	4.70729	OK
XLOC_000162	-	-	XLOC_000162	AGAP005014	TSS174	2L:8297036-8299619	-	-	14.3574	8.63388	20.0418	OK	8.82349	5.29877	12.3119	OK	13.1005	7.51179	18.7015	OK
XLOC_000163	-	-	XLOC_000163	AGAP005017	TSS175	2L:8324707-8327190	-	-	2.2996	1.24642	3.34472	OK	2.06368	1.09398	3.03984	OK	1.74051	0.905674	2.58252	OK
XLOC_000164	-	-	XLOC_000164	AGAP005019	TSS176	2L:8328943-8329672	-	-	1.92653	0.635194	3.2094	OK	1.16739	0.334313	1.97245	OK	1.89057	0.601763	3.10911	OK
XLOC_000165	-	-	XLOC_000165	AGAP005022	TSS177	2L:8371012-8372559	-	-	1.84825	0.820114	2.87912	OK	1.01822	0.401332	1.64023	OK	1.12785	0.45368	1.79727	OK
XLOC_000166	-	-	XLOC_000166	AGAP005024	TSS178	2L:8379977-8380388	-	-	4.78464	1.30016	7.63844	OK	1.05368	0.16252	1.89607	OK	4.34141	0.975119	6.01324	OK
XLOC_000167	-	-	XLOC_000167	AGAP005026	TSS179	2L:8464363-8464675	-	-	12.0158	2.92588	14.4867	OK	5.68481	0.999081	7.27902	OK	19.2665	4.28177	17.0557	OK
XLOC_000168	-	-	XLOC_000168	AGAP005028	TSS180	2L:8532254-8540016	-	-	3.58098	0.703786	5.43835	OK	4.9427	1.08767	6.9099	OK	2.03905	0.319903	2.81514	OK
XLOC_000169	-	-	XLOC_000169	AGAP005029	TSS181,TSS182	2L:8569089-8581151	-	-	34.7986	19.9368	49.6635	OK	35.9179	20.4882	51.3465	OK	30.1513	17.3552	42.9812	OK
XLOC_000170	-	-	XLOC_000170	AGAP005032	TSS183	2L:8623633-8627796	-	-	74.7568	37.8162	111.689	OK	65.2814	34.8221	95.7839	OK	45.7837	25.4413	66.1138	OK
XLOC_000171	-	-	XLOC_000171	AGAP005038	TSS184	2L:8668401-8700721	-	-	14.6632	5.33228	23.9761	OK	41.4138	18.0428	64.8005	OK	16.3064	8.13082	24.4766	OK
XLOC_000172	-	-	XLOC_000172	AGAP005042	TSS185	2L:8751402-8758975	-	-	14.6408	8.78938	20.4788	OK	20.4338	12.1181	28.7441	OK	16.1991	9.74215	22.6106	OK
XLOC_000173	-	-	XLOC_000173	AGAP005045	TSS186	2L:8787247-8791505	-	-	1.31024	0	3.05768	OK	0.835662	0	2.12766	OK	2.0489	0	5.05871	OK
XLOC_000174	-	-	XLOC_000174	AGAP005046	TSS187,TSS188	2L:8792214-8793286	-	-	3504.95	1465.53	5543.56	OK	2652.55	1177.93	4130.52	OK	2016.46	976.612	3054.38	OK
XLOC_000175	-	-	XLOC_000175	SRPN13	TSS189	2L:8808787-8809033	-	-	0.333599	0	0.452545	OK	0	0	0	OK	0	0	0	OK
XLOC_000176	-	-	XLOC_000176	AGAP005048	TSS190	2L:8818558-8821078	-	-	4.53873	2.63169	6.43723	OK	3.04431	1.71344	4.36406	OK	3.41482	1.94063	4.89418	OK
XLOC_000177	-	-	XLOC_000177	AGAP005050	TSS191	2L:8822785-8824648	-	-	7.12075	3.11569	11.1206	OK	3.34337	1.24628	5.41651	OK	6.10629	2.73222	9.44295	OK
XLOC_000178	-	-	XLOC_000178	AGAP005052	TSS192	2L:8824898-8827163	-	-	3.88767	2.21023	5.55103	OK	1.84687	0.926869	2.76024	OK	4.23873	2.37319	6.08067	OK
XLOC_000179	-	-	XLOC_000179	ITP	TSS193	2L:8880677-8883250	-	-	25.5152	7.03112	24.6089	OK	36.2724	9.63524	34.3744	OK	28.8959	6.83582	23.8928	OK
XLOC_000180	-	-	XLOC_000180	AGAP005057	TSS194	2L:8894162-8912235	-	-	43.7752	25.0607	62.4373	OK	56.7892	32.2323	81.3623	OK	53.2313	30.2764	75.6911	OK
XLOC_000181	-	-	XLOC_000181	AGAP005058	TSS195	2L:8990757-9030148	-	-	1.81266	0.840807	2.7973	OK	1.49912	0.662944	2.32839	OK	2.46695	1.09952	3.83214	OK
XLOC_000182	-	-	XLOC_000182	AGAP005061	TSS196	2L:9150879-9153646	-	-	3008.05	1434.97	4579.14	OK	2351.35	1153.38	3550.13	OK	1987.73	963.313	3011.24	OK
XLOC_000183	-	-	XLOC_000183	AGAP005062	TSS197	2L:9155188-9159529	-	-	20.046	11.9431	28.1281	OK	17.4995	10.5457	24.4327	OK	20.0629	11.999	28.1095	OK
XLOC_000184	-	-	XLOC_000184	AGAP005064	TSS198,TSS199	2L:9184143-9217445	-	-	4.70318	2.66748	6.7439	OK	5.0648	2.87441	7.25443	OK	5.4031	3.07609	7.73094	OK
XLOC_000185	-	-	XLOC_000185	AGAP005065	TSS200	2L:9220269-9221206	-	-	2.81442	1.09758	4.52099	OK	1.16793	0.313595	2.01223	OK	14.4906	6.92522	21.6642	OK
XLOC_000186	-	-	XLOC_000186	AGAP005066	TSS201	2L:9253605-9254543	-	-	0.022679	0	0.0519609	OK	0.00852889	0	0.0779413	OK	0.260997	0.0519609	0.467648	OK
XLOC_000187	-	-	XLOC_000187	AGAP005069	TSS202	2L:9388524-9394345	-	-	2.74598	1.21257	4.26489	OK	3.33325	1.52616	5.12205	OK	3.41905	1.48435	5.24749	OK
XLOC_000188	-	-	XLOC_000188	AGAP005073	TSS203	2L:9564760-9567229	-	-	0.446884	0.148207	0.741034	OK	0.724947	0.296414	1.16285	OK	0.680033	0.273613	1.08305	OK
XLOC_000189	-	-	XLOC_000189	AGAP005074	TSS204	2L:9614342-9616139	-	-	0.51971	0.185853	0.854925	OK	0.872795	0.359316	1.37531	OK	0.682161	0.272585	1.09034	OK
XLOC_000190	-	-	XLOC_000190	AGAP005075	TSS205,TSS206	2L:9642984-9651954	-	-	46.0176	24.5321	67.5107	OK	37.9074	20.3391	55.5113	OK	34.0974	19.7925	48.422	OK
XLOC_000191	-	-	XLOC_000191	AGAP005076	TSS207,TSS208	2L:9657059-9693793	-	-	91.2302	48.4672	134.103	OK	145.19	74.3637	215.898	OK	89.5442	47.044	132.058	OK
XLOC_000192	-	-	XLOC_000192	AGAP005077	TSS209	2L:9718407-9719679	-	-	5.28475	2.62942	7.93066	OK	3.46356	1.63278	5.28004	OK	3.81918	1.84483	5.78896	OK
XLOC_000193	-	-	XLOC_000193	AGAP005079	TSS210,TSS211	2L:9735320-9746596	-	-	72.0224	38.2293	105.805	OK	115.385	60.4856	170.275	OK	92.4244	50.4315	134.307	OK
XLOC_000194	-	-	XLOC_000194	AGAP005081	TSS212	2L:9758827-9759668	-	-	43.9471	22.9192	62.1558	OK	33.1484	17.0025	46.4611	OK	31.866	17.9679	45.7138	OK
XLOC_000195	-	-	XLOC_000195	AGAP005082	TSS213	2L:9761098-9779657	-	-	25.0124	13.4267	36.5931	OK	32.0413	16.9296	47.1235	OK	27.7872	14.7937	40.7763	OK
XLOC_000196	-	-	XLOC_000196	AGAP005083	TSS214	2L:9780555-9780629	-	-	0	0	0	OK	0	0	0	OK	0	0	0	OK
XLOC_000197	-	-	XLOC_000197	AGAP005088	TSS215	2L:9875256-9877489	-	-	18.8348	11.1974	26.463	OK	29.0328	17.2099	40.8312	OK	31.5263	17.6287	44.9792	OK
XLOC_000198	-	-	XLOC_000198	AGAP005090	TSS216	2L:9892708-9892780	-	-	0	0	0	OK	0	0	0	OK	0	0	0	OK
XLOC_000199	-	-	XLOC_000199	AGAP005091	TSS217,TSS218,TSS219	2L:9898847-9941997	-	-	97.289	51.5516	142.969	OK	126.765	66.2096	187.328	OK	140.557	71.5063	209.704	OK
XLOC_000200	-	-	XLOC_000200	AGAP005093	TSS220	2L:9950808-9957070	-	-	7.05879	4.27654	9.83604	OK	11.2039	6.48868	15.9048	OK	8.89928	5.24848	12.4992	OK
XLOC_000201	-	-	XLOC_000201	AGAP005095	TSS221	2L:9969228-9971786	-	-	1286.35	633.637	1939.46	OK	2341.87	1091.3	3590.64	OK	1203.56	593.688	1800.93	OK
XLOC_000202	-	-	XLOC_000202	AGAP005097	TSS222	2L:10058608-10058681	-	-	0	0	0	OK	0	0	0	OK	0	0	0	OK
XLOC_000203	-	-	XLOC_000203	AGAP005099	TSS223	2L:10087961-10113493	-	-	3.51091	1.55401	5.46583	OK	3.89914	1.74156	6.05528	OK	2.51118	1.04494	3.96541	OK
XLOC_000204	-	-	XLOC_000204	AGAP005100	TSS224	2L:10116616-10117747	-	-	63.0476	35.8032	90.1465	OK	81.1548	45.318	116.903	OK	62.4486	34.3131	90.5297	OK
XLOC_000205	-	-	XLOC_000205	AGAP005104	TSS225	2L:10146125-10147355	-	-	4.3278	2.03232	6.61634	OK	2.98333	1.35488	4.6066	OK	3.82633	1.942	5.71309	OK
XLOC_000206	-	-	XLOC_000206	AGAP005105	TSS226	2L:10149520-10150786	-	-	3.95323	1.87676	6.01417	OK	2.97395	1.36492	4.56395	OK	4.96572	2.58055	7.33644	OK
XLOC_000207	-	-	XLOC_000207	AGAP005106	TSS227	2L:10154539-10167856	-	-	7.65389	4.39612	10.9172	OK	4.19255	2.24777	6.13643	OK	6.68325	3.69604	9.665	OK
XLOC_000208	-	-	XLOC_000208	AGAP005108	TSS228,TSS229	2L:10198418-10203577	-	-	106.389	39.4964	173.253	OK	76.8194	27.6691	125.947	OK	96.0739	45.8079	146.061	OK
XLOC_000209	-	-	XLOC_000209	Actincytosk	TSS230	2L:10203863-10206481	-	-	37.8015	22.0329	53.5189	OK	39.7622	23.1313	56.4024	OK	39.5423	22.8778	56.075	OK
XLOC_000210	-	-	XLOC_000210	AGAP005111,AGAP013744	TSS231,TSS232	2L:10207802-10228414	-	-	22.8768	11.7873	33.9646	OK	20.9795	11.426	30.5266	OK	23.1352	13.1061	33.1582	OK
XLOC_000211	-	-	XLOC_000211	AGAP005116	TSS233	2L:10239043-10240388	-	-	9.52433	5.33037	13.6842	OK	6.18976	3.42542	8.94804	OK	7.25336	4.15944	10.3636	OK
XLOC_000212	-	-	XLOC_000212	AGAP005118	TSS234	2L:10244434-10245368	-	-	44.378	23.2703	62.9044	OK	36.6071	18.8894	51.8491	OK	35.9478	17.3432	49.9679	OK
XLOC_000213	-	-	XLOC_000213	AGAP005121	TSS235	2L:10251722-10252977	-	-	95.4213	55.4214	135.44	OK	94.9955	55.7341	134.234	OK	95.0844	54.9479	135.164	OK
XLOC_000214	-	-	XLOC_000214	AGAP005128	TSS236	2L:10336779-10338354	-	-	24.8562	14.6708	35.0411	OK	17.7873	10.5108	25.004	OK	13.9431	8.21622	19.6449	OK
XLOC_000215	-	-	XLOC_000215	AGAP005130	TSS237	2L:10340217-10342062	-	-	14.242	8.42049	20.018	OK	7.62479	4.33939	10.8743	OK	11.501	6.76739	16.234	OK
XLOC_000216	-	-	XLOC_000216	AGAP005132	TSS238	2L:10343503-10345513	-	-	18.7869	10.5268	27.0237	OK	15.2361	8.44413	21.9118	OK	18.8115	8.99949	26.0392	OK
XLOC_000217	-	-	XLOC_000217	AGAP005134	TSS239	2L:10355281-10358610	-	-	0	1.79769e+308	0	HIDATA	0	1.79769e+308	0	HIDATA	3640.39	1664.41	5602.61	OK
XLOC_000218	-	-	XLOC_000218	AGAP005136	TSS240	2L:10370241-10370878	-	-	32.7868	11.8814	34.6459	OK	19.5789	6.63963	22.5648	OK	30.5643	9.38534	30.6022	OK
XLOC_000219	-	-	XLOC_000219	AGAP005141	TSS241	2L:10468014-10469971	-	-	7.88832	4.62312	11.1146	OK	6.67589	3.86857	9.42589	OK	7.73553	4.62312	10.8392	OK
XLOC_000220	-	-	XLOC_000220	AGAP005142	TSS242	2L:10472271-10475218	-	-	29.8488	17.6458	42.0574	OK	24.357	14.5583	34.1483	OK	21.5326	12.9485	30.081	OK
XLOC_000221	-	-	XLOC_000221	AGAP005144	TSS243	2L:10477352-10495460	-	-	11.2028	2.61613	19.8078	OK	7.20395	0.210497	14.8283	OK	9.53384	1.84082	17.299	OK
XLOC_000222	-	-	XLOC_000222	AGAP005145	TSS244	2L:10539086-10543428	-	-	0.13771	0.0225585	0.248143	OK	0.0734344	0.0112792	0.14663	OK	0.113601	0.0225585	0.203026	OK
XLOC_000223	-	-	XLOC_000223	AGAP005146	TSS245	2L:10544802-10550163	-	-	0.029216	0	0.0595327	OK	0.0438503	0	0.0793769	OK	0	0	0	OK
XLOC_000224	-	-	XLOC_000224	AGAP005148	TSS246,TSS247	2L:10575675-10578050	-	-	34.18	13.4633	54.8428	OK	24.835	10.5742	38.9576	OK	23.8496	8.88153	37.6585	OK
XLOC_000225	-	-	XLOC_000225	AGAP005152	TSS248	2L:10589242-10590426	-	-	10.782	5.94322	15.601	OK	10.3692	5.70287	15.011	OK	12.7145	6.48947	18.9222	OK
XLOC_000226	-	-	XLOC_000226	AGAP005153	TSS249	2L:10600455-10604252	-	-	46.4429	25.6824	67.2162	OK	134.694	67.9912	201.411	OK	72.4113	41.3053	103.503	OK
XLOC_000227	-	-	XLOC_000227	AGAP005154	TSS250	2L:10618944-10619018	-	-	0	0	0	OK	0	0	0	OK	0	0	0	OK
XLOC_000228	-	-	XLOC_000228	AGAP005155	TSS251	2L:10640057-10644626	-	-	24.7241	14.466	35.0232	OK	24.044	14.1782	33.9519	OK	23.7153	13.3212	34.0682	OK
XLOC_000229	-	-	XLOC_000229	AGAP005157	TSS252	2L:10738147-10738220	-	-	0	0	0	OK	0	0	0	OK	0	0	0	OK
XLOC_000230	-	-	XLOC_000230	AGAP005161	TSS253	2L:10811840-10816977	-	-	8.87279	5.32687	12.424	OK	3.49255	1.98009	5.00403	OK	9.30612	5.61204	13.0105	OK
XLOC_000231	-	-	XLOC_000231	AGAP005163	TSS254	2L:10907701-10909701	-	-	3.27508	1.69717	4.84905	OK	2.0442	0.98328	3.09801	OK	1.63787	0.754297	2.51881	OK
XLOC_000232	-	-	XLOC_000232	AGAP013647	TSS255	2L:11039432-11039513	-	-	0	0	0	OK	0	0	0	OK	0	0	0	OK
XLOC_000233	-	-	XLOC_000233	AGAP005166	TSS256	2L:11131876-11241906	-	-	1.34839	0	3.01754	OK	2.65665	0.229699	5.08288	OK	0.81445	0	1.75969	OK
XLOC_000234	-	-	XLOC_000234	AGAP005167	TSS257	2L:11131876-11241906	-	-	5.18697	1.33211	9.05289	OK	6.33973	1.60397	11.0646	OK	4.25788	0.951505	7.58486	OK
XLOC_000235	-	-	XLOC_000235	AGAP005168	TSS258	2L:11131876-11241906	-	-	2.35046	0	6.65364	OK	3.35372	0	8.64314	OK	2.02261	0	5.7504	OK
XLOC_000236	-	-	XLOC_000236	AGAP005169	TSS259	2L:11274225-11275949	-	-	9.17754	4.95257	13.2994	OK	12.5239	6.7244	18.1452	OK	5.80487	2.90323	8.7097	OK
XLOC_000237	-	-	XLOC_000237	AGAP005172	TSS260	2L:11337706-11346317	-	-	0.0697635	0	0.267609	OK	0.0736443	0	0.260764	OK	0	0	0.0401175	OK
XLOC_000238	-	-	XLOC_000238	AGAP005175	TSS261,TSS262	2L:11378370-11405181	-	-	83.0804	38.4352	127.851	OK	98.0222	40.1816	156.144	OK	119.121	57.9499	180.569	OK
XLOC_000239	-	-	XLOC_000239	AGAP005176	TSS263	2L:11407605-11409098	-	-	4.0801	2.16576	5.9831	OK	2.16214	1.05951	3.27201	OK	4.7137	2.63319	6.80889	OK
XLOC_000240	-	-	XLOC_000240	AGAP005177	TSS264	2L:11409420-11410687	-	-	1.23087	0.48023	1.96458	OK	1.02598	0.392916	1.65898	OK	0.961267	0.349258	1.59349	OK
XLOC_000241	-	-	XLOC_000241	AGAP005179	TSS265	2L:11414717-11415633	-	-	0.6176	0.0939461	1.12735	OK	0.577446	0.0939461	1.03341	OK	3.41471	0.892488	5.30796	OK
XLOC_000242	-	-	XLOC_000242	OBP41	TSS266	2L:11685184-11686024	-	-	0.00841415	0	0.0795187	OK	0	0	0	OK	0	0	0	OK
XLOC_000243	-	-	XLOC_000243	AGAP005185	TSS267	2L:12046832-12048186	-	-	0	0	0	OK	0.0284799	0	0.0738482	OK	0	0	0	OK
XLOC_000244	-	-	XLOC_000244	AGAP005187	TSS268	2L:12119816-12135054	-	-	6.55017	3.47095	9.62766	OK	6.41458	3.6743	9.15453	OK	7.6353	3.85348	11.4417	OK
XLOC_000245	-	-	XLOC_000245	AGAP005188	TSS269	2L:12140995-12147331	-	-	26.7607	15.8193	37.6754	OK	19.1379	11.3372	26.8383	OK	24.1427	12.9373	34.457	OK
XLOC_000246	-	-	XLOC_000246	AGAP005191	TSS270	2L:12152363-12155553	-	-	11.7848	7.08439	16.4721	OK	6.11666	3.6783	8.55711	OK	7.92169	4.83693	11	OK
XLOC_000247	-	-	XLOC_000247	AGAP005193	TSS271	2L:12161060-12167511	-	-	3.61136	2.18637	5.03831	OK	2.54446	1.52451	3.56586	OK	3.80866	2.32022	5.29115	OK
XLOC_000248	-	-	XLOC_000248	AGAP005198	TSS272	2L:12189848-12197260	-	-	37.9629	16.8797	59.0559	OK	25.5704	10.7864	40.3298	OK	30.3972	12.1559	48.6234	OK
XLOC_000249	-	-	XLOC_000249	AGAP005202	TSS273	2L:12198693-12208633	-	-	272.868	103.554	441.574	OK	362.392	116.987	607.669	OK	173.684	66.2868	281.22	OK
XLOC_000250	-	-	XLOC_000250	AGAP005206	TSS274	2L:12222490-12223348	-	-	16.0157	8.09645	23.4056	OK	11.4249	5.64471	17.0482	OK	16.458	8.35302	24.0328	OK
XLOC_000251	-	-	XLOC_000251	OBP20	TSS275	2L:12246060-12316072	-	-	11.7809	4.39676	19.1282	OK	10.2458	4.49871	15.9954	OK	4.73714	1.31263	8.16747	OK
XLOC_000252	-	-	XLOC_000252	AGAP005210	TSS276	2L:12357076-12358920	-	-	18.3069	10.5961	26.0208	OK	14.6968	8.39044	20.9538	OK	15.4791	8.24141	22.5782	OK
XLOC_000253	-	-	XLOC_000253	AGAP005212	TSS277	2L:12361037-12363586	-	-	5.81176	3.4441	8.16512	OK	4.64933	2.70672	6.59144	OK	5.84642	3.47107	8.21008	OK
XLOC_000254	-	-	XLOC_000254	AGAP005216	TSS278	2L:12409310-12418274	-	-	18.0073	9.9984	26.0088	OK	16.1907	9.02398	23.355	OK	17.9003	9.88119	25.9107	OK
XLOC_000255	-	-	XLOC_000255	AGAP005219	TSS279	2L:12460528-12493379	-	-	3.89008	2.34426	5.43714	OK	4.224	2.54811	5.90459	OK	2.8312	1.72569	3.93639	OK
XLOC_000256	-	-	XLOC_000256	AGAP005221	TSS280	2L:12501100-12503861	-	-	23.8996	13.766	34.0309	OK	12.2864	7.1826	17.3868	OK	18.0447	8.42331	30.0808	OK
XLOC_000257	-	-	XLOC_000257	AGAP005222	TSS281,TSS282	2L:12504544-12515179	-	-	33.5317	19.7692	47.3144	OK	50.715	29.3162	72.1104	OK	43.6347	25.3901	61.8858	OK
XLOC_000258	-	-	XLOC_000258	AGAP005223	TSS283	2L:12522289-12527089	-	-	7.3259	3.91231	10.7656	OK	10.6086	5.75565	15.4565	OK	10.6931	5.95952	15.4213	OK
XLOC_000259	-	-	XLOC_000259	AGAP005227	TSS284	2L:12535622-12538161	-	-	17.547	10.6912	24.3839	OK	16.9652	10.3872	23.5305	OK	17.4343	10.6422	24.2367	OK
XLOC_000260	-	-	XLOC_000260	AGAP005237	TSS285	2L:12697520-12704057	-	-	20.9786	11.9999	29.7385	OK	19.743	11.1326	28.3246	OK	21.2459	9.5049	27.3741	OK
XLOC_000261	-	-	XLOC_000261	AGAP005238	TSS286	2L:12704417-12707969	-	-	52.0849	28.8059	75.0356	OK	42.2112	23.1148	61.1721	OK	79.2492	33.2697	101.09	OK
XLOC_000262	-	-	XLOC_000262	AGAP005240	TSS287	2L:12710805-12712852	-	-	28.3439	16.678	39.8046	OK	28.5345	16.7498	40.3071	OK	25.6498	13.9861	37.1247	OK
XLOC_000263	-	-	XLOC_000263	AGAP005241	TSS288	2L:12714147-12715791	-	-	19.5787	9.42815	29.6091	OK	27.2318	14.3955	39.9138	OK	14.1434	6.701	20.4341	OK
XLOC_000264	-	-	XLOC_000264	AGAP005242	TSS289	2L:12721453-12727400	-	-	12.3539	7.20346	17.5175	OK	9.00462	5.12973	12.8789	OK	13.1521	6.80781	18.7726	OK
XLOC_000265	-	-	XLOC_000265	AGAP005245	TSS290	2L:12875391-12980092	-	-	52.0702	28.5017	75.6626	OK	52.4222	28.9197	75.9203	OK	60.0152	32.7604	87.3573	OK
XLOC_000266	-	-	XLOC_000266	AGAP005247	TSS291	2L:13062865-13068104	-	-	66.924	34.5475	96.6104	OK	96.0005	49.0908	142.444	OK	105.827	41.388	124.835	OK
XLOC_000267	-	-	XLOC_000267	AGAP005248	TSS292	2L:13100885-13118081	-	-	1.66046	0.607474	2.69401	OK	2.11253	0.845181	3.35431	OK	2.26005	0.845181	3.67125	OK
XLOC_000268	-	-	XLOC_000268	KTU_ANOGA	TSS293	2L:13129635-13132652	-	-	26.755	15.7854	37.669	OK	27.9075	16.5325	39.2362	OK	22.3874	11.4899	33.479	OK
XLOC_000269	-	-	XLOC_000269	AGAP005251	TSS294	2L:13163227-13194429	-	-	7.79651	4.75515	10.8214	OK	8.26168	5.04517	11.48	OK	5.65243	3.46214	7.84268	OK
XLOC_000270	-	-	XLOC_000270	AGAP005253	TSS295	2L:13206073-13208242	-	-	10.3823	6.06153	14.7025	OK	5.20195	2.78118	7.61511	OK	8.69801	5.08379	12.3194	OK
XLOC_000271	-	-	XLOC_000271	AGAP005257	TSS296	2L:13267021-13319286	-	-	11.8585	7.04553	16.6733	OK	21.8782	12.5748	31.112	OK	16.4399	9.88996	22.9949	OK
XLOC_000272	-	-	XLOC_000272	AGAP005258	TSS297	2L:13329644-13331897	-	-	5.08752	2.81651	7.34268	OK	8.23023	4.97089	11.4834	OK	6.26755	3.69605	8.84482	OK
XLOC_000273	-	-	XLOC_000273	AGAP005261	TSS298	2L:13357761-13362271	-	-	15.0279	8.86501	21.1591	OK	10.3288	5.98901	14.6644	OK	10.5701	6.33666	14.7908	OK
XLOC_000274	-	-	XLOC_000274	AGAP005263	TSS299	2L:13380596-13387389	-	-	26.6304	15.2086	38.0097	OK	31.7873	17.8918	45.61	OK	33.256	17.8327	48.6045	OK
XLOC_000275	-	-	XLOC_000275	AGAP005267	TSS300	2L:13494050-13495408	-	-	14.6863	8.07439	21.2949	OK	11.3001	6.15109	16.426	OK	18.1566	8.95807	24.4311	OK
XLOC_000276	-	-	XLOC_000276	AGAP005271	TSS301	2L:13504365-13505670	-	-	1.78905	0.756397	2.81225	OK	0.798844	0.271527	1.31885	OK	1.31055	0.504265	2.11403	OK
XLOC_000277	-	-	XLOC_000277	AGAP005272	TSS302	2L:13506636-13508183	-	-	3.59237	1.76681	5.3862	OK	1.70576	0.7376	2.65879	OK	3.03868	1.45805	4.61429	OK
XLOC_000278	-	-	XLOC_000278	AGAP005273	TSS303	2L:13513705-13520289	-	-	0.688996	0.334815	1.04165	OK	3.23953	1.81358	4.66417	OK	1.26567	0.678931	1.84614	OK
XLOC_000279	-	-	XLOC_000279	AGAP005275	TSS304	2L:13532518-13542252	-	-	19.7987	11.8277	27.7757	OK	19.524	11.7053	27.3363	OK	19.632	11.8277	27.4444	OK
XLOC_000280	-	-	XLOC_000280	AGAP005279	TSS305,TSS306	2L:13548500-13587620	-	-	10.0776	5.6718	14.4827	OK	12.8383	7.31686	18.3592	OK	12.1133	6.78881	17.4555	OK
XLOC_000281	-	-	XLOC_000281	AGAP005280	TSS307	2L:13548500-13587620	-	-	0.127737	0	0.75378	OK	0.149103	0	0.934812	OK	0.167718	0	0.981714	OK
XLOC_000282	-	-	XLOC_000282	AGAP005282	TSS308	2L:13620350-13622456	-	-	17.197	10.0553	24.2589	OK	13.2081	7.69005	18.7236	OK	18.6865	10.6001	26.7728	OK
XLOC_000283	-	-	XLOC_000283	AGAP005283	TSS309	2L:13624374-13626179	-	-	0.0319547	0	0.072478	OK	0.0684509	0	0.13046	OK	0.0181826	0	0.072478	OK
XLOC_000284	-	-	XLOC_000284	AGAP005285	TSS310	2L:13637834-13658562	-	-	1.65211	0.958744	2.3457	OK	3.22472	1.90612	4.54361	OK	2.34488	1.30548	3.38213	OK
XLOC_000285	-	-	XLOC_000285	AGAP005288	TSS311,TSS312,TSS313	2L:13688407-13709424	-	-	9.45572	3.08074	15.8617	OK	11.3993	5.12339	17.682	OK	13.4747	6.30514	20.7597	OK
XLOC_000286	-	-	XLOC_000286	AGAP005289	TSS314	2L:13719395-13720030	-	-	45.9064	22.5457	65.6386	OK	35.1595	17.0759	50.6665	OK	55.3564	27.5598	79.173	OK
XLOC_000287	-	-	XLOC_000287	AGAP005291	TSS315,TSS316	2L:13737171-13746833	-	-	30.3857	14.3101	46.4794	OK	22.5791	11.4566	33.7318	OK	23.9445	12.6704	35.2242	OK
XLOC_000288	-	-	XLOC_000288	AGAP005293	TSS317	2L:13791810-13796657	-	-	208.898	107.677	310.077	OK	185.298	96.0986	274.512	OK	122.004	63.8842	179.788	OK
XLOC_000289	-	-	XLOC_000289	AGAP005294	TSS318	2L:13798320-13801103	-	-	40.7119	22.3158	59.1122	OK	47.501	25.2653	69.7201	OK	65.9094	36.6117	95.1404	OK
XLOC_000290	-	-	XLOC_000290	AGAP005296	TSS319	2L:13802953-13804177	-	-	2.30012	1.07324	3.51078	OK	1.23856	0.509335	1.98277	OK	1.39506	0.600288	2.18287	OK
XLOC_000291	-	-	XLOC_000291	AGAP005297	TSS320	2L:13805535-13807199	-	-	9.08566	5.11355	12.9817	OK	5.4682	2.9829	7.94426	OK	8.12903	4.29173	11.9468	OK
XLOC_000292	-	-	XLOC_000292	AGAP005299	TSS321	2L:13809194-13811906	-	-	13.1493	7.9532	18.2746	OK	13.7727	8.27953	19.1791	OK	13.1763	7.98117	18.3213	OK
XLOC_000293	-	-	XLOC_000293	AGAP005302	TSS322	2L:13875282-13877433	-	-	15.3797	8.80686	21.8466	OK	20.0649	11.8924	28.2347	OK	11.133	5.31823	17.5672	OK
XLOC_000294	-	-	XLOC_000294	AGAP005303	TSS323	2L:13880179-13881374	-	-	0.0294719	0	0.0798037	OK	0.195155	0.0199509	0.359117	OK	0	0	0	OK
XLOC_000295	-	-	XLOC_000295	AGAP005304	TSS324	2L:13882405-13883974	-	-	0.00813598	0	0.0295687	OK	0.081625	0	0.162628	OK	0.0400502	0	0.0739217	OK
XLOC_000296	-	-	XLOC_000296	AGAP005305	TSS325	2L:13900617-13906104	-	-	11.4447	6.88289	15.993	OK	11.9139	7.26368	16.5606	OK	10.7589	5.12984	16.3882	OK
XLOC_000297	-	-	XLOC_000297	AGAP013637	TSS326	2L:13924443-13924529	-	-	0	0	0	OK	0	0	0	OK	0	0	0	OK
XLOC_000298	-	-	XLOC_000298	AGAP013570	TSS327	2L:13924942-13925028	-	-	0	0	0	OK	0	0	0	OK	0	0	0	OK
XLOC_000299	-	-	XLOC_000299	AGAP013703	TSS328	2L:13928914-13929000	-	-	0	0	0	OK	0	0	0	OK	0	0	0	OK
XLOC_000300	-	-	XLOC_000300	AGAP013629	TSS329	2L:13929414-13929500	-	-	0	0	0	OK	0	0	0	OK	0	0	0	OK
XLOC_000301	-	-	XLOC_000301	AGAP013608	TSS330	2L:13929914-13930000	-	-	0	0	0	OK	0	0	0	OK	0	0	0	OK
XLOC_000302	-	-	XLOC_000302	AGAP013563	TSS331	2L:13930415-13930501	-	-	0	0	0	OK	0	0	0	OK	0	0	0	OK
XLOC_000303	-	-	XLOC_000303	AGAP013673	TSS332	2L:13930917-13931003	-	-	0	0	0	OK	0	0	0	OK	0	0	0	OK
XLOC_000304	-	-	XLOC_000304	AGAP013699	TSS333	2L:13931418-13931504	-	-	0	0	0	OK	0	0	0	OK	0	0	0	OK
XLOC_000305	-	-	XLOC_000305	AGAP013612	TSS334	2L:13931919-13932005	-	-	0	0	0	OK	0	0	0	OK	0	0	0	OK
XLOC_000306	-	-	XLOC_000306	AGAP013636	TSS335	2L:13932419-13932505	-	-	0	0	0	OK	0	0	0	OK	0	0	0	OK
XLOC_000307	-	-	XLOC_000307	AGAP013648	TSS336	2L:13932921-13933007	-	-	0	0	0	OK	0	0	0	OK	0	0	0	OK
XLOC_000308	-	-	XLOC_000308	AGAP013617	TSS337	2L:13933420-13933506	-	-	0	0	0	OK	0	0	0	OK	0	0	0	OK
XLOC_000309	-	-	XLOC_000309	AGAP013697	TSS338	2L:13933922-13934008	-	-	0	0	0	OK	0	0	0	OK	0	0	0	OK
XLOC_000310	-	-	XLOC_000310	AGAP013635	TSS339	2L:13944771-13944857	-	-	0	0	0	OK	0	0	0	OK	0	0	0	OK
XLOC_000311	-	-	XLOC_000311	AGAP013585	TSS340	2L:13945272-13945358	-	-	0	0	0	OK	0	0	0	OK	0	0	0	OK
XLOC_000312	-	-	XLOC_000312	AGAP013634	TSS341	2L:13945773-13945859	-	-	0	0	0	OK	0	0	0	OK	0	0	0	OK
XLOC_000313	-	-	XLOC_000313	AGAP013550	TSS342	2L:13946274-13946360	-	-	0	0	0	OK	0	0	0	OK	0	0	0	OK
XLOC_000314	-	-	XLOC_000314	AGAP013578	TSS343	2L:13946776-13946862	-	-	0	0	0	OK	0	0	0	OK	0	0	0	OK
XLOC_000315	-	-	XLOC_000315	AGAP013571	TSS344	2L:13947277-13947359	-	-	0	0	0	OK	0	0	0	OK	0	0	0	OK
XLOC_000316	-	-	XLOC_000316	AGAP005307	TSS345	2L:13947984-13949275	-	-	6.84951	3.64377	10.0657	OK	4.30445	2.17418	6.42189	OK	6.29403	3.56324	9.01883	OK
XLOC_000317	-	-	XLOC_000317	AGAP005309	TSS346	2L:13956305-13957610	-	-	0.00550633	0	0.0549759	OK	0.0127047	0	0.0366506	OK	0.600601	0.183253	1.00789	OK
XLOC_000318	-	-	XLOC_000318	AGAP005310	TSS347	2L:13967697-13968811	-	-	4.2213	1.67107	6.77842	OK	1.31645	0.30597	2.30655	OK	0.370981	0.0941447	0.635477	OK
XLOC_000319	-	-	XLOC_000319	AGAP005313	TSS348	2L:14016319-14018139	-	-	8.87812	3.58538	12.8357	OK	19.3834	8.35394	25.2411	OK	11.5426	4.08734	14.1264	OK
XLOC_000320	-	-	XLOC_000320	AGAP005319	TSS349	2L:14029962-14031822	-	-	18.1948	10.332	25.9691	OK	17.8784	10.0395	25.621	OK	22.3185	11.1396	31.9845	OK
XLOC_000321	-	-	XLOC_000321	AGAP005320	TSS350	2L:14033558-14035128	-	-	22.057	13.1506	30.9777	OK	11.0756	6.5083	15.5931	OK	16.1532	9.94861	22.3695	OK
XLOC_000322	-	-	XLOC_000322	AGAP005322	TSS351	2L:14042146-14044920	-	-	7.65741	4.11688	11.2051	OK	8.25805	4.55155	11.9718	OK	7.93881	4.62674	11.2527	OK
XLOC_000323	-	-	XLOC_000323	AGAP005323	TSS352	2L:14057405-14073092	-	-	28.6555	16.6115	40.6965	OK	26.0493	14.7652	37.3374	OK	7.87985	4.22666	11.5483	OK
XLOC_000324	-	-	XLOC_000324	AGAP005324	TSS353,TSS354	2L:14075294-14100657	-	-	34.2779	20.1467	48.3995	OK	70.8266	38.481	103.197	OK	30.6198	17.3485	43.9445	OK
XLOC_000325	-	-	XLOC_000325	AGAP005325	TSS355	2L:14101664-14108886	-	-	16.3147	9.75899	22.8219	OK	19.3063	11.4648	27.1043	OK	20.1729	12.0124	28.3433	OK
XLOC_000326	-	-	XLOC_000326	AGAP005326	TSS356	2L:14109748-14112539	-	-	4.11054	2.19056	6.02404	OK	2.73344	1.49579	3.95608	OK	0.931328	0.433207	1.42223	OK
XLOC_000327	-	-	XLOC_000327	AGAP005327	TSS357	2L:14114566-14115657	-	-	250.648	122.368	368.768	OK	348.538	165.386	525.744	OK	177.926	82.7081	254.991	OK
XLOC_000328	-	-	XLOC_000328	CTLMA6	TSS358,TSS359,TSS360	2L:14192505-14231241	-	-	4.39764	0.89707	7.89941	OK	14.2751	3.77281	24.7955	OK	5.40379	1.60415	9.18743	OK
XLOC_000329	-	-	XLOC_000329	AGAP005333	TSS361	2L:14192505-14231241	-	-	2.24841	0.81765	3.67313	OK	8.38112	3.35865	13.3969	OK	5.34081	2.70453	7.97523	OK
XLOC_000330	-	-	XLOC_000330	CTLMA2	TSS362	2L:14232532-14234307	-	-	94.0702	35.8503	152.081	OK	62.4756	20.8681	103.894	OK	106.658	38.0798	159.989	OK
XLOC_000331	-	-	XLOC_000331	AGAP005336	TSS363	2L:14237024-14239080	-	-	19.5258	11.7614	27.2716	OK	15.3572	9.25821	21.4508	OK	14.4053	8.83902	19.9177	OK
XLOC_000332	-	-	XLOC_000332	AGAP005344	TSS364	2L:14295647-14296771	-	-	41.9084	24.048	59.7041	OK	36.3091	20.9578	51.6022	OK	32.2871	19.6108	44.9663	OK
XLOC_000333	-	-	XLOC_000333	AGAP005345	TSS365	2L:14340825-14343510	-	-	3.65782	2.03165	5.28229	OK	3.05947	1.74141	4.37012	OK	4.30239	2.53749	6.07007	OK
XLOC_000334	-	-	XLOC_000334	AGAP005346	TSS366	2L:14370197-14374526	-	-	0.501577	0.160644	0.835348	OK	0.388009	0.112451	0.658639	OK	0.278679	0.0803219	0.465867	OK
XLOC_000335	-	-	XLOC_000335	AGAP005349	TSS367	2L:14409905-14412239	-	-	0.0297454	0	0.0634337	OK	0.0454635	0	0.0845783	OK	0.576841	0.200873	0.951505	OK
XLOC_000336	-	-	XLOC_000336	AGAP005350	TSS368	2L:14436242-14439840	-	-	25.7522	14.9179	36.3833	OK	48.294	26.655	69.3626	OK	24.8379	14.2297	35.3974	OK
XLOC_000337	-	-	XLOC_000337	AGAP005352	TSS369,TSS370	2L:14470081-14472572	-	-	8.54544	4.52477	12.5706	OK	8.94435	4.8418	13.0761	OK	8.71105	5.05515	12.3824	OK
XLOC_000338	-	-	XLOC_000338	AGAP005354	TSS371	2L:14531111-14532253	-	-	4.40894	0.65486	5.52993	OK	7.53738	1.45524	9.16804	OK	3.36588	0.436573	3.56535	OK
XLOC_000339	-	-	XLOC_000339	AGAP005355	TSS372	2L:14539241-14543882	-	-	3.56959	1.49019	5.61014	OK	5.64616	2.51287	8.76584	OK	3.21228	1.11034	4.93809	OK
XLOC_000340	-	-	XLOC_000340	AGAP005356	TSS373	2L:14600378-14607016	-	-	2.15729	0.990648	3.31299	OK	3.37924	1.68897	5.06692	OK	3.66866	1.55905	5.57037	OK
XLOC_000341	-	-	XLOC_000341	AGAP005359	TSS374	2L:14637576-14642519	-	-	15.7537	9.20126	22.3059	OK	18.5921	10.9519	26.2908	OK	16.1245	9.34885	22.9065	OK
XLOC_000342	-	-	XLOC_000342	AGAP005360	TSS375	2L:14645740-14647433	-	-	30.414	18.1917	42.6325	OK	36.0465	21.2502	50.8519	OK	19.95	11.7958	28.1161	OK
XLOC_000343	-	-	XLOC_000343	AGAP005361	TSS376	2L:14647711-14649059	-	-	1.49156	0.535794	2.44084	OK	0.583466	0.178598	0.972367	OK	0.373614	0.0793769	0.635015	OK
XLOC_000344	-	-	XLOC_000344	AGAP005364	TSS377	2L:14654366-14658275	-	-	35.5777	20.573	50.449	OK	28.359	16.4634	40.1874	OK	32.5841	17.9222	46.8645	OK
XLOC_000345	-	-	XLOC_000345	AGAP005366	TSS378	2L:14660702-14666613	-	-	12.4008	7.18654	17.618	OK	10.236	6.06294	14.409	OK	10.7083	5.30338	16.2248	OK
XLOC_000346	-	-	XLOC_000346	AGAP005367	TSS379	2L:14668047-14668118	-	-	0	0	0	OK	0	0	0	OK	0	0	0	OK
XLOC_000347	-	-	XLOC_000347	AGAP005374	TSS380	2L:14718903-14724339	-	-	8.29075	5.00331	11.5768	OK	3.80597	2.28558	5.33463	OK	6.31768	3.4908	9.14233	OK
XLOC_000348	-	-	XLOC_000348	AGAP005375	TSS381	2L:14724449-14726177	-	-	43.5286	25.5268	61.3776	OK	26.2742	15.5937	36.8481	OK	37.2427	22.2383	52.1589	OK
XLOC_000349	-	-	XLOC_000349	AGAP005377	TSS382	2L:14728292-14728858	-	-	52.1838	21.808	64.1897	OK	30.0707	11.9784	38.1755	OK	35.4594	13.8072	42.7474	OK
XLOC_000350	-	-	XLOC_000350	AGAP005379	TSS383	2L:14829846-14830528	-	-	5.97693	2.24462	8.54405	OK	4.33502	1.48435	6.87869	OK	9.50934	2.82388	10.2456	OK
XLOC_000351	-	-	XLOC_000351	AGAP005380	TSS384	2L:14831048-14832574	-	-	55.4377	30.4134	80.3435	OK	47.6289	26.2499	68.7311	OK	60.6632	29.0798	86.6539	OK
XLOC_000352	-	-	XLOC_000352	AGAP005382	TSS385	2L:14836157-14837553	-	-	20.0678	11.5376	28.5675	OK	18.0368	10.293	25.7621	OK	14.58	8.73224	20.4081	OK
XLOC_000353	-	-	XLOC_000353	AGAP005386	TSS386	2L:14844154-14845189	-	-	1.60598	0.53511	2.69882	OK	0.869837	0.302453	1.4192	OK	0.226562	0.0465313	0.395516	OK
XLOC_000354	-	-	XLOC_000354	AGAP005391	TSS387	2L:14897965-14902000	-	-	9.14892	5.4723	12.8304	OK	8.11997	4.89981	11.3375	OK	8.79405	4.65847	12.9371	OK
XLOC_000355	-	-	XLOC_000355	AGAP005393	TSS388	2L:14905568-14909679	-	-	97.6491	54.1394	141.057	OK	113.289	62.6401	163.92	OK	88.6803	48.861	128.488	OK
XLOC_000356	-	-	XLOC_000356	AGAP005396	TSS389	2L:14974486-14977568	-	-	7.43146	4.44881	10.4229	OK	7.66232	4.60769	10.7089	OK	7.31861	4.41703	10.2111	OK
XLOC_000357	-	-	XLOC_000357	AGAP005397	TSS390	2L:14986774-14988637	-	-	3.47879	1.60376	5.35282	OK	2.41337	1.06223	3.74906	OK	5.46488	2.41606	8.39372	OK
XLOC_000358	-	-	XLOC_000358	AGAP005398	TSS391	2L:15016927-15020798	-	-	12.5662	6.80128	18.0651	OK	19.3086	10.7866	27.4915	OK	16.4219	9.56951	23.2914	OK
XLOC_000359	-	-	XLOC_000359	AGAP005399	TSS392	2L:15035024-15038781	-	-	95.5166	51.1882	139.848	OK	161.596	83.4015	239.764	OK	57.1911	30.8985	83.4858	OK
XLOC_000360	-	-	XLOC_000360	AGAP005400	TSS393,TSS394	2L:15054807-15075117	-	-	184.608	98.8036	270.416	OK	339.806	174.11	505.464	OK	282.517	141.732	423.339	OK
XLOC_000361	-	-	XLOC_000361	AGAP005402	TSS395	2L:15084466-15085590	-	-	23.964	13.0286	34.7833	OK	16.8897	8.9936	24.6473	OK	21.0777	12.2264	29.4601	OK
XLOC_000362	-	-	XLOC_000362	AGAP005407	TSS396	2L:15185027-15186612	-	-	1.47504	0.67604	2.26326	OK	0.972679	0.396806	1.54313	OK	1.82513	0.808309	2.83643	OK
XLOC_000363	-	-	XLOC_000363	AGAP005410	TSS397,TSS398,TSS399	2L:15211389-15213382	-	-	62.9926	33.0989	93.0129	OK	46.9954	25.6734	68.3085	OK	38.3808	22.7304	54.0641	OK
XLOC_000364	-	-	XLOC_000364	AGAP005413	TSS400	2L:15337109-15338402	-	-	24.9507	14.5581	35.3488	OK	20.628	11.8944	29.3622	OK	19.4276	11.4745	27.3845	OK
XLOC_000365	-	-	XLOC_000365	AGAP005415	TSS401	2L:15341216-15343454	-	-	3.22172	1.7911	4.64245	OK	2.50445	1.32788	3.67484	OK	2.15818	1.11172	3.20133	OK
XLOC_000366	-	-	XLOC_000366	DEF4	TSS402	2L:15346899-15347753	-	-	0.124314	0	0.23718	OK	0.0559908	0	0.11859	OK	0	0	0	OK
XLOC_000367	-	-	XLOC_000367	AGAP005417	TSS403	2L:15358096-15360794	-	-	1.31104	0.577923	2.05315	OK	1.97838	0.942926	3.02649	OK	1.85025	0.836467	2.8592	OK
XLOC_000368	-	-	XLOC_000368	Adrenodoxin_red	TSS404	2L:15363273-15365288	-	-	9.15653	5.28968	12.9948	OK	7.28869	4.1022	10.4174	OK	9.16685	5.18173	13.1297	OK
XLOC_000369	-	-	XLOC_000369	AGAP005421	TSS405	2L:15373099-15375352	-	-	43.1395	20.8699	65.4003	OK	43.628	22.8264	64.3841	OK	31.55	15.4401	47.4577	OK
XLOC_000370	-	-	XLOC_000370	AGAP005423	TSS406	2L:15375470-15376556	-	-	64.8538	37.0677	92.3002	OK	63.1405	35.284	90.127	OK	49.0632	28.5184	69.5635	OK
XLOC_000371	-	-	XLOC_000371	AGAP005427	TSS407	2L:15420857-15422462	-	-	2543.28	1140.64	3929.76	OK	1881.79	855.48	2834.58	OK	1494.91	695.995	2292.59	OK
XLOC_000372	-	-	XLOC_000372	AGAP005429	TSS408	2L:15423893-15426179	-	-	9.76873	3.36896	16.1672	OK	5.34183	1.76917	8.90233	OK	7.46128	3.03018	11.8384	OK
XLOC_000373	-	-	XLOC_000373	AGAP005431	TSS409	2L:15426522-15428376	-	-	10.9409	6.38636	15.437	OK	9.30266	5.44916	13.1342	OK	9.89029	5.69015	13.8572	OK
XLOC_000374	-	-	XLOC_000374	AGAP005433	TSS410	2L:15452767-15457034	-	-	14.8897	6.33167	23.4017	OK	16.1634	7.07385	25.2339	OK	13.8878	4.52262	23.1698	OK
XLOC_000375	-	-	XLOC_000375	AGAP005435	TSS411	2L:15466770-15467829	-	-	14.3608	7.93745	20.7405	OK	16.9065	9.52943	24.3056	OK	12.6691	7.39932	17.9377	OK
XLOC_000376	-	-	XLOC_000376	AGAP005438	TSS412	2L:15469591-15472976	-	-	17.639	10.4273	24.8951	OK	9.83066	5.84099	13.8227	OK	14.0262	8.00301	20.0678	OK
XLOC_000377	-	-	XLOC_000377	AGAP005442	TSS413	2L:15477390-15481944	-	-	0	0	0.610006	OK	0	0	0.610006	OK	0	0	0.610006	OK
XLOC_000378	-	-	XLOC_000378	AGAP005446	TSS414	2L:15547380-15548424	-	-	1.27653	0.511844	2.04738	OK	0.806818	0.277249	1.32226	OK	1.79224	0.767766	2.81514	OK
XLOC_000379	-	-	XLOC_000379	AGAP005447	TSS415	2L:15548568-15549808	-	-	2.51778	1.19209	3.84546	OK	5.79603	2.92255	8.63306	OK	2.3738	1.0575	3.67242	OK
XLOC_000380	-	-	XLOC_000380	CPR11	TSS416	2L:15722093-15723168	-	-	0.132108	0	0.250735	OK	0.136547	0	0.250735	OK	0.103446	0	0.250735	OK
XLOC_000381	-	-	XLOC_000381	CPR13	TSS417	2L:15728011-15728452	-	-	0.0349199	0	0.100976	OK	0	0	0	OK	0	0	0	OK
XLOC_000382	-	-	XLOC_000382	CPR14	TSS418	2L:15740600-15741127	-	-	0.574475	0	1.14645	OK	0.302092	0	0.603394	OK	3.95852	0.784412	5.12885	OK
XLOC_000383	-	-	XLOC_000383	CPR15	TSS419	2L:15758475-15760047	-	-	261.581	132.885	389.593	OK	555.311	272.859	831.974	OK	238.283	124.919	351.006	OK
XLOC_000384	-	-	XLOC_000384	CPR16	TSS420	2L:15797626-15801993	-	-	391.677	204.488	574.757	OK	707.961	351.3	1063.47	OK	302.901	153.01	452.589	OK
XLOC_000385	-	-	XLOC_000385	AGAP005460	TSS421	2L:15808175-15809859	-	-	14.6027	8.61568	20.5642	OK	14.8031	8.82312	20.7717	OK	7.16045	3.96902	10.3443	OK
XLOC_000386	-	-	XLOC_000386	AGAP005462	TSS422	2L:15814661-15816029	-	-	71.2948	40.5629	101.942	OK	64.7157	36.3961	92.8654	OK	41.9618	24.6747	59.1505	OK
XLOC_000387	-	-	XLOC_000387	GPRDIH1	TSS423	2L:15840233-15854251	-	-	4.31554	2.30238	6.28164	OK	4.74111	2.54194	6.89384	OK	4.2281	1.90312	6.34819	OK
XLOC_000388	-	-	XLOC_000388	GPRDIH2	TSS424	2L:15913993-15948667	-	-	1.46122	0.673933	2.23797	OK	1.69863	0.80109	2.59401	OK	0.921719	0.368756	1.46231	OK
XLOC_000389	-	-	XLOC_000389	AGAP005467	TSS425	2L:15963586-15980283	-	-	79.9709	36.001	124.054	OK	64.0553	29.2599	98.8198	OK	51.5828	26.1608	77.0962	OK
XLOC_000390	-	-	XLOC_000390	AGAP005468	TSS426	2L:15982107-15986356	-	-	0.439889	0.0834839	0.796522	OK	0.535761	0.0916625	0.980438	OK	1.78251	0.889957	2.67452	OK
XLOC_000391	-	-	XLOC_000391	AGAP005470	TSS427	2L:16007845-16014206	-	-	3.62075	2.15175	5.09031	OK	4.13301	2.49082	5.79018	OK	3.82532	2.18653	5.46415	OK
XLOC_000392	-	-	XLOC_000392	AGAP005471	TSS428	2L:16024035-16067199	-	-	23.4673	11.2897	35.646	OK	103.239	37.8441	168.586	OK	28.5164	11.2897	47.4438	OK
XLOC_000393	-	-	XLOC_000393	AGAP005473	TSS429	2L:16068086-16069792	-	-	3.147	1.65383	4.63346	OK	1.84668	0.90209	2.78828	OK	2.53735	1.31213	3.77238	OK
XLOC_000394	-	-	XLOC_000394	AGAP005479	TSS430	2L:16078707-16080239	-	-	1.60689	0.733012	2.47391	OK	0.921802	0.366506	1.46602	OK	2.29161	1.14533	3.43599	OK
XLOC_000395	-	-	XLOC_000395	AGAP005480	TSS431	2L:16080493-16082326	-	-	3.82942	2.1315	5.52137	OK	2.49161	1.29688	3.68519	OK	3.19705	1.54085	4.86651	OK
XLOC_000396	-	-	XLOC_000396	AGAP005481	TSS432	2L:16082583-16084163	-	-	3.45525	1.82575	5.09132	OK	2.6195	1.32107	3.91868	OK	2.42686	1.15779	3.68118	OK
XLOC_000397	-	-	XLOC_000397	AGAP005482	TSS433	2L:16084709-16085888	-	-	0.913024	0.341923	1.46826	OK	0.585196	0.181018	0.985543	OK	0.581172	0.181018	0.985543	OK
XLOC_000398	-	-	XLOC_000398	AGAP005485	TSS434	2L:16121482-16130916	-	-	2.18276	0.551222	3.79495	OK	1.12214	0.127355	2.12258	OK	1.74136	0.492995	2.97769	OK
XLOC_000399	-	-	XLOC_000399	AGAP005488	TSS435	2L:16159261-16160657	-	-	1.21956	0.193611	2.19425	OK	4.21341	0.903516	6.6473	OK	4.35323	0.774443	5.29203	OK
XLOC_000400	-	-	XLOC_000400	AGAP005489	TSS436	2L:16170964-16174219	-	-	10.6384	6.44592	14.8374	OK	24.9514	14.0192	35.8844	OK	14.5838	8.54607	20.656	OK
XLOC_000401	-	-	XLOC_000401	AGAP005493	TSS437	2L:16202560-16203238	-	-	0.0360811	0	0.0724072	OK	0.0599678	0	0.108611	OK	0	0	0	OK
XLOC_000402	-	-	XLOC_000402	LRIM12	TSS438	2L:16215220-16217360	-	-	6.2225	3.62913	8.81673	OK	4.96367	2.63739	7.29096	OK	3.40522	1.86361	4.93693	OK
XLOC_000403	-	-	XLOC_000403	AGAP005500	TSS439	2L:16235990-16255422	-	-	0.847177	0	3.49968	OK	0.599577	0	2.20239	OK	2.16772	0	4.76681	OK
XLOC_000404	-	-	XLOC_000404	AGAP005501	TSS440	2L:16235990-16255422	-	-	49.3094	6.00771	92.5922	OK	42.574	7.61283	77.5499	OK	8.09134	1.7427	14.4231	OK
XLOC_000405	-	-	XLOC_000405	AGAP005502	TSS441	2L:16235990-16255422	-	-	53.3892	5.19711	101.585	OK	44.9115	7.15668	82.671	OK	19.3825	6.70229	32.0347	OK
XLOC_000406	-	-	XLOC_000406	AGAP005503	TSS442	2L:16235990-16255422	-	-	7.52456	0	32.1216	OK	4.66438	0	23.0018	OK	0.296413	0	1.89821	OK
XLOC_000407	-	-	XLOC_000407	AGAP005506	TSS443	2L:16333402-16343670	-	-	20.3436	11.5588	29.113	OK	15.5248	9.17447	21.8678	OK	22.7748	13.0159	32.5685	OK
XLOC_000408	-	-	XLOC_000408	AGAP005507	TSS444	2L:16359841-16382143	-	-	74.2948	36.0342	112.59	OK	105.117	50.125	160.089	OK	104.84	51.6408	158.836	OK
XLOC_000409	-	-	XLOC_000409	AGAP005509	TSS445	2L:16467656-16485321	-	-	21.771	12.4528	30.9728	OK	46.3665	25.8232	66.777	OK	30.3389	17.6025	42.9949	OK
XLOC_000410	-	-	XLOC_000410	AGAP005511	TSS446	2L:16489971-16537364	-	-	2.90901	0	7.1125	OK	3.62505	0	7.95588	OK	2.26697	0	4.77915	OK
XLOC_000411	-	-	XLOC_000411	AGAP005512	TSS447	2L:16489971-16537364	-	-	25.1409	10.7946	39.4712	OK	17.5873	4.73218	30.4211	OK	16.5878	5.3864	27.4772	OK
XLOC_000412	-	-	XLOC_000412	AGAP005513	TSS448	2L:16489971-16537364	-	-	3.83131	0	9.1725	OK	6.59566	0	14.4675	OK	7.09416	0.35198	14.054	OK
XLOC_000413	-	-	XLOC_000413	AGAP005517	TSS449	2L:16554935-16558482	-	-	0	0	0.271527	OK	0	0	0.543054	OK	0	0	0.543054	OK
XLOC_000414	-	-	XLOC_000414	FMRF	TSS450	2L:16560650-16585936	-	-	13.4861	7.43929	19.493	OK	12.2916	6.96556	17.5981	OK	10.7321	5.73738	15.6506	OK
XLOC_000415	-	-	XLOC_000415	AGAP005519	TSS451	2L:16587326-16589130	-	-	0.0458613	0	0.0944013	OK	0.190377	0.0404577	0.337148	OK	3.46093	1.76665	5.15162	OK
XLOC_000416	-	-	XLOC_000416	AGAP005522	TSS452	2L:16608768-16609635	-	-	13.244	6.87439	19.5099	OK	9.0446	4.53654	13.4148	OK	14.8832	8.54428	21.1241	OK
XLOC_000417	-	-	XLOC_000417	AGAP005523	TSS453	2L:16609745-16610893	-	-	50.3645	27.9217	72.7	OK	34.7075	19.2455	49.4883	OK	52.0054	26.0061	75.6522	OK
XLOC_000418	-	-	XLOC_000418	AGAP005525	TSS454	2L:16614050-16648658	-	-	4.13569	0	11.9275	OK	1.91049	0	6.14937	OK	3.7247	0	9.25633	OK
XLOC_000419	-	-	XLOC_000419	AGAP005528	TSS455	2L:16649974-16651754	-	-	113.43	64.7327	162.127	OK	96.155	55.7624	136.539	OK	107.677	59.52	155.783	OK
XLOC_000420	-	-	XLOC_000420	AGAP005529	TSS456,TSS457	2L:16652975-16656903	-	-	76.6794	43.5208	109.823	OK	85.2249	46.2787	124.122	OK	81.2469	44.9184	117.696	OK
XLOC_000421	-	-	XLOC_000421	DHRS7_ANOGA	TSS458	2L:16667875-16669304	-	-	12.834	7.25042	18.4106	OK	8.81408	4.8275	12.7938	OK	9.95974	5.01105	14.5008	OK
XLOC_000422	-	-	XLOC_000422	AGAP005534	TSS459	2L:16691244-16692514	-	-	2.9888	1.44483	4.51973	OK	1.06151	0.42604	1.70416	OK	1.77932	0.79651	2.76	OK
XLOC_000423	-	-	XLOC_000423	AGAP005536	TSS460	2L:16799713-16839731	-	-	9.08546	5.48359	12.6827	OK	17.0017	10.0114	23.9869	OK	12.1774	7.34005	16.9961	OK
XLOC_000424	-	-	XLOC_000424	AGAP005538	TSS461	2L:16847686-16852359	-	-	15.701	6.45513	24.9496	OK	9.48674	3.36041	15.5964	OK	21.714	11.2716	32.1759	OK
XLOC_000425	-	-	XLOC_000425	AGAP005541	TSS462	2L:16860343-16868999	-	-	4.011	2.28271	5.7419	OK	3.3595	1.96079	4.75858	OK	3.99608	1.87299	6.22771	OK
XLOC_000426	-	-	XLOC_000426	AGAP005545	TSS463	2L:16882708-16886744	-	-	23.6167	14.0171	33.1817	OK	22.3	13.3146	31.2497	OK	22.8598	13.4699	32.1481	OK
XLOC_000427	-	-	XLOC_000427	AGAP005546	TSS464	2L:16925108-16947167	-	-	1.0223	0.540739	1.50251	OK	1.69544	0.978283	2.41475	OK	1.34005	0.763639	1.91942	OK
XLOC_000428	-	-	XLOC_000428	AGAP005547	TSS465	2L:16952068-16952914	-	-	10.711	5.39524	16.0015	OK	43.4496	20.6072	65.664	OK	20.5523	11.001	29.608	OK
XLOC_000429	-	-	XLOC_000429	AGAP005549	TSS466	2L:16957542-16966306	-	-	42.7818	23.8744	61.6821	OK	30.3838	17.1704	43.6016	OK	43.2034	24.3341	62.0715	OK
XLOC_000430	-	-	XLOC_000430	AGAP005551	TSS467	2L:16972791-16975845	-	-	13.1214	8.03108	18.1934	OK	11.9925	7.338	16.6426	OK	12.3498	7.38998	17.2924	OK
XLOC_000431	-	-	XLOC_000431	PGRPLD	TSS468,TSS469	2L:16977123-16994592	-	-	46.3514	23.4103	69.1562	OK	42.5616	20.0519	65.0833	OK	52.1557	25.7467	77.9136	OK
XLOC_000432	-	-	XLOC_000432	AGAP005554	TSS470	2L:16997687-16997759	-	-	0	0	0	OK	0	0	0	OK	0	0	0	OK
XLOC_000433	-	-	XLOC_000433	AGAP005557	TSS471	2L:17025732-17030052	-	-	11.2432	6.68857	15.8066	OK	9.06971	5.46883	12.6473	OK	7.39509	4.35907	10.3978	OK
XLOC_000434	-	-	XLOC_000434	AGAP005558	TSS472	2L:17030570-17032220	-	-	1086.43	531.707	1640.77	OK	1155.32	577.02	1734.25	OK	723.061	374.326	1069.89	OK
XLOC_000435	-	-	XLOC_000435	AGAP005559	TSS473	2L:17032427-17034254	-	-	39.9382	23.8095	56.0745	OK	49.9264	28.6575	71.0361	OK	36.7304	20.9741	52.467	OK
XLOC_000436	-	-	XLOC_000436	AGAP005561	TSS474	2L:17045941-17082946	-	-	13.158	0	56.3764	OK	10.926	0	47.8594	OK	10.828	0	47.2542	OK
XLOC_000437	-	-	XLOC_000437	TRET1_ANOGA	TSS475,TSS476	2L:17045941-17082946	-	-	251.31	124.604	378.005	OK	230.009	114.722	345.271	OK	287.741	138.152	437.474	OK
XLOC_000438	-	-	XLOC_000438	AGAP005567	TSS477,TSS478	2L:17309026-17316195	-	-	15.6801	8.82781	22.5388	OK	16.1744	9.09692	23.2642	OK	13.0523	7.75691	18.3638	OK
XLOC_000439	-	-	XLOC_000439	AGAP005569	TSS479	2L:17320614-17321803	-	-	65.8375	37.7142	93.8922	OK	58.6289	33.8941	82.975	OK	53.7942	32.1338	75.4471	OK
XLOC_000440	-	-	XLOC_000440	AGAP005576	TSS480	2L:17345839-17348553	-	-	94.9928	53.4049	136.07	OK	83.1155	46.817	119.091	OK	70.7113	39.6518	101.546	OK
XLOC_000441	-	-	XLOC_000441	AGAP005577	TSS481	2L:17349143-17361462	-	-	11.1149	5.81478	16.4048	OK	7.44647	3.9641	10.9327	OK	7.60147	3.97553	11.1954	OK
XLOC_000442	-	-	XLOC_000442	AGAP005580	TSS482	2L:17368091-17368686	-	-	0.10395	0	0.187103	OK	0.211208	0	0.411626	OK	0.801133	0.224523	1.34714	OK
XLOC_000443	-	-	XLOC_000443	AGAP005581	TSS483	2L:17369415-17371537	-	-	164.064	90.0642	237.933	OK	151.229	80.9767	221.437	OK	177.119	94.3089	259.369	OK
XLOC_000444	-	-	XLOC_000444	AGAP005583	TSS484,TSS485	2L:17408030-17411022	-	-	7.15599	3.57358	10.7409	OK	6.3993	3.41761	9.3814	OK	9.01606	5.33926	12.6869	OK
XLOC_000445	-	-	XLOC_000445	AGAP005585	TSS486,TSS487	2L:17424808-17441217	-	-	34.3195	20.3936	48.2458	OK	37.1384	21.7687	52.5213	OK	32.8583	19.1485	46.6413	OK
XLOC_000446	-	-	XLOC_000446	AGAP005587	TSS488	2L:17456729-17457620	-	-	0	0	0	OK	0	0	0	OK	0	0	0	OK
XLOC_000447	-	-	XLOC_000447	AGAP005594	TSS489	2L:17564326-17565211	-	-	0.0697276	0	0.125792	OK	0.0978914	0	0.176109	OK	0.0815149	0	0.150951	OK
XLOC_000448	-	-	XLOC_000448	AGAP005595	TSS490	2L:17595469-17607151	-	-	14.6217	8.07234	21.1836	OK	17.91	9.93771	25.85	OK	17.9918	9.62482	26.3655	OK
XLOC_000449	-	-	XLOC_000449	AGAP005599	TSS491	2L:17708773-17740450	-	-	3.25412	1.75362	4.75523	OK	7.26071	4.29964	10.2253	OK	5.52358	3.15114	7.89505	OK
XLOC_000450	-	-	XLOC_000450	AGAP013582	TSS492	2L:17784453-17784521	-	-	0	0	0	OK	0	0	0	OK	0	0	0	OK
XLOC_000451	-	-	XLOC_000451	AGAP005601	TSS493	2L:17792415-17797332	-	-	1.56704	0.785236	2.34726	OK	1.79083	0.928773	2.65123	OK	2.05434	0.86967	3.24226	OK
XLOC_000452	-	-	XLOC_000452	AGAP005602	TSS494	2L:17801167-17802186	-	-	138.971	69.3672	196.028	OK	121.758	60.8687	182.638	OK	91.4334	50.8651	131.051	OK
XLOC_000453	-	-	XLOC_000453	MED20_ANOGA	TSS495	2L:17803557-17804284	-	-	5.56088	2.41947	8.66721	OK	3.07861	1.25567	4.90019	OK	5.74867	2.54197	8.97347	OK
XLOC_000454	-	-	XLOC_000454	AGAP005606	TSS496	2L:17805980-17828596	-	-	9.75159	5.82276	13.6825	OK	10.7641	6.47733	15.0454	OK	10.417	6.22821	14.6009	OK
XLOC_000455	-	-	XLOC_000455	AGAP005609	TSS497	2L:17833845-17837159	-	-	22.9261	12.9368	32.9157	OK	26.2146	14.4669	37.9693	OK	19.4015	11.3302	27.4778	OK
XLOC_000456	-	-	XLOC_000456	AGAP005610	TSS498	2L:17839132-17841156	-	-	0.759423	0.129449	1.38079	OK	3.4019	0.906143	5.8252	OK	8.42894	2.45953	9.70867	OK
XLOC_000457	-	-	XLOC_000457	AGAP005611	TSS499	2L:17843367-17844428	-	-	222.095	112.95	329.085	OK	250.071	124.848	374.821	OK	206.757	95.2766	303.619	OK
XLOC_000458	-	-	XLOC_000458	AGAP005612	TSS500	2L:17845651-17848220	-	-	67.2687	30.9612	103.564	OK	75.8087	37.3811	107.153	OK	156.21	68.78	209.112	OK
XLOC_000459	-	-	XLOC_000459	AGAP005613	TSS501	2L:17851786-17853008	-	-	0.0560594	0	0.133292	OK	0.0555952	0	0.134889	OK	0	0	0	OK
XLOC_000460	-	-	XLOC_000460	AGAP005615	TSS502	2L:17874128-17875269	-	-	45.9095	25.5713	66.1885	OK	44.5582	24.9191	64.2093	OK	29.0068	16.7327	41.2694	OK
XLOC_000461	-	-	XLOC_000461	AGAP005617	TSS503,TSS504	2L:17908754-17918400	-	-	52.0032	27.3042	76.7191	OK	59.7829	30.9238	88.6798	OK	46.3348	25.3116	67.3749	OK
XLOC_000462	-	-	XLOC_000462	AGAP005619	TSS505	2L:17923834-17928180	-	-	5.81353	3.47382	8.15443	OK	5.6827	3.4221	7.94756	OK	6.20554	3.57726	8.83541	OK
XLOC_000463	-	-	XLOC_000463	ATT	TSS506	2L:17932981-17934601	-	-	47.2588	0	113.247	OK	51.0035	0	111.635	OK	52.5151	3.49931	101.171	OK
XLOC_000464	-	-	XLOC_000464	AGAP005622	TSS507	2L:17935917-17938174	-	-	10.5261	5.93283	15.0855	OK	18.3846	10.6462	26.1291	OK	20.6152	11.1258	29.9108	OK
XLOC_000465	-	-	XLOC_000465	AGAP005624	TSS508,TSS509	2L:17947265-17955192	-	-	19.4331	0	50.7029	OK	17.2589	0	52.6052	OK	15.5351	0	40.0488	OK
XLOC_000466	-	-	XLOC_000466	AGAP005627	TSS510,TSS511,TSS512,TSS513,TSS514	2L:17959300-18000159	-	-	871.572	369.647	1373.44	OK	1405.74	567.788	2243.78	OK	2584.77	1027.1	4144.65	OK
XLOC_000467	-	-	XLOC_000467	AGAP005628	TSS515	2L:18001838-18002873	-	-	4.96388	1.94978	7.45319	OK	5.08128	2.01268	7.70478	OK	5.45909	1.79254	7.07581	OK
XLOC_000468	-	-	XLOC_000468	AGAP005629	TSS516	2L:18004771-18006954	-	-	3.79432	2.15062	5.42926	OK	2.2488	1.17019	3.32081	OK	3.46309	1.93977	4.97594	OK
XLOC_000469	-	-	XLOC_000469	AGAP005632	TSS517	2L:18017836-18019248	-	-	12.3746	6.71599	17.7348	OK	13.1428	7.10302	18.7137	OK	12.5583	6.5794	18.5316	OK
XLOC_000470	-	-	XLOC_000470	AGAP005633	TSS518	2L:18037370-18044208	-	-	2.3215	1.30684	3.33349	OK	4.06532	2.34113	5.78644	OK	2.03812	1.13912	2.93515	OK
XLOC_000471	-	-	XLOC_000471	AGAP005637	TSS519	2L:18079688-18084593	-	-	0.865557	0.390618	1.34093	OK	0.19266	0.0641313	0.326487	OK	0.117704	0.0349807	0.204054	OK
XLOC_000472	-	-	XLOC_000472	XD7280	TSS520	2L:18086335-18091358	-	-	0.0295171	0	0.0628638	OK	0.0654741	0	0.131443	OK	0.0770186	0.0171447	0.131443	OK
XLOC_000473	-	-	XLOC_000473	AGAP005640	TSS521	2L:18121371-18124666	-	-	10.6135	6.46161	14.7639	OK	8.47183	5.14465	11.7911	OK	7.56925	4.02022	11.1827	OK
XLOC_000474	-	-	XLOC_000474	AGAP005642	TSS522	2L:18132153-18165156	-	-	0.109696	0	0.625758	OK	0.210914	0	1.22374	OK	0.114566	0	0.639615	OK
XLOC_000475	-	-	XLOC_000475	AGAP005643	TSS523	2L:18166374-18168796	-	-	2.81043	1.5673	4.0465	OK	1.9205	0.997376	2.84965	OK	2.59707	1.43432	3.76153	OK
XLOC_000476	-	-	XLOC_000476	AGAP005648	TSS524	2L:18230860-18233023	-	-	11.9531	4.12319	14.9466	OK	10.7879	3.71087	13.6065	OK	10.1642	3.19547	12.1119	OK
XLOC_000477	-	-	XLOC_000477	AGAP005649	TSS525	2L:18267306-18270472	-	-	18.1364	10.7698	25.484	OK	18.8369	11.2799	26.3605	OK	16.0228	9.16043	22.9262	OK
XLOC_000478	-	-	XLOC_000478	CTU2_ANOGA	TSS526	2L:18273269-18274769	-	-	5.29852	2.85084	7.74027	OK	3.71567	1.89525	5.54242	OK	4.78454	2.27749	7.18285	OK
XLOC_000479	-	-	XLOC_000479	AGAP005652	TSS527	2L:18293873-18301098	-	-	137.945	75.0994	200.866	OK	105.725	57.5867	153.829	OK	124.524	68.4843	180.237	OK
XLOC_000480	-	-	XLOC_000480	AGAP005654	TSS528	2L:18310061-18311366	-	-	17.552	9.85475	25.1458	OK	18.2023	10.158	26.0339	OK	15.0833	9.09669	21.0523	OK
XLOC_000481	-	-	XLOC_000481	AGAP005655	TSS529	2L:18335093-18338289	-	-	53.1173	30.5771	75.6416	OK	61.9749	35.5098	88.42	OK	15.1619	9.27313	21.0515	OK
XLOC_000482	-	-	XLOC_000482	CYP15B1	TSS530	2L:18349058-18350707	-	-	2.51235	1.25186	3.77048	OK	3.0035	1.50521	4.50074	OK	0.833821	0.312965	1.35618	OK
XLOC_000483	-	-	XLOC_000483	AGAP005659	TSS531	2L:18351790-18353234	-	-	1.67166	0.753902	2.58002	OK	1.30976	0.569615	2.04391	OK	1.59347	0.670135	2.51301	OK
XLOC_000484	-	-	XLOC_000484	CYP305A4	TSS532	2L:18353710-18355427	-	-	1.35856	0.607876	2.10636	OK	0.879925	0.353416	1.39953	OK	0.185243	0.04241	0.325143	OK
XLOC_000485	-	-	XLOC_000485	AGAP005665	TSS533	2L:18500753-18510132	-	-	0.00727456	0	0.0493139	OK	0.00939748	0	0.024657	OK	0	0	0	OK
XLOC_000486	-	-	XLOC_000486	AGAP005666	TSS534	2L:18500753-18510132	-	-	0.00515549	0	0.0355107	OK	0.00679786	0	0.0177554	OK	0	0	0	OK
XLOC_000487	-	-	XLOC_000487	AGAP005667	TSS535	2L:18500753-18510132	-	-	0.0146165	0	0.0357674	OK	0.00632759	0	0.0178837	OK	0	0	0	OK
XLOC_000488	-	-	XLOC_000488	AGAP005668	TSS536	2L:18511135-18512353	-	-	0.0156315	0	0.0365603	OK	0.00784619	0	0.0548405	OK	0.0277669	0	0.0914008	OK
XLOC_000489	-	-	XLOC_000489	AGAP005669	TSS537	2L:18513454-18514360	-	-	0.030666	0	0.0983012	OK	0.0159891	0	0.0491506	OK	0	0	0	OK
XLOC_000490	-	-	XLOC_000490	AGAP005675	TSS538	2L:18648882-18670795	-	-	21.7866	12.1466	31.3592	OK	38.961	20.963	56.9332	OK	29.9874	15.4554	41.5205	OK
XLOC_000491	-	-	XLOC_000491	AGAP005676	TSS539	2L:18648882-18670795	-	-	0	0	0.618479	OK	0	0	0.618479	OK	0	0	0.618479	OK
XLOC_000492	-	-	XLOC_000492	AGAP005682	TSS540	2L:18725670-18740086	-	-	3.65764	2.0561	5.2447	OK	7.50124	4.31011	10.6873	OK	3.91699	2.19903	5.61853	OK
XLOC_000493	-	-	XLOC_000493	AGAP005684	TSS541	2L:18744612-18746953	-	-	19.2925	0	43.461	OK	21.0717	0	43.0154	OK	13.3081	0.267361	28.7265	OK
XLOC_000494	-	-	XLOC_000494	AGAP005689	TSS542	2L:18756788-18757691	-	-	0.0149638	0	0.0493139	OK	0.0160556	0	0.0493139	OK	0	0	0	OK
XLOC_000495	-	-	XLOC_000495	AGAP005690	TSS543	2L:18760039-18761031	-	-	0	0	0	OK	0	0	0	OK	0	0	0	OK
XLOC_000496	-	-	XLOC_000496	AGAP005691	TSS544	2L:18763871-18764777	-	-	0.146802	0	0.270328	OK	0.0588176	0	0.122877	OK	0	0	0	OK
XLOC_000497	-	-	XLOC_000497	AGAP005692	TSS545	2L:18784527-18784599	-	-	0	0	0	OK	0	0	0	OK	0	0	0	OK
XLOC_000498	-	-	XLOC_000498	LRIM17	TSS546	2L:18785248-18788122	-	-	123.771	62.4762	184.859	OK	223.744	113.6	332.829	OK	315.437	142.239	461.433	OK
XLOC_000499	-	-	XLOC_000499	AGAP013592	TSS547	2L:18921540-18921626	-	-	0	0	0	OK	0	0	0	OK	0	0	0	OK
XLOC_000500	-	-	XLOC_000500	AGAP005694	TSS548	2L:18991753-18991845	-	-	0	0	0	OK	0	0	0	OK	0	0	0	OK
XLOC_000501	-	-	XLOC_000501	CPTC3	TSS549	2L:19100803-19101270	-	-	0	0	0	OK	0	0	0	OK	0	0	0	OK
XLOC_000502	-	-	XLOC_000502	CPTC4	TSS550	2L:19101851-19102333	-	-	0.130811	0	0.231929	OK	0.265995	0	0.521841	OK	0	0	0	OK
XLOC_000503	-	-	XLOC_000503	MED14_ANOGA	TSS551	2L:19151272-19157811	-	-	8.47906	5.12735	11.8354	OK	8.03632	4.86463	11.2092	OK	8.37406	5.13173	11.6165	OK
XLOC_000504	-	-	XLOC_000504	AGAP005704	TSS552	2L:19203805-19204943	-	-	0.0327046	0	0.070534	OK	0	0	0	OK	0.0708601	0	0.141068	OK
XLOC_000505	-	-	XLOC_000505	AGAP005710	TSS553	2L:19213768-19255034	-	-	19.8536	11.7154	28.0047	OK	30.7462	17.7297	43.7278	OK	26.4233	15.3383	37.3891	OK
XLOC_000506	-	-	XLOC_000506	AGAP005711	TSS554	2L:19260915-19275432	-	-	20.4856	11.9805	29.0313	OK	22.1201	12.8861	31.2694	OK	16.6558	9.96167	23.3323	OK
XLOC_000507	-	-	XLOC_000507	AGAP005713	TSS555	2L:19371652-19395369	-	-	6.32389	3.60611	9.03181	OK	7.95191	4.69786	11.2043	OK	6.25133	3.57302	8.93256	OK
XLOC_000508	-	-	XLOC_000508	AGAP005715	TSS556,TSS557	2L:19503075-19537280	-	-	53.5703	28.8371	78.3	OK	52.5238	28.0387	76.988	OK	51.7742	28.9459	74.5814	OK
XLOC_000509	-	-	XLOC_000509	SCRB16	TSS558	2L:19542879-19567580	-	-	10.1403	3.22355	17.0621	OK	20.9415	5.99309	35.8859	OK	11.9566	5.31205	18.5695	OK
XLOC_000510	-	-	XLOC_000510	AGAP005718	TSS559	2L:19575582-19579944	-	-	7.16019	4.14306	10.1838	OK	6.11553	3.5072	8.72328	OK	10.0658	5.62344	14.4759	OK
XLOC_000511	-	-	XLOC_000511	AGAP005719	TSS560	2L:19582842-19592997	-	-	14.9467	8.90234	20.9827	OK	10.0569	6.13091	13.976	OK	14.9563	9.05874	20.8326	OK
XLOC_000512	-	-	XLOC_000512	AGAP005720	TSS561	2L:19595050-19595932	-	-	1.56248	0.605857	2.49916	OK	0.921226	0.302928	1.51464	OK	2.22083	0.833053	3.55941	OK
XLOC_000513	-	-	XLOC_000513	AGAP005722	TSS562	2L:19624313-19626122	-	-	3.91114	1.94423	5.87009	OK	1.68265	0.729088	2.63593	OK	3.45612	1.58904	5.25317	OK
XLOC_000514	-	-	XLOC_000514	AGAP005723	TSS563	2L:19626928-19628095	-	-	19.6982	10.7011	28.6082	OK	11.6868	6.0841	17.2167	OK	16.0533	7.87481	23.8833	OK
XLOC_000515	-	-	XLOC_000515	AGAP005724	TSS564	2L:19628472-19649154	-	-	6.41822	3.16567	9.66585	OK	7.59421	3.81991	11.3331	OK	5.826	2.40591	8.31517	OK
XLOC_000516	-	-	XLOC_000516	AGAP005726	TSS565	2L:19729815-19729887	-	-	0	0	0	OK	0	0	0	OK	0	0	0	OK
XLOC_000517	-	-	XLOC_000517	AGAP005727	TSS566	2L:19753790-19765598	-	-	0.472706	0.143763	0.790694	OK	0.455806	0.143763	0.772724	OK	0.509849	0.161733	0.844605	OK
XLOC_000518	-	-	XLOC_000518	AGAP005732	TSS567	2L:19927677-19929776	-	-	1.37624	0.635141	2.11714	OK	0.609689	0.211714	0.999759	OK	1.65446	0.811569	2.50528	OK
XLOC_000519	-	-	XLOC_000519	AGAP005735	TSS568	2L:19966425-19968896	-	-	16.7478	9.97629	23.5038	OK	15.5088	9.33766	21.6846	OK	14.4956	8.67967	20.3106	OK
XLOC_000520	-	-	XLOC_000520	AGAP005736	TSS569	2L:19970365-19971945	-	-	24.7878	14.164	35.4362	OK	29.388	16.5857	41.8823	OK	26.8653	14.0421	37.8404	OK
XLOC_000521	-	-	XLOC_000521	AGAP005737	TSS570	2L:19980173-20024720	-	-	2.23909	0.942079	3.51556	OK	4.33371	2.045	6.61753	OK	3.59523	1.40163	5.53759	OK
XLOC_000522	-	-	XLOC_000522	AGAP005739	TSS571	2L:20046251-20060651	-	-	11.7716	5.39726	18.1462	OK	22.4652	9.82144	35.1213	OK	14.5634	5.10863	27.7573	OK
XLOC_000523	-	-	XLOC_000523	AGAP005740	TSS572	2L:20046251-20060651	-	-	9.99661	1.5606	18.445	OK	18.1129	1.6942	34.7311	OK	13.8557	2.70812	25.0691	OK
XLOC_000524	-	-	XLOC_000524	AGAP005741	TSS573	2L:20061868-20063869	-	-	36.3072	21.1414	51.4515	OK	62.0611	35.1504	88.9385	OK	42.2893	23.1331	61.5103	OK
XLOC_000525	-	-	XLOC_000525	AGAP005743	TSS574	2L:20161871-20164292	-	-	5.22204	3.07073	7.36975	OK	2.99099	1.64747	4.32827	OK	5.1985	3.05123	7.33076	OK
XLOC_000526	-	-	XLOC_000526	LRIM26	TSS575	2L:20167020-20168922	-	-	19.3756	11.4487	27.2638	OK	17.308	10.2195	24.2904	OK	23.105	13.3334	32.8711	OK
XLOC_000527	-	-	XLOC_000527	AGAP005747	TSS576,TSS577	2L:20185910-20189559	-	-	5.26221	2.91689	7.60842	OK	3.76765	2.03	5.50612	OK	4.22723	2.3235	6.13313	OK
XLOC_000528	-	-	XLOC_000528	AGAP005748	TSS578	2L:20191212-20196458	-	-	6.93123	4.22197	9.62821	OK	6.25358	3.82721	8.68464	OK	7.44726	4.5397	10.3551	OK
XLOC_000529	-	-	XLOC_000529	AGAP005753	TSS579	2L:20208507-20210526	-	-	18.016	10.4099	25.5999	OK	17.5056	10.0041	24.9786	OK	17.0105	9.02781	24.2813	OK
XLOC_000530	-	-	XLOC_000530	COEAE1D	TSS580	2L:20287340-20289292	-	-	2.09074	1.01089	3.16064	OK	1.83386	0.882931	2.77676	OK	1.44174	0.588621	2.2905	OK
XLOC_000531	-	-	XLOC_000531	COEAE2E	TSS581	2L:20290150-20293785	-	-	18.172	10.8506	25.4507	OK	21.3487	12.6866	29.9856	OK	22.305	12.4654	32.1425	OK
XLOC_000532	-	-	XLOC_000532	COEAE3D	TSS582	2L:20296078-20300598	-	-	3.57565	1.10667	6.0406	OK	5.6662	1.47557	9.85467	OK	4.67124	1.26477	8.07609	OK
XLOC_000533	-	-	XLOC_000533	AGAP005761	TSS583	2L:20336662-20349601	-	-	5.43777	2.57052	8.30126	OK	4.92852	2.04885	7.80984	OK	6.81798	2.90317	10.3048	OK
XLOC_000534	-	-	XLOC_000534	AGAP005763	TSS584	2L:20350126-20355566	-	-	7.20831	4.34648	10.0631	OK	4.39576	2.56526	6.21904	OK	6.29991	3.77557	8.81475	OK
XLOC_000535	-	-	XLOC_000535	AGAP005765	TSS585	2L:20357930-20373012	-	-	5.15434	3.01043	7.30292	OK	5.83864	3.46874	8.22253	OK	6.72429	3.94801	9.51057	OK
XLOC_000536	-	-	XLOC_000536	AGAP005770	TSS586	2L:20396063-20405726	-	-	1.10197	0.478426	1.71743	OK	1.37784	0.637902	2.10998	OK	0.992816	0.429357	1.54569	OK
XLOC_000537	-	-	XLOC_000537	AGAP005772	TSS587	2L:20427980-20429898	-	-	10.4543	6.11202	14.7343	OK	7.95257	4.6204	11.2418	OK	9.35368	5.04484	13.6065	OK
XLOC_000538	-	-	XLOC_000538	CYP49A1	TSS588	2L:20436942-20492981	-	-	2.92052	0.137762	5.77224	OK	5.93788	0.482536	11.4154	OK	4.50197	0.948618	8.08889	OK
XLOC_000539	-	-	XLOC_000539	AGAP005775	TSS589	2L:20498195-20501158	-	-	216.758	112.612	320.144	OK	230.094	119.249	340.408	OK	281.342	120.981	382.201	OK
XLOC_000540	-	-	XLOC_000540	AGAP005777	TSS590,TSS591	2L:20505392-20521711	-	-	31.4742	17.9661	44.9762	OK	36.9661	20.8243	53.0932	OK	41.0065	22.4498	59.7235	OK
XLOC_000541	-	-	XLOC_000541	AGAP005779	TSS592	2L:20528559-20529407	-	-	4.64337	1.96183	7.22452	OK	4.11164	1.71271	6.47716	OK	5.70564	2.52235	8.87495	OK
XLOC_000542	-	-	XLOC_000542	AGAP005780	TSS593	2L:20538081-20543536	-	-	8.29413	4.84087	11.7464	OK	9.81676	5.78952	13.8251	OK	8.45668	5.03618	11.872	OK
XLOC_000543	-	-	XLOC_000543	AGAP005781	TSS594	2L:20546128-20550658	-	-	51.2639	24.7498	77.7326	OK	47.3429	23.5115	71.1497	OK	45.4264	21.3305	69.2004	OK
XLOC_000544	-	-	XLOC_000544	AGAP005783	TSS595	2L:20572013-20578767	-	-	3.32127	1.92378	4.71547	OK	3.12272	1.7871	4.4592	OK	4.7197	2.52175	6.9912	OK
XLOC_000545	-	-	XLOC_000545	AGAP005791	TSS596	2L:20718825-20719609	-	-	0.0565333	0	0.113598	OK	0.137915	0	0.283995	OK	108.624	50.0968	148.899	OK
XLOC_000546	-	-	XLOC_000546	AGAP005793	TSS597	2L:20768070-20769993	-	-	0.116452	0	0.220052	OK	0.0829813	0	0.160038	OK	0.0289362	0	0.100023	OK
XLOC_000547	-	-	XLOC_000547	AGAP005799	TSS598	2L:21040465-21163656	-	-	13.1929	7.49073	18.8953	OK	20.7682	12.0886	29.4511	OK	23.4594	13.504	33.4364	OK
XLOC_000548	-	-	XLOC_000548	AGAP005801	TSS599	2L:21195427-21197032	-	-	25.2286	14.4624	35.8385	OK	29.2344	16.6581	41.6452	OK	27.6045	15.3334	39.7943	OK
XLOC_000549	-	-	XLOC_000549	AGAP005804	TSS600	2L:21202718-21236613	-	-	0.0289962	0	0.0526365	OK	0.023154	0	0.041502	OK	0.142797	0	0.797223	OK
XLOC_000550	-	-	XLOC_000550	AGAP005806	TSS601	2L:21399275-21483674	-	-	4.20783	2.39174	6.01869	OK	5.61753	3.32012	7.89117	OK	5.37964	3.04475	7.69449	OK
XLOC_000551	-	-	XLOC_000551	AGAP005807	TSS602,TSS603	2L:21508764-21610766	-	-	167.375	87.0706	247.61	OK	215.774	107.44	324.086	OK	200.525	106.604	294.472	OK
XLOC_000552	-	-	XLOC_000552	AGAP005808	TSS604	2L:21508764-21610766	-	-	8.95076	0	25.3686	OK	14.6167	0	40.5546	OK	6.73086	0	21.971	OK
XLOC_000553	-	-	XLOC_000553	AGAP005810	TSS605	2L:21624116-21626855	-	-	0.270863	0.0873146	0.454036	OK	0.229803	0.0698517	0.392916	OK	1.0008	0.41911	1.57166	OK
XLOC_000554	-	-	XLOC_000554	AGAP005811	TSS606	2L:21627555-21630573	-	-	5.03043	3.02276	7.04492	OK	4.24217	2.50668	5.9718	OK	5.20715	3.0883	7.31525	OK
XLOC_000555	-	-	XLOC_000555	AGAP005813	TSS607	2L:21632618-21633346	-	-	553.362	266.479	829.961	OK	372.255	181.975	561.188	OK	335.754	164.42	494.728	OK
XLOC_000556	-	-	XLOC_000556	AGAP005814	TSS608	2L:21634350-21636655	-	-	5.46299	3.24551	7.67589	OK	6.82156	4.06977	9.58198	OK	5.51585	2.99823	8.05711	OK
XLOC_000557	-	-	XLOC_000557	AGAP005816	TSS609,TSS610	2L:21761236-21821057	-	-	2.79341	1.48794	4.09933	OK	3.79613	2.13852	5.45615	OK	2.71974	1.51429	3.93078	OK
XLOC_000558	-	-	XLOC_000558	AGAP005818	TSS611	2L:21831270-21832371	-	-	5.98464	2.93302	8.99173	OK	8.99656	4.60291	13.3591	OK	8.29351	3.55387	10.9613	OK
XLOC_000559	-	-	XLOC_000559	AGAP005819	TSS612	2L:21832967-21835239	-	-	1.82212	0.931515	2.70342	OK	1.32412	0.637885	2.00478	OK	1.77654	0.901139	2.64267	OK
XLOC_000560	-	-	XLOC_000560	AGAP005822	TSS613	2L:21865433-21867120	-	-	61.679	34.6319	88.7046	OK	43.1076	24.9972	61.1601	OK	40.4446	22.5688	58.2301	OK
XLOC_000561	-	-	XLOC_000561	AGAP005824	TSS614	2L:22051818-22052908	-	-	31.685	17.1849	45.1268	OK	27.3611	14.8435	38.92	OK	28.7334	13.0322	37.3517	OK
XLOC_000562	-	-	XLOC_000562	AGAP005826	TSS615	2L:22057269-22066474	-	-	8.08747	4.56843	11.6096	OK	11.2702	6.4919	16.0543	OK	9.86532	5.84276	13.8884	OK
XLOC_000563	-	-	XLOC_000563	AGAP005827	TSS616	2L:22057269-22066474	-	-	0	0	0.593739	OK	0	0	0.593739	OK	0	0	0.593739	OK
XLOC_000564	-	-	XLOC_000564	AGAP005829	TSS617	2L:22088474-22089755	-	-	6.92023	3.64484	10.162	OK	2.91788	1.3272	4.49663	OK	9.97871	5.56631	14.2822	OK
XLOC_000565	-	-	XLOC_000565	AGAP005832	TSS618	2L:22284706-22295257	-	-	44.9481	21.9307	68.0158	OK	44.9374	21.6326	68.2598	OK	31.7461	17.3543	46.0723	OK
XLOC_000566	-	-	XLOC_000566	AGAP005840	TSS619	2L:22376629-22417899	-	-	13.9102	8.35269	19.4569	OK	15.3821	9.07025	21.687	OK	17.2844	10.3454	24.2114	OK
XLOC_000567	-	-	XLOC_000567	AGAP005841	TSS620	2L:22418104-22419345	-	-	30.2505	13.1417	41.505	OK	30.3588	12.7635	40.2287	OK	30.4854	12.7162	36.8251	OK
XLOC_000568	-	-	XLOC_000568	AGAP005843	TSS621	2L:22422913-22423937	-	-	31.7579	16.9966	45.8223	OK	23.4948	12.3105	34.1198	OK	38.2458	20.1628	54.2826	OK
XLOC_000569	-	-	XLOC_000569	AGAP005844	TSS622	2L:22424220-22425368	-	-	5.75864	3.08377	8.41734	OK	2.28094	1.04732	3.51046	OK	4.06468	2.09464	6.03178	OK
XLOC_000570	-	-	XLOC_000570	AGAP005846	TSS623	2L:22436099-22438204	-	-	0.0840262	0.013761	0.165131	OK	0.0219109	0	0.0550438	OK	0.0882182	0	0.165131	OK
XLOC_000571	-	-	XLOC_000571	AGAP005851	TSS624	2L:22608606-22610192	-	-	6.11239	3.29981	8.91289	OK	3.34898	1.66692	5.00075	OK	4.86876	2.48336	7.07589	OK
XLOC_000572	-	-	XLOC_000572	AGAP005853	TSS625	2L:22610799-22613327	-	-	6.33748	3.73956	8.93287	OK	5.33003	3.10833	7.54608	OK	7.45427	4.3421	10.5205	OK
XLOC_000573	-	-	XLOC_000573	AGAP005854	TSS626	2L:22614785-22615653	-	-	0.155223	0	0.283273	OK	0.103392	0	0.198291	OK	0.0427759	0	0.141636	OK
XLOC_000574	-	-	XLOC_000574	AGAP005855	TSS627	2L:22622056-22624685	-	-	0.0746672	0	0.159853	OK	0.0244942	0	0.0456723	OK	0.15925	0.0228361	0.274034	OK
XLOC_000575	-	-	XLOC_000575	AGAP005857	TSS628	2L:22632770-22634748	-	-	7.95774	4.63274	11.2309	OK	6.26645	3.56581	8.95663	OK	6.4072	3.70619	9.11105	OK
XLOC_000576	-	-	XLOC_000576	AGAP005861	TSS629	2L:22641731-22643038	-	-	92.1833	53.2807	131.088	OK	98.4778	55.052	141.858	OK	75.7263	43.29	108.187	OK
XLOC_000577	-	-	XLOC_000577	AGAP005864	TSS630	2L:22649438-22654222	-	-	14.1182	8.36952	19.8682	OK	11.4213	6.89019	15.9417	OK	14.6971	8.38958	20.9163	OK
XLOC_000578	-	-	XLOC_000578	AGAP005865	TSS631	2L:22654573-22656498	-	-	96.0727	54.1877	137.996	OK	151.977	80.985	222.977	OK	86.3561	48.0601	124.315	OK
XLOC_000579	-	-	XLOC_000579	AGAP005869	TSS632	2L:22677295-22684106	-	-	47.9398	26.6968	69.133	OK	58.8684	32.9225	84.7008	OK	57.3478	31.8361	82.8495	OK
XLOC_000580	-	-	XLOC_000580	AGAP005871	TSS633	2L:22708656-22712387	-	-	10.6738	6.1329	15.2108	OK	5.36518	3.13805	7.59608	OK	8.25326	4.36463	13.9656	OK
XLOC_000581	-	-	XLOC_000581	AGAP005872	TSS634	2L:22713694-22715763	-	-	0.425994	0.141735	0.708673	OK	0.317757	0.0901948	0.541169	OK	4.37878	2.30641	6.45537	OK
XLOC_000582	-	-	XLOC_000582	AGAP005873	TSS635	2L:22716168-22716812	-	-	78.1861	37.9702	109.815	OK	50.2442	24.1339	70.6921	OK	48.1103	24.9291	67.1535	OK
XLOC_000583	-	-	XLOC_000583	AGAP005876	TSS636	2L:22777747-22777820	-	-	0	0	0	OK	0	0	0	OK	0	0	0	OK
XLOC_000584	-	-	XLOC_000584	AGAP005880	TSS637	2L:23112886-23121632	-	-	1.06731	0.479525	1.65654	OK	1.20653	0.566712	1.85271	OK	1.64474	0.697491	2.5938	OK
XLOC_000585	-	-	XLOC_000585	AGAP005883	TSS638	2L:23136306-23138051	-	-	15.0912	8.89592	21.1977	OK	17.6625	10.5226	24.7222	OK	18.6487	10.8615	26.4505	OK
XLOC_000586	-	-	XLOC_000586	AGAP005884	TSS639	2L:23144467-23152286	-	-	8.32979	4.93261	11.7341	OK	15.2413	8.70593	21.7853	OK	12.1207	7.18747	17.0562	OK
XLOC_000587	-	-	XLOC_000587	AGAP005886	TSS640	2L:23164761-23171338	-	-	8.0407	4.58799	11.49	OK	22.7695	12.8044	32.7356	OK	8.06593	4.96282	11.1701	OK
XLOC_000588	-	-	XLOC_000588	AGAP005887	TSS641	2L:23173124-23175930	-	-	5.88107	2.78647	8.96978	OK	26.2398	13.6404	38.6921	OK	8.10394	4.00721	12.1809	OK
XLOC_000589	-	-	XLOC_000589	AGAP005888	TSS642	2L:23177220-23177796	-	-	2050.04	747.253	2745.7	OK	2365.74	806.171	3090.48	OK	3488.17	1175.29	3894.29	OK
XLOC_000590	-	-	XLOC_000590	AGAP005889	TSS643	2L:23180992-23181795	-	-	863.779	357.537	1178.72	OK	723.35	268.476	945.764	OK	654.619	256.928	776.234	OK
XLOC_000591	-	-	XLOC_000591	AGAP005891	TSS644	2L:23191392-23209482	-	-	22.8379	12.6513	33.0247	OK	27.7498	15.3246	40.1818	OK	31.0473	17.6728	44.4595	OK
XLOC_000592	-	-	XLOC_000592	AGAP005893	TSS645	2L:23224935-23225955	-	-	11.4816	5.96742	16.9452	OK	7.06228	3.43408	10.64	OK	9.78105	5.5452	13.9897	OK
XLOC_000593	-	-	XLOC_000593	AGAP005895	TSS646	2L:23267844-23273093	-	-	0.259016	0.0641187	0.448831	OK	0.257605	0.0641187	0.448831	OK	0.394185	0.128237	0.657217	OK
XLOC_000594	-	-	XLOC_000594	AGAP005897	TSS647	2L:23352310-23357446	-	-	7.43488	4.56978	10.3069	OK	8.16054	4.98099	11.315	OK	8.76763	5.4121	12.1043	OK
XLOC_000595	-	-	XLOC_000595	AGAP005898	TSS648	2L:23359154-23430017	-	-	6.16783	3.58207	8.75153	OK	7.81761	4.60552	11.0386	OK	9.70475	5.23212	13.6181	OK
XLOC_000596	-	-	XLOC_000596	AGAP005901	TSS649,TSS650	2L:23470504-23484056	-	-	69.5211	33.7164	105.362	OK	61.0236	29.5942	92.5147	OK	52.0819	27.416	76.7171	OK
XLOC_000597	-	-	XLOC_000597	AGAP005902	TSS651	2L:23515011-23516502	-	-	0.510297	0.179197	0.836253	OK	0.613523	0.223996	1.00052	OK	0.330717	0.0895985	0.567457	OK
XLOC_000598	-	-	XLOC_000598	AGAP005904	TSS652	2L:23575001-23591025	-	-	6.92452	4.17187	9.67769	OK	7.58036	4.51844	10.6324	OK	13.2478	7.81408	18.5969	OK
XLOC_000599	-	-	XLOC_000599	AGAP005905	TSS653	2L:23594080-23596281	-	-	2.47527	1.29172	3.64855	OK	2.08129	1.05377	3.10467	OK	2.76107	1.43902	4.06779	OK
XLOC_000600	-	-	XLOC_000600	AGAP005908	TSS654	2L:23596386-23604932	-	-	0.0563318	0	0.350218	OK	0.136546	0	0.657456	OK	3.38902	0.638931	6.14198	OK
XLOC_000601	-	-	XLOC_000601	APG18B	TSS655	2L:23607389-23611197	-	-	19.2012	11.1874	27.206	OK	26.9993	15.376	38.6193	OK	28.6047	16.294	40.9255	OK
XLOC_000602	-	-	XLOC_000602	SP11644	TSS656	2L:23642513-23644418	-	-	45.0912	25.276	64.8168	OK	37.9806	21.0633	54.7768	OK	24.1108	13.4878	34.6968	OK
XLOC_000603	-	-	XLOC_000603	AGAP005917	TSS657	2L:23651966-23657711	-	-	1.83406	1.02777	2.63811	OK	0.891859	0.44521	1.34037	OK	2.13319	1.19354	3.07384	OK
XLOC_000604	-	-	XLOC_000604	AGAP005918	TSS658	2L:23658302-23669670	-	-	15.5644	9.17361	21.9338	OK	25.9683	15.2815	36.6234	OK	25.4624	13.9794	36.872	OK
XLOC_000605	-	-	XLOC_000605	AGAP005919	TSS659	2L:23674436-23676179	-	-	0.603636	0.229934	0.97083	OK	1.43039	0.651478	2.19714	OK	1.09935	0.459867	1.75005	OK
XLOC_000606	-	-	XLOC_000606	AGAP005920	TSS660	2L:23682906-23684697	-	-	8.67146	5.09701	12.2453	OK	6.37632	3.65493	9.0503	OK	11.0291	6.38991	15.3905	OK
XLOC_000607	-	-	XLOC_000607	AGAP005921	TSS661	2L:23684979-23685522	-	-	0.947807	0.246025	1.64016	OK	1.20866	0.328033	2.05021	OK	0.331229	0.0410041	0.615062	OK
XLOC_000608	-	-	XLOC_000608	AGAP005923	TSS662	2L:23688149-23689086	-	-	5.73139	2.63761	8.69698	OK	3.3586	1.4495	5.25146	OK	6.11058	2.1386	7.60392	OK
XLOC_000609	-	-	XLOC_000609	AGAP005927	TSS663	2L:23805263-23805999	-	-	36.2036	18.1113	52.9048	OK	31.6728	15.6189	46.5244	OK	26.9272	12.3954	37.3856	OK
XLOC_000610	-	-	XLOC_000610	AGAP005931	TSS664	2L:23847286-23849640	-	-	19.5542	11.7502	27.367	OK	24.1404	13.6513	34.5632	OK	17.795	10.6654	24.9182	OK
XLOC_000611	-	-	XLOC_000611	AGAP005934	TSS665	2L:23854032-23856125	-	-	43.8804	25.3998	62.1947	OK	44.5616	26.1263	62.8673	OK	31.0109	18.5118	43.5349	OK
XLOC_000612	-	-	XLOC_000612	AGAP005935	TSS666	2L:23856302-23857114	-	-	55.1358	26.5835	77.6373	OK	54.454	25.9404	76.9942	OK	61.169	22.9696	66.3669	OK
XLOC_000613	-	-	XLOC_000613	AGAP005937	TSS667	2L:23860681-23864233	-	-	28.7906	16.9673	40.6095	OK	22.0582	13.1786	30.9239	OK	22.387	12.4007	32.3943	OK
XLOC_000614	-	-	XLOC_000614	AGAP005940	TSS668	2L:23872259-23875749	-	-	9.47317	5.04892	13.906	OK	8.12912	4.41874	11.8432	OK	9.91382	5.84967	13.9821	OK
XLOC_000615	-	-	XLOC_000615	AGAP005943	TSS669,TSS670	2L:23925403-23947603	-	-	15.9627	8.27122	23.6811	OK	20.2638	10.5327	29.9963	OK	14.1705	7.84204	20.4959	OK
XLOC_000616	-	-	XLOC_000616	RS13_ANOGA	TSS671	2L:23981823-23982695	-	-	2598.9	1168.86	3997.25	OK	1888.29	870.404	2904.14	OK	1486.49	658.177	2171.17	OK
XLOC_000617	-	-	XLOC_000617	KMO_ANOGA	TSS672	2L:23985165-23988714	-	-	23.7141	13.5975	33.5672	OK	22.0973	12.3055	31.648	OK	57.7229	32.0243	83.1026	OK
XLOC_000618	-	-	XLOC_000618	AGAP005950	TSS673	2L:23989001-23994886	-	-	0	0	0.593739	OK	0	0	0.593739	OK	0	0	0.593739	OK
XLOC_000619	-	-	XLOC_000619	AGAP005952	TSS674	2L:24024063-24034800	-	-	23.1087	13.3201	32.87	OK	42.812	24.4374	61.115	OK	16.524	9.97023	23.0707	OK
XLOC_000620	-	-	XLOC_000620	AGAP005953	TSS675	2L:24035224-24041129	-	-	15.0123	9.0592	20.9319	OK	11.6567	7.12615	16.1981	OK	12.2442	7.46427	17.0147	OK
XLOC_000621	-	-	XLOC_000621	AGAP005955	TSS676	2L:24044465-24045871	-	-	20.8626	11.949	29.7612	OK	23.9381	13.6931	34.14	OK	21.1458	11.8191	30.3735	OK
XLOC_000622	-	-	XLOC_000622	AGAP005957	TSS677	2L:24048929-24049644	-	-	11.2282	4.4928	15.6652	OK	5.76162	2.10724	9.10489	OK	9.11318	3.33978	12.0868	OK
XLOC_000623	-	-	XLOC_000623	AGAP005959	TSS678	2L:24053355-24054705	-	-	0.404906	0.122336	0.699065	OK	0.146757	0.0174766	0.262149	OK	0.424558	0.139813	0.716542	OK
XLOC_000624	-	-	XLOC_000624	AGAP005961	TSS679	2L:24056966-24074106	-	-	52.9629	29.9669	75.9495	OK	83.6472	46.3888	120.81	OK	66.0032	37.0009	95.0075	OK
XLOC_000625	-	-	XLOC_000625	AGAP005965	TSS680	2L:24268336-24285755	-	-	0	0	0	OK	0	0	0	OK	0	0	0	OK
XLOC_000626	-	-	XLOC_000626	CPR18	TSS681	2L:24302686-24303296	-	-	0.0945017	0	0.170615	OK	0.0854741	0	0.170615	OK	0	0	0	OK
XLOC_000627	-	-	XLOC_000627	CPR20	TSS682	2L:24305986-24306501	-	-	0.50661	0.0522658	0.940784	OK	0.519102	0.0522658	0.940784	OK	0.698593	0.104532	1.25438	OK
XLOC_000628	-	-	XLOC_000628	AGAP005972	TSS683,TSS684	2L:24334288-24337669	-	-	74.1503	41.2295	107.088	OK	62.4156	35.0373	89.831	OK	32.9048	19.517	46.2888	OK
XLOC_000629	-	-	XLOC_000629	AGAP005976	TSS685	2L:24386916-24403506	-	-	16.8147	10.2923	23.3202	OK	23.1279	13.8989	32.3244	OK	16.2009	8.90609	23.5288	OK
XLOC_000630	-	-	XLOC_000630	AGAP005977	TSS686	2L:24411061-24419825	-	-	11.5101	6.76601	16.155	OK	10.2114	5.96124	14.456	OK	9.42774	5.42473	13.4128	OK
XLOC_000631	-	-	XLOC_000631	AGAP005979	TSS687	2L:24444901-24445886	-	-	31.4183	16.1955	43.8497	OK	22.64	11.2886	31.8237	OK	25.9809	13.0471	38.5174	OK
XLOC_000632	-	-	XLOC_000632	AGAP005980	TSS688	2L:24446246-24447868	-	-	22.3246	13.1026	31.5042	OK	21.1688	12.5681	29.687	OK	19.8306	11.5297	28.1293	OK
XLOC_000633	-	-	XLOC_000633	AGAP005982	TSS689	2L:24480020-24484098	-	-	12.6154	7.46819	17.7509	OK	35.528	20.8998	49.8669	OK	16.2329	9.99009	22.4742	OK
XLOC_000634	-	-	XLOC_000634	AGAP005984	TSS690,TSS691	2L:24519856-24525656	-	-	39.901	22.3601	57.4388	OK	98.5279	52.5642	144.553	OK	45.7339	25.9353	65.5879	OK
XLOC_000635	-	-	XLOC_000635	AGAP005985	TSS692	2L:24526669-24528431	-	-	39.2175	22.6363	55.5119	OK	19.6127	11.1464	28.0789	OK	18.3227	10.8715	25.7425	OK
XLOC_000636	-	-	XLOC_000636	AGAP005986	TSS693	2L:24529790-24531860	-	-	15.2379	9.0067	21.4149	OK	13.7554	8.00063	19.4866	OK	17.4591	9.96486	24.7804	OK
XLOC_000637	-	-	XLOC_000637	AGAP005987	TSS694	2L:24546615-24556249	-	-	29.1576	17.0327	41.2857	OK	15.3698	8.60402	22.1288	OK	24.3039	14.5284	34.0848	OK
XLOC_000638	-	-	XLOC_000638	AGAP005988	TSS695	2L:24559679-24561917	-	-	6.79541	3.69771	9.8825	OK	10.5425	6.01372	14.8172	OK	4.87229	2.19757	6.76379	OK
XLOC_000639	-	-	XLOC_000639	AGAP005989	TSS696	2L:24564082-24565933	-	-	8.55763	4.79125	12.3204	OK	14.0083	7.66332	20.346	OK	17.8757	8.01226	23.2181	OK
XLOC_000640	-	-	XLOC_000640	AGAP005991	TSS697	2L:24568198-24570220	-	-	1738.14	849.347	2612.43	OK	1406.88	689.223	2118.33	OK	1057.13	549.844	1563.85	OK
XLOC_000641	-	-	XLOC_000641	CPR137	TSS698	2L:24630999-24631454	-	-	0.0475595	0	0.117805	OK	0.187077	0	0.353416	OK	0	0	0	OK
XLOC_000642	-	-	XLOC_000642	CPR28	TSS699	2L:24636592-24637032	-	-	0.117904	0	0.190301	OK	0.128607	0	0.253735	OK	0.143883	0	0.317168	OK
XLOC_000643	-	-	XLOC_000643	CPR29	TSS700	2L:24638171-24638599	-	-	0.0338993	0	0.198797	OK	0.173168	0	0.331328	OK	0.173738	0	0.331328	OK
XLOC_000644	-	-	XLOC_000644	CPR31	TSS701	2L:24648378-24648829	-	-	0.19447	0	0.367413	OK	0	0	0	OK	0	0	0	OK
XLOC_000645	-	-	XLOC_000645	CPR33	TSS702	2L:24658516-24659081	-	-	0.0194831	0	0.150441	OK	0.0212005	0	0.150441	OK	0	0	0	OK
XLOC_000646	-	-	XLOC_000646	AGAP006014	TSS703	2L:24665044-24666509	-	-	0.0280523	0	0.0648187	OK	0	0	0	OK	0	0	0	OK
XLOC_000647	-	-	XLOC_000647	AGAP006019	TSS704	2L:24713098-24845318	-	-	0.283686	0	0.848479	OK	0.152455	0	0.633464	OK	0.106642	0	0.472795	OK
XLOC_000648	-	-	XLOC_000648	AGAP006021	TSS705	2L:24919227-24925255	-	-	6.20426	3.53089	8.83329	OK	8.98797	5.3388	12.6069	OK	6.93573	4.05264	9.81611	OK
XLOC_000649	-	-	XLOC_000649	AGAP006027	TSS706	2L:25272295-25314781	-	-	2.95814	1.57793	4.33929	OK	4.16673	2.30219	6.0268	OK	3.17003	1.76895	4.57897	OK
XLOC_000650	-	-	XLOC_000650	AGAP006028	TSS707	2L:25363651-25434556	-	-	8.41324	4.50381	12.3175	OK	15.2619	9.01517	21.4942	OK	15.6785	9.38895	21.9927	OK
XLOC_000651	-	-	XLOC_000651	AGAP006029	TSS708	2L:25447417-25448405	-	-	1.18656	0.423595	1.93265	OK	1.25645	0.45007	2.03855	OK	0.856188	0.291222	1.40316	OK
XLOC_000652	-	-	XLOC_000652	AGAP006031	TSS709	2L:25462490-25466768	-	-	39.0482	21.0928	56.99	OK	23.5048	12.2677	34.7355	OK	35.7693	19.6859	51.8207	OK
XLOC_000653	-	-	XLOC_000653	AGAP006035	TSS710	2L:25514442-25516430	-	-	0.0380722	0	0.0803799	OK	0.0892175	0	0.187553	OK	0.148306	0.0267933	0.294726	OK
XLOC_000654	-	-	XLOC_000654	AGAP006036	TSS711	2L:25516572-25518865	-	-	0.049053	0	0.106942	OK	0.0260574	0	0.0641649	OK	0.266981	0.0748591	0.449154	OK
XLOC_000655	-	-	XLOC_000655	AGAP006037	TSS712	2L:25521113-25523716	-	-	2070.82	1004.54	3137.82	OK	1656.9	814.424	2497.21	OK	1128.91	469.064	1789.4	OK
XLOC_000656	-	-	XLOC_000656	AGAP006038	TSS713	2L:25524454-25544365	-	-	14.4364	7.82634	21.0468	OK	12.6591	6.59849	18.7223	OK	11.8235	5.16913	18.6614	OK
XLOC_000657	-	-	XLOC_000657	AGAP006041	TSS714	2L:25554042-25554891	-	-	46.5558	25.5696	66.8744	OK	48.0958	26.199	68.8413	OK	40.573	22.2128	58.0365	OK
XLOC_000658	-	-	XLOC_000658	AGAP006046	TSS715	2L:25627061-25632169	-	-	4.04065	2.43723	5.64156	OK	3.07847	1.83521	4.32584	OK	3.67358	2.23332	5.12693	OK
XLOC_000659	-	-	XLOC_000659	AGAP006051	TSS716	2L:25642607-25644768	-	-	15.3997	9.44199	21.3508	OK	8.90938	5.39086	12.4192	OK	9.92519	6.10327	13.7483	OK
XLOC_000660	-	-	XLOC_000660	AGAP006054	TSS717	2L:25664196-25666124	-	-	1.63075	0.771826	2.48554	OK	1.67341	0.79799	2.55095	OK	2.26254	1.08579	3.42743	OK
XLOC_000661	-	-	XLOC_000661	AGAP006056	TSS718	2L:25672650-25673946	-	-	7.05351	3.73811	10.3564	OK	4.45171	2.2061	6.67957	OK	8.794	4.28963	12.6851	OK
XLOC_000662	-	-	XLOC_000662	AGAP006061	TSS719	2L:25930981-25935080	-	-	13.1191	7.82048	18.4171	OK	15.3341	8.99411	21.6728	OK	13.0897	6.88383	19.3255	OK
XLOC_000663	-	-	XLOC_000663	AGAP006063	TSS720	2L:25950087-25975600	-	-	124.773	67.8493	181.631	OK	155.95	83.8936	227.874	OK	103.321	53.7728	152.765	OK
XLOC_000664	-	-	XLOC_000664	AGAP006065	TSS721	2L:25977897-25979619	-	-	4.87012	2.67183	7.0655	OK	2.91381	1.46951	4.34914	OK	5.03998	2.70151	7.36237	OK
XLOC_000665	-	-	XLOC_000665	AGAP006066	TSS722	2L:25980383-25983852	-	-	13.4384	7.51662	19.3345	OK	10.5862	6.32535	14.8224	OK	14.5237	8.60247	20.4309	OK
XLOC_000666	-	-	XLOC_000666	AGAP006067	TSS723	2L:25983909-25985391	-	-	19.3834	10.6867	27.945	OK	14.018	7.93287	20.059	OK	21.7409	10.4833	30.2763	OK
XLOC_000667	-	-	XLOC_000667	AGAP006070	TSS724	2L:26053754-26055333	-	-	62.0143	35.2584	88.5996	OK	46.8334	26.9704	66.5497	OK	50.1342	29.8766	70.3477	OK
XLOC_000668	-	-	XLOC_000668	AGAP006071	TSS725	2L:26055838-26056556	-	-	31.4683	16.3423	44.6855	OK	34.9374	18.1409	49.9882	OK	24.9424	13.3653	35.8476	OK
XLOC_000669	-	-	XLOC_000669	AGAP006073	TSS726	2L:26097304-26100112	-	-	0.475172	0.173548	0.775863	OK	0.37383	0.132713	0.622732	OK	0.42535	0.16334	0.694193	OK
XLOC_000670	-	-	XLOC_000670	OBP49	TSS727	2L:26101763-26135649	-	-	5.94777	0.742174	11.1326	OK	3.73585	0.412319	7.05066	OK	2.94227	0.20616	5.64877	OK
XLOC_000671	-	-	XLOC_000671	OBP50	TSS728	2L:26101763-26135649	-	-	1.3143	0	3.28868	OK	1.79508	0	3.55533	OK	2.66249	0.133325	5.15522	OK
XLOC_000672	-	-	XLOC_000672	OBP51	TSS729	2L:26101763-26135649	-	-	1.34756	0	2.9844	OK	2.05304	0.117805	3.96612	OK	6.60559	1.53147	11.6235	OK
XLOC_000673	-	-	XLOC_000673	OBP52	TSS730	2L:26101763-26135649	-	-	0.446125	0	1.12845	OK	0.108436	0	0.390618	OK	0.0735092	0	0.260412	OK
XLOC_000674	-	-	XLOC_000674	OBP53	TSS731,TSS732	2L:26101763-26135649	-	-	0.11922	0	0.215748	OK	0.107039	0	0.431497	OK	0.151468	0	0.509264	OK
XLOC_000675	-	-	XLOC_000675	OBP54	TSS733	2L:26101763-26135649	-	-	4.95203	0.985789	8.90609	OK	4.43482	1.12176	7.71635	OK	6.51356	2.17553	10.8437	OK
XLOC_000676	-	-	XLOC_000676	OBP55	TSS734	2L:26101763-26135649	-	-	0.507618	0	3.05942	OK	0.327011	0	1.86013	OK	0.424392	0	2.00697	OK
XLOC_000677	-	-	XLOC_000677	AGAP006084	TSS735	2L:26265312-26267021	-	-	5.29254	2.95341	7.61954	OK	6.3237	3.53331	9.07601	OK	7.1642	3.84348	10.4516	OK
XLOC_000678	-	-	XLOC_000678	AGAP006086	TSS736	2L:26273643-26275123	-	-	0.114365	0.0189814	0.227777	OK	0.322015	0.0569443	0.569443	OK	0.138521	0.0189814	0.246759	OK
XLOC_000679	-	-	XLOC_000679	AGAP006089,AGAP013619	TSS737,TSS738	2L:26493416-26538419	-	-	6.0709	3.22186	8.92613	OK	7.66961	4.34741	10.9955	OK	9.58157	5.5723	13.5941	OK
XLOC_000680	-	-	XLOC_000680	AGAP006091	TSS739	2L:26551921-26583144	-	-	9.18738	5.19688	13.1499	OK	17.1055	9.87905	24.2078	OK	10.4059	6.19309	14.611	OK
XLOC_000681	-	-	XLOC_000681	AGAP006094	TSS740	2L:26605565-26610180	-	-	4.1333	2.46506	5.81202	OK	5.3325	3.23539	7.43237	OK	5.62224	3.41602	7.84144	OK
XLOC_000682	-	-	XLOC_000682	AGAP006098	TSS741	2L:26644175-26645592	-	-	9.88358	5.13663	14.3552	OK	3.32714	1.52341	5.1171	OK	9.5716	5.27334	13.8669	OK
XLOC_000683	-	-	XLOC_000683	AGAP006099	TSS742	2L:26647517-26649854	-	-	1260.25	607.748	1911.36	OK	1420.66	700.836	2142.36	OK	1146.17	548.244	1742.88	OK
XLOC_000684	-	-	XLOC_000684	AGAP006101	TSS743	2L:26651540-26682287	-	-	34.5917	19.6536	49.5324	OK	37.4938	21.2408	53.7881	OK	40.8112	22.5941	59.0873	OK
XLOC_000685	-	-	XLOC_000685	AGAP006102	TSS744	2L:26685849-26686605	-	-	233.713	112.989	333.783	OK	230.411	108.197	327.002	OK	186.969	81.1067	246.645	OK
XLOC_000686	-	-	XLOC_000686	AGAP006103	TSS745,TSS746	2L:26687470-26689494	-	-	225.017	114.184	335.859	OK	177.774	95.9072	259.718	OK	207.18	116.633	297.901	OK
XLOC_000687	-	-	XLOC_000687	AGAP006104	TSS747	2L:26691505-26693074	-	-	19.2514	11.2532	27.0191	OK	24.9425	14.3184	35.3633	OK	26.9466	14.2617	38.4284	OK
XLOC_000688	-	-	XLOC_000688	AGAP006106	TSS748	2L:26694458-26699429	-	-	1.18847	0.412319	1.95309	OK	1.4897	0.585927	2.38711	OK	3.20136	1.30206	4.94783	OK
XLOC_000689	-	-	XLOC_000689	AGAP006107	TSS749,TSS750,TSS751	2L:26700132-26765814	-	-	23.0098	12.3746	33.6352	OK	27.2998	14.4443	40.1538	OK	28.8458	14.7962	42.9686	OK
XLOC_000690	-	-	XLOC_000690	AGAP006108	TSS752	2L:26766651-26769506	-	-	36.6524	20.8693	52.4383	OK	45.3047	25.6733	64.924	OK	38.8185	22.5226	55.1133	OK
XLOC_000691	-	-	XLOC_000691	AGAP006111	TSS753	2L:26793210-26798156	-	-	8.50219	5.12237	11.8546	OK	12.7418	7.77624	17.6502	OK	10.1345	6.12733	14.1377	OK
XLOC_000692	-	-	XLOC_000692	AGAP006112	TSS754	2L:26822068-26822452	-	-	0.0739239	0	0.115965	OK	0.214947	0	0.405877	OK	0.124981	0	0.289912	OK
XLOC_000693	-	-	XLOC_000693	AGAP006113	TSS755	2L:26836846-26840030	-	-	28.4243	15.8701	40.9372	OK	46.8188	25.9654	67.5871	OK	36.6281	18.5223	53.5991	OK
XLOC_000694	-	-	XLOC_000694	AGAP006115	TSS756	2L:26862023-26888152	-	-	17.161	9.41769	24.9056	OK	19.1551	10.4867	27.8288	OK	25.666	13.9569	37.3824	OK
XLOC_000695	-	-	XLOC_000695	AGAP006116	TSS757	2L:26889802-26894850	-	-	17.9618	10.7516	25.1671	OK	16.9249	10.0833	23.7719	OK	14.0674	8.48869	19.633	OK
XLOC_000696	-	-	XLOC_000696	AGAP006117	TSS758	2L:26902839-26904679	-	-	26.2636	15.7292	36.6964	OK	25.7254	15.1947	36.2077	OK	29.1831	14.4923	44.0876	OK
XLOC_000697	-	-	XLOC_000697	AGAP006122	TSS759	2L:27007061-27009251	-	-	12.9627	7.57498	18.3471	OK	11.4442	6.67643	16.1739	OK	16.6352	9.48701	23.7802	OK
XLOC_000698	-	-	XLOC_000698	AGAP006123	TSS760	2L:27009566-27010019	-	-	20.6918	6.54154	23.0454	OK	10.7761	3.06072	13.3231	OK	13.654	3.60085	14.2233	OK
XLOC_000699	-	-	XLOC_000699	TRM5_ANOGA	TSS761	2L:27010221-27012129	-	-	10.3823	6.0616	14.6685	OK	5.69546	3.20136	8.1871	OK	6.62238	3.83114	9.38105	OK
XLOC_000700	-	-	XLOC_000700	AGAP006125	TSS762	2L:27012249-27013315	-	-	38.5161	21.9755	54.9164	OK	26.6034	15.1109	38.1117	OK	27.2393	15.4675	38.5351	OK
XLOC_000701	-	-	XLOC_000701	GPROP8	TSS763	2L:27014414-27019793	-	-	187.682	95.8453	279.299	OK	171.041	91.098	250.936	OK	143.159	71.7556	214.027	OK
XLOC_000702	-	-	XLOC_000702	AGAP006128	TSS764	2L:27020421-27026685	-	-	43.3626	23.5777	63.1629	OK	26.3162	14.5974	38.0149	OK	25.0538	12.0428	38.1634	OK
XLOC_000703	-	-	XLOC_000703	AGAP028053	TSS765	2L:27027784-27028957	-	-	8.95197	4.89721	13.0213	OK	4.36994	2.22083	6.52961	OK	6.89223	3.73934	10.0412	OK
XLOC_000704	-	-	XLOC_000704	AGAP006131	TSS766	2L:27041324-27047576	-	-	14.8374	6.7716	22.8971	OK	25.8255	12.2383	39.4071	OK	16.1772	8.72204	23.625	OK
XLOC_000705	-	-	XLOC_000705	AGAP006135	TSS767	2L:27073077-27073645	-	-	1.70586	0.339927	3.00269	OK	2.1291	0.453236	3.51258	OK	9.74441	2.4928	12.0674	OK
XLOC_000706	-	-	XLOC_000706	AGAP006137	TSS768	2L:27078826-27080853	-	-	0.366405	0.0929267	0.631901	OK	0.400327	0.111512	0.687657	OK	0.541541	0.167268	0.910681	OK
XLOC_000707	-	-	XLOC_000707	AGAP006138	TSS769	2L:27082548-27085028	-	-	7.90473	4.76297	11.028	OK	4.12435	2.34821	5.8943	OK	6.71614	3.9739	9.44038	OK
XLOC_000708	-	-	XLOC_000708	AGAP006139	TSS770	2L:27085234-27090974	-	-	25.1998	14.0727	36.3248	OK	24.9046	14.0413	35.7722	OK	22.6196	12.8371	32.3982	OK
XLOC_000709	-	-	XLOC_000709	AGAP006140	TSS771	2L:27091237-27091722	-	-	21.0254	7.14686	24.4643	OK	16.2611	5.33266	19.1316	OK	15.9725	4.563	16.4928	OK
XLOC_000710	-	-	XLOC_000710	AGAP006142	TSS772	2L:27133326-27135402	-	-	9.2225	5.09018	13.3487	OK	9.92413	5.45377	14.3356	OK	15.0144	7.60065	21.1225	OK
XLOC_000711	-	-	XLOC_000711	AGAP006144	TSS773	2L:27146972-27148130	-	-	2.62279	1.11197	4.1117	OK	0.921124	0.284457	1.55158	OK	0.935497	0.310317	1.55158	OK
XLOC_000712	-	-	XLOC_000712	CPLCA2	TSS774	2L:27153743-27154568	-	-	8.0333	3.38458	12.5429	OK	67.1791	30.6603	98.916	OK	24.0551	10.2201	31.5562	OK
XLOC_000713	-	-	XLOC_000713	AGAP006151	TSS775	2L:27207515-27211272	-	-	2.34533	0.928597	3.7566	OK	15.7594	8.16743	23.3416	OK	6.24235	3.50334	8.99051	OK
XLOC_000714	-	-	XLOC_000714	AGAP006152	TSS776	2L:27275617-27277024	-	-	0.463765	0.142422	0.775406	OK	0.74481	0.284843	1.20267	OK	0.659266	0.253194	1.07607	OK
XLOC_000715	-	-	XLOC_000715	AGAP006153	TSS777	2L:27285844-27286147	-	-	0.238107	0	0.440896	OK	0.872003	0.0734826	1.61662	OK	0.690622	0	0.955274	OK
XLOC_000716	-	-	XLOC_000716	AGAP006154	TSS778	2L:27296519-27297018	-	-	0.165845	0	0.371087	OK	3.18962	0	1.60804	OK	1.75013	0	1.11326	OK
XLOC_000717	-	-	XLOC_000717	AGAP006155	TSS779	2L:27302376-27304671	-	-	0.95832	0.207311	1.69995	OK	1.40504	0.37316	2.40481	OK	1.29308	0.37316	2.1975	OK
XLOC_000718	-	-	XLOC_000718	GPRMGL1	TSS780	2L:27308589-27323533	-	-	0.852234	0.261944	1.42614	OK	1.63258	0.552993	2.70675	OK	2.07181	0.523888	3.23064	OK
XLOC_000719	-	-	XLOC_000719	AGAP013661	TSS781	2L:27341503-27341584	-	-	0	0	0	OK	0	0	0	OK	0	0	0	OK
XLOC_000720	-	-	XLOC_000720	AGAP006160	TSS782	2L:27436713-27438182	-	-	11.4225	6.80537	16.0207	OK	9.36392	5.50189	13.2167	OK	8.44315	4.03169	12.959	OK
XLOC_000721	-	-	XLOC_000721	AGAP006161	TSS783	2L:27438470-27440764	-	-	53.5777	27.1119	79.9088	OK	166.928	72.2574	261.524	OK	44.2932	26.0048	62.5887	OK
XLOC_000722	-	-	XLOC_000722	AGAP006163	TSS784	2L:27441039-27442059	-	-	5.36691	2.63049	7.98542	OK	3.63033	1.69103	5.56631	OK	5.92799	2.86536	8.92488	OK
XLOC_000723	-	-	XLOC_000723	AGAP006165	TSS785	2L:27445436-27467998	-	-	11.2096	5.36922	17.0504	OK	9.81553	5.15488	14.4804	OK	12.0948	6.64899	17.5411	OK
XLOC_000724	-	-	XLOC_000724	GPROR6	TSS786	2L:27479713-27481679	-	-	0.0954598	0	0.182802	OK	0.102509	0.0182802	0.201082	OK	0.215557	0.0365603	0.383883	OK
XLOC_000725	-	-	XLOC_000725	AGAP006168	TSS787	2L:27549449-27572516	-	-	6.01307	3.53675	8.48821	OK	8.12719	4.85351	11.3938	OK	8.19879	4.6794	11.7203	OK
XLOC_000726	-	-	XLOC_000726	AGAP006170	TSS788	2L:27641187-27641996	-	-	0.0193247	0	0.0648187	OK	0.0116048	0	0.0972281	OK	2.25897	0.842643	3.66226	OK
XLOC_000727	-	-	XLOC_000727	AGAP006171	TSS789	2L:27647493-27650439	-	-	19.9741	11.9208	28.0122	OK	12.6016	7.64067	17.5582	OK	16.3206	7.79392	24.9581	OK
XLOC_000728	-	-	XLOC_000728	AGAP006172	TSS790	2L:27651931-27652491	-	-	2.0132	0.449803	3.5422	OK	1.15548	0.224901	2.02411	OK	1.4658	0.281127	2.47391	OK
XLOC_000729	-	-	XLOC_000729	AGAP006174	TSS791	2L:27654749-27655537	-	-	0.523119	0.102134	0.919207	OK	0.610551	0.136179	1.05539	OK	2.23938	0.817073	3.64278	OK
XLOC_000730	-	-	XLOC_000730	AGAP006181	TSS792	2L:27817369-27818383	-	-	1905.28	790.955	3018.78	OK	3339.52	1416.43	5258.91	OK	1201.24	592.615	1809.68	OK
XLOC_000731	-	-	XLOC_000731	AGAP006182	TSS793	2L:27818980-27820630	-	-	2.20029	0.784184	3.61285	OK	7.3992	3.52883	11.1746	OK	1820.75	927.214	2714.34	OK
XLOC_000732	-	-	XLOC_000732	AGAP006184	TSS794	2L:27863959-27871810	-	-	58.2003	33.3483	83.0148	OK	81.5788	45.7919	117.327	OK	45.1971	25.9686	64.4259	OK
XLOC_000733	-	-	XLOC_000733	ATC1_ANOGA	TSS795,TSS796,TSS797	2L:27894348-27928675	-	-	1057.19	419.373	1694.96	OK	0	1.79769e+308	0	HIDATA	1263.48	531.163	1995.76	OK
XLOC_000734	-	-	XLOC_000734	G12_ANOGA	TSS798	2L:27931492-27932433	-	-	1.7223	0.598681	2.85086	OK	2.91858	1.19736	4.58989	OK	2.62441	1.11184	4.13375	OK
XLOC_000735	-	-	XLOC_000735	AGAP006191	TSS799	2L:28195404-28196645	-	-	40.181	20.3546	59.9288	OK	24.7936	13.431	36.1313	OK	39.8634	22.3598	57.2994	OK
XLOC_000736	-	-	XLOC_000736	AGAP006205	TSS800	2L:28233792-28238829	-	-	10.272	6.13197	14.4061	OK	5.90291	3.52789	8.28084	OK	10.4967	6.01148	14.9952	OK
XLOC_000737	-	-	XLOC_000737	AGAP006207	TSS801	2L:28254824-28256356	-	-	0.74723	0.285452	1.21317	OK	0.326918	0.0892036	0.570903	OK	0.299767	0.0892036	0.517381	OK
XLOC_000738	-	-	XLOC_000738	AGAP006208	TSS802	2L:28256765-28258289	-	-	0.306523	0.0674704	0.539763	OK	0.575882	0.168676	0.995188	OK	0.0399763	0	0.084338	OK
XLOC_000739	-	-	XLOC_000739	AGAP006209	TSS803	2L:28258830-28260544	-	-	71.5179	40.6629	102.302	OK	67.0237	38.676	95.0822	OK	68.2079	38.8276	97.5393	OK
XLOC_000740	-	-	XLOC_000740	AGAP006219	TSS804	2L:28504770-28507510	-	-	1.3988	0.683821	2.10617	OK	2.17225	1.15794	3.19117	OK	1.92862	1.01206	2.8447	OK
XLOC_000741	-	-	XLOC_000741	XD18014	TSS805	2L:28512601-28517680	-	-	20.9945	12.5068	29.5235	OK	34.1384	19.6198	48.7014	OK	18.2932	10.842	25.6976	OK
XLOC_000742	-	-	XLOC_000742	AGAP006221	TSS806	2L:28519456-28523860	-	-	0.152218	0.0468372	0.257605	OK	0.0923344	0.0234186	0.16393	OK	0.0853244	0.0234186	0.152221	OK
XLOC_000743	-	-	XLOC_000743	AGAP006222	TSS807	2L:28524283-28526141	-	-	34.0217	17.9802	49.8797	OK	18.2851	10.3764	26.0041	OK	13.7643	7.08566	19.3665	OK
XLOC_000744	-	-	XLOC_000744	AGAP006223	TSS808	2L:28526653-28528179	-	-	7.88166	4.07862	11.6675	OK	6.04436	3.04225	8.95958	OK	2.14892	0.852497	3.42671	OK
XLOC_000745	-	-	XLOC_000745	AGAP006224	TSS809	2L:28528881-28533013	-	-	3.05734	1.78682	4.32692	OK	3.29985	1.962	4.6364	OK	2.27834	1.29048	3.27	OK
XLOC_000746	-	-	XLOC_000746	AGAP006225	TSS810	2L:28534731-28539416	-	-	53.3858	29.7801	76.8875	OK	53.3892	29.8012	76.9349	OK	38.0694	21.7172	54.4062	OK
XLOC_000747	-	-	XLOC_000747	Aldehyde_oxidase	TSS811	2L:28540650-28545294	-	-	5.50925	3.38304	7.63663	OK	6.73349	4.14339	9.33916	OK	8.54346	5.2674	11.8131	OK
XLOC_000748	-	-	XLOC_000748	COEAE2F	TSS812	2L:28548432-28550748	-	-	25.1338	14.7523	35.4365	OK	25.7716	15.1565	36.3638	OK	36.5869	20.0898	52.8873	OK
XLOC_000749	-	-	XLOC_000749	AGAP006229	TSS813	2L:28550813-28552032	-	-	25.5617	14.6889	36.3798	OK	27.3801	15.4178	39.2071	OK	21.6432	12.8113	30.4822	OK
XLOC_000750	-	-	XLOC_000750	AGAP006231	TSS814	2L:28554772-28560186	-	-	11.026	6.04342	15.8703	OK	9.22201	4.95527	13.3089	OK	13.4687	6.59586	19.8043	OK
XLOC_000751	-	-	XLOC_000751	AGAP006233	TSS815	2L:28565967-28567026	-	-	10.5045	5.37051	15.485	OK	5.76864	2.77476	8.77183	OK	13.1668	6.28797	19.6471	OK
XLOC_000752	-	-	XLOC_000752	AGAP006234	TSS816	2L:28567534-28569087	-	-	7.49988	4.06769	10.8197	OK	3.29687	1.63037	4.95698	OK	5.42077	2.76669	8.05303	OK
XLOC_000753	-	-	XLOC_000753	AGAP006238	TSS817	2L:28576340-28579600	-	-	43.0438	24.5916	61.3854	OK	36.2774	20.9015	51.6521	OK	50.5922	28.3619	72.7319	OK
XLOC_000754	-	-	XLOC_000754	AGAP006239	TSS818	2L:28579833-28581250	-	-	8.28992	4.63711	11.9291	OK	8.04583	4.51322	11.5751	OK	6.7127	3.80527	9.61051	OK
XLOC_000755	-	-	XLOC_000755	AGAP006241	TSS819	2L:28585063-28586748	-	-	14.946	8.28852	21.5561	OK	6.90066	3.67886	10.1206	OK	24.0522	11.731	33.7894	OK
XLOC_000756	-	-	XLOC_000756	AGAP006242	TSS820	2L:28587918-28588453	-	-	0.127874	0	0.191942	OK	0.354732	0	0.703786	OK	0.810937	0.0639805	1.15165	OK
XLOC_000757	-	-	XLOC_000757	CTLH1_ANOGA	TSS821	2L:28597432-28601266	-	-	22.3221	13.0916	31.5271	OK	26.5414	15.3409	37.5694	OK	27.6044	14.4662	40.3038	OK
XLOC_000758	-	-	XLOC_000758	AGAP006247	TSS822	2L:28607827-28609169	-	-	23.0927	13.3742	32.7951	OK	23.5517	13.6568	33.4355	OK	20.434	12.1686	28.6886	OK
XLOC_000759	-	-	XLOC_000759	MED10_ANOGA	TSS823	2L:28609341-28610052	-	-	57.7104	30.0001	82.1402	OK	44.7796	23.5492	63.6015	OK	33.2629	19.4468	46.6286	OK
XLOC_000760	-	-	XLOC_000760	AGAP006250	TSS824	2L:28614983-28616576	-	-	3.01059	1.53746	4.47261	OK	1.69062	0.796684	2.58573	OK	4.03262	1.9987	6.06598	OK
XLOC_000761	-	-	XLOC_000761	AGAP006252	TSS825	2L:28617303-28622296	-	-	1.42403	0	3.33978	OK	0.85501	0	2.07809	OK	0.674609	0	1.41013	OK
XLOC_000762	-	-	XLOC_000762	AGAP006253	TSS826	2L:28617303-28622296	-	-	1.94833	0	8.53894	OK	1.64964	0	7.85929	OK	1.0066	0	5.35531	OK
XLOC_000763	-	-	XLOC_000763	AGAP006255	TSS827	2L:28644376-28647388	-	-	18.7171	11.1448	26.2857	OK	29.5197	17.2672	41.7931	OK	23.3527	12.8557	33.6667	OK
XLOC_000764	-	-	XLOC_000764	AGAP006264	TSS828,TSS829	2L:28781553-28786006	-	-	28.5849	16.5467	40.6228	OK	22.8755	13.3466	32.4033	OK	28.0502	16.4564	39.6645	OK
XLOC_000765	-	-	XLOC_000765	AGAP006266	TSS830	2L:28797364-28841865	-	-	4.04259	0.0557188	8.42468	OK	3.87272	0	9.46105	OK	3.72993	0.044575	9.88451	OK
XLOC_000766	-	-	XLOC_000766	AGAP006272	TSS831	2L:29019476-29020812	-	-	2.81876	1.34676	4.28514	OK	1.76217	0.769576	2.74599	OK	3.5662	1.64409	5.40452	OK
XLOC_000767	-	-	XLOC_000767	AGAP006275	TSS832	2L:29080920-29116487	-	-	615.649	315.271	916.115	OK	392.401	192.158	592.464	OK	839.226	419.118	1260.28	OK
XLOC_000768	-	-	XLOC_000768	AGAP006278	TSS833	2L:29235060-29236536	-	-	69.7348	39.6832	99.7411	OK	82.3434	45.8554	118.468	OK	133.246	67.2319	195.685	OK
XLOC_000769	-	-	XLOC_000769	AGAP006279	TSS834	2L:29397210-29420308	-	-	23.8734	10.378	37.3675	OK	20.9393	9.82032	32.0527	OK	22.6787	10.3015	34.9507	OK
XLOC_000770	-	-	XLOC_000770	AGAP006281	TSS835	2L:29420980-29423677	-	-	7.08804	4.16342	9.9922	OK	4.03999	2.26876	5.80465	OK	5.71528	3.35487	8.07341	OK
XLOC_000771	-	-	XLOC_000771	AGAP006282	TSS836	2L:29463432-29523027	-	-	3.63598	2.09999	5.16919	OK	3.68628	2.12691	5.24099	OK	3.91596	2.2705	5.55509	OK
XLOC_000772	-	-	XLOC_000772	AGAP006323	TSS837	2L:29582483-29584749	-	-	4.12342	2.31558	5.93041	OK	2.16335	1.12112	3.19572	OK	4.55314	2.43084	6.53812	OK
XLOC_000773	-	-	XLOC_000773	AGAP006326	TSS838	2L:29653052-29653124	-	-	0	0	0	OK	0	0	0	OK	0	0	0	OK
XLOC_000774	-	-	XLOC_000774	LRIM6	TSS839	2L:29733362-29734698	-	-	71.6232	39.8974	102.76	OK	55.4952	30.698	80.0948	OK	98.1103	49.8468	143.774	OK
XLOC_000775	-	-	XLOC_000775	AGAP006328	TSS840	2L:29747603-29774523	-	-	7.29281	4.23997	10.3416	OK	8.32462	4.8499	11.8055	OK	7.90864	4.68574	11.1343	OK
XLOC_000776	-	-	XLOC_000776	AGAP006329	TSS841	2L:29747603-29774523	-	-	0	0	0.618479	OK	0	0	0.618479	OK	0	0	0.618479	OK
XLOC_000777	-	-	XLOC_000777	AGAP006330	TSS842	2L:29780309-29903795	-	-	9.89465	0.47434	19.3186	OK	17.5878	3.40662	31.7664	OK	11.8829	1.35115	22.409	OK
XLOC_000778	-	-	XLOC_000778	AGAP006332	TSS843	2L:29780309-29903795	-	-	0	0	0.610006	OK	0	0	0.610006	OK	0	0	0.610006	OK
XLOC_000779	-	-	XLOC_000779	AGAP006333	TSS844	2L:29780309-29903795	-	-	0	0	0.618479	OK	0	0	0.618479	OK	0	0	0.309239	OK
XLOC_000780	-	-	XLOC_000780	AGAP006334	TSS845	2L:29780309-29903795	-	-	0	0	0.309239	OK	0	0	0.309239	OK	0	0	0.309239	OK
XLOC_000781	-	-	XLOC_000781	AGAP006335	TSS846	2L:29780309-29903795	-	-	0	0	0.618479	OK	0	0	0.309239	OK	0	0	0.309239	OK
XLOC_000782	-	-	XLOC_000782	AGAP006336	TSS847	2L:29780309-29903795	-	-	0	0	0.618479	OK	0	0	0.618479	OK	0	0	0.309239	OK
XLOC_000783	-	-	XLOC_000783	AGAP006337	TSS848	2L:29780309-29903795	-	-	0	0	0.309239	OK	0	0	0.309239	OK	0	0	0.309239	OK
XLOC_000784	-	-	XLOC_000784	AGAP006340	TSS849	2L:29929533-29961616	-	-	13.23	7.37209	19.1056	OK	21.1135	11.5127	30.7218	OK	17.3921	10.0271	24.7542	OK
XLOC_000785	-	-	XLOC_000785	AGAP006341	TSS850	2L:29929533-29961616	-	-	0	0	0.610006	OK	0	0	0.305003	OK	0	0	0.610006	OK
XLOC_000786	-	-	XLOC_000786	PGRPS2	TSS851	2L:29973454-29974430	-	-	14.4143	7.04913	21.6493	OK	8.58297	3.96942	13.1858	OK	27.3117	13.1858	38.3026	OK
XLOC_000787	-	-	XLOC_000787	AGAP006345	TSS852	2L:30093248-30098316	-	-	0.584251	0.164521	0.987128	OK	0.914541	0.329043	1.49897	OK	1.09037	0.383883	1.79146	OK
XLOC_000788	-	-	XLOC_000788	AGAP006349	TSS853	2L:30343650-30358560	-	-	6.49916	3.6085	9.36675	OK	7.61273	4.22272	10.9535	OK	5.94244	2.84074	8.31747	OK
XLOC_000789	-	-	XLOC_000789	AGAP006350	TSS854	2L:30423376-30440116	-	-	3.56547	1.67817	5.4389	OK	8.25549	4.45316	12.064	OK	6.4421	3.53923	9.3325	OK
XLOC_000790	-	-	XLOC_000790	AGAP006351	TSS855	2L:30423376-30440116	-	-	0	0	0.610006	OK	0	0	0.610006	OK	0	0	0.610006	OK
XLOC_000791	-	-	XLOC_000791	AGAP006352	TSS856	2L:30423376-30440116	-	-	0	0	0.618479	OK	0	0	0.618479	OK	0	0	0.618479	OK
XLOC_000792	-	-	XLOC_000792	AGAP006353	TSS857	2L:30441741-30442295	-	-	132.652	54.0931	159.615	OK	89.6951	36.5378	106.664	OK	109.096	40.0108	115.275	OK
XLOC_000793	-	-	XLOC_000793	AGAP006355	TSS858	2L:30442298-30445671	-	-	15.3661	6.3418	24.4006	OK	9.02543	3.67918	14.3796	OK	11.1416	5.57758	16.6945	OK
XLOC_000794	-	-	XLOC_000794	AGAP006356	TSS859	2L:30445887-30447120	-	-	6.93555	3.88242	10.004	OK	4.35305	2.27528	6.44662	OK	5.11173	2.87119	7.36757	OK
XLOC_000795	-	-	XLOC_000795	AGAP006358	TSS860	2L:30451836-30455684	-	-	5.73157	2.93569	8.5241	OK	3.27414	1.63585	4.90755	OK	4.67011	2.50241	6.8352	OK
XLOC_000796	-	-	XLOC_000796	AGAP006360	TSS861	2L:30469238-30489533	-	-	49.5216	25.9318	73.153	OK	61.1474	31.819	90.5165	OK	41.3837	23.0173	59.764	OK
XLOC_000797	-	-	XLOC_000797	AGAP006361	TSS862	2L:30493804-30494338	-	-	0.572901	0.125086	1.00068	OK	0.872549	0.208476	1.50103	OK	1.26399	0.333561	2.16815	OK
XLOC_000798	-	-	XLOC_000798	AGAP006362	TSS863	2L:30497704-30499308	-	-	0.368576	0.106678	0.624828	OK	0.489363	0.167637	0.822945	OK	0.264495	0.0761986	0.441952	OK
XLOC_000799	-	-	XLOC_000799	AGAP006363	TSS864	2L:30501856-30504159	-	-	4.83181	2.70349	6.94889	OK	6.00602	3.42305	8.53192	OK	3.70212	1.86058	5.50977	OK
XLOC_000800	-	-	XLOC_000800	ABCB4A,AGAP013401	TSS865	2L:30505891-30512325	-	-	57.6073	31.1343	84.0898	OK	50.5662	27.371	73.7434	OK	41.9518	23.3496	60.6337	OK
XLOC_000801	-	-	XLOC_000801	AGAP006365	TSS866	2L:30512516-30513344	-	-	45.1508	25.0349	65.0478	OK	26.3782	14.6284	37.9961	OK	26.4879	16.2956	36.6785	OK
XLOC_000802	-	-	XLOC_000802	AGAP006368	TSS867	2L:30543242-30547869	-	-	0.319242	0.0636756	0.57308	OK	0.202708	0.0424504	0.382053	OK	0.337763	0.0849008	0.57308	OK
XLOC_000803	-	-	XLOC_000803	CPR144	TSS868	2L:30553003-30556554	-	-	1.40993	0.629443	2.19772	OK	1.69519	0.80014	2.59245	OK	3.94176	2.22972	5.64365	OK
XLOC_000804	-	-	XLOC_000804	AGAP006370	TSS869	2L:30558724-30561591	-	-	30.0269	17.401	42.5914	OK	24.7444	14.3086	35.1948	OK	47.4452	27.4554	67.4058	OK
XLOC_000805	-	-	XLOC_000805	AGAP006372	TSS870	2L:30565081-30565811	-	-	32.6492	17.0192	47.489	OK	16.1212	8.02158	23.5157	OK	29.1121	14.7622	43.3409	OK
XLOC_000806	-	-	XLOC_000806	AGAP006374	TSS871	2L:30575610-30673731	-	-	8.709	5.02916	12.384	OK	5.21705	2.92777	7.50832	OK	10.8645	6.10346	15.3708	OK
XLOC_000807	-	-	XLOC_000807	AGAP006375	TSS872	2L:30676927-30678569	-	-	9.33157	5.40749	13.2321	OK	5.22165	2.91292	7.5302	OK	8.53441	4.97365	12.07	OK
XLOC_000808	-	-	XLOC_000808	AGAP006376	TSS873,TSS874	2L:30776927-30826776	-	-	11.5521	6.25713	16.8482	OK	15.9423	9.07162	22.809	OK	25.8889	14.6564	37.1266	OK
XLOC_000809	-	-	XLOC_000809	AGAP006377	TSS875	2L:30838103-30842530	-	-	6.8443	3.42221	10.204	OK	5.94394	2.90053	8.97287	OK	8.51617	3.46394	11.5813	OK
XLOC_000810	-	-	XLOC_000810	AGAP006378	TSS876	2L:30858908-30871214	-	-	0.306041	0.0988687	0.507526	OK	0.467893	0.191146	0.744811	OK	0.547953	0.217511	0.883227	OK
XLOC_000811	-	-	XLOC_000811	AGAP006381	TSS877	2L:30950861-30957382	-	-	1.02129	0.45399	1.58896	OK	2.09671	1.08563	3.09897	OK	1.87193	0.957326	2.78315	OK
XLOC_000812	-	-	XLOC_000812	AGAP006382	TSS878	2L:31008090-31014468	-	-	4.5796	2.76061	6.39518	OK	6.96613	4.2519	9.67601	OK	5.65869	3.38487	7.90034	OK
XLOC_000813	-	-	XLOC_000813	AGAP006384	TSS879	2L:31021898-31024362	-	-	3.2503	1.82885	4.66783	OK	3.22409	1.79695	4.63593	OK	3.2331	1.79695	4.66783	OK
XLOC_000814	-	-	XLOC_000814	AGAP006386	TSS880	2L:31037563-31038934	-	-	20.0004	9.663	30.3539	OK	31.0067	17.0412	44.9808	OK	17.915	10.5832	25.239	OK
XLOC_000815	-	-	XLOC_000815	AGAP006388	TSS881	2L:31043505-31047651	-	-	9.03734	5.26443	12.8084	OK	8.60439	5.02745	12.1765	OK	6.49582	3.64504	12.1821	OK
XLOC_000816	-	-	XLOC_000816	AGAP006390,AGAP006391	TSS882,TSS883	2L:31051198-31053391	-	-	27.514	15.0923	39.9349	OK	25.6309	13.9845	37.2879	OK	24.5365	14.2406	34.8021	OK
XLOC_000817	-	-	XLOC_000817	AGAP006393	TSS884	2L:31056571-31058054	-	-	7.82912	4.33903	11.291	OK	6.08794	3.37304	8.77307	OK	7.37593	4.00647	10.6892	OK
XLOC_000818	-	-	XLOC_000818	AGAP006398	TSS885	2L:31084064-31089848	-	-	202.711	107.71	297.647	OK	155.913	85.4185	226.295	OK	127.044	69.2196	184.85	OK
XLOC_000819	-	-	XLOC_000819	AGAP006400	TSS886	2L:31095978-31111627	-	-	44.2261	23.7059	64.7442	OK	25.377	14.2004	36.5554	OK	15.978	9.50992	22.4533	OK
XLOC_000820	-	-	XLOC_000820	AGAP006401	TSS887	2L:31095978-31111627	-	-	0	0	0.309239	OK	0	0	0.618479	OK	0	0	0.618479	OK
XLOC_000821	-	-	XLOC_000821	AGAP006403	TSS888	2L:31264158-31292788	-	-	2.3018	1.33557	3.27148	OK	2.66952	1.58354	3.75438	OK	2.96386	1.7706	4.15896	OK
XLOC_000822	-	-	XLOC_000822	IR142	TSS889	2L:31563234-31564566	-	-	0.302024	0.0835782	0.518185	OK	0.660068	0.234019	1.0698	OK	0.254992	0.0668625	0.434607	OK
XLOC_000823	-	-	XLOC_000823	AGAP006409	TSS890	2L:31569082-31569433	-	-	43.7418	8.42243	30.0205	OK	40.4057	7.50513	26.6849	OK	44.8033	5.83733	21.5981	OK
XLOC_000824	-	-	XLOC_000824	AGAP006410	TSS891	2L:31571580-31577322	-	-	180.335	92.4068	268.258	OK	269.908	136.059	403.877	OK	133.209	74.7726	191.8	OK
XLOC_000825	-	-	XLOC_000825	AGAP006411	TSS892	2L:31583539-31595681	-	-	2.63675	1.2843	3.99597	OK	4.12866	2.19894	6.05423	OK	4.25852	2.42381	6.10826	OK
XLOC_000826	-	-	XLOC_000826	AGAP006412	TSS893	2L:31597228-31600401	-	-	2.88057	1.4068	4.35425	OK	4.51313	2.43721	6.59368	OK	5.28876	3.04916	7.53606	OK
XLOC_000827	-	-	XLOC_000827	SP24D_ANOGA	TSS894	2L:31633666-31635032	-	-	343.859	178.325	509.051	OK	239.738	126.256	351.975	OK	239.282	117.886	359.588	OK
XLOC_000828	-	-	XLOC_000828	AGAP006418	TSS895	2L:31683284-31693505	-	-	0.408102	0	1.63201	OK	0.40178	0	3.33396	OK	90.2794	34.2255	146.204	OK
XLOC_000829	-	-	XLOC_000829	AGAP006419	TSS896	2L:31683284-31693505	-	-	7.95789	0	22.0261	OK	6.77418	0	25.7193	OK	17.8058	0	36.1876	OK
XLOC_000830	-	-	XLOC_000830	AGAP006420	TSS897	2L:31683284-31693505	-	-	178.763	91.6111	265.942	OK	66.44	28.0399	104.819	OK	108.277	39.2392	177.632	OK
XLOC_000831	-	-	XLOC_000831	AGAP006421	TSS898	2L:31693741-31694830	-	-	434.653	218.395	651.025	OK	595.734	285.55	904.193	OK	825.282	385.253	1242.26	OK
XLOC_000832	-	-	XLOC_000832	CTLGA2	TSS899	2L:31772157-31780978	-	-	6.24548	3.04063	9.44065	OK	27.9035	14.6391	40.9504	OK	15.572	8.31268	22.584	OK
XLOC_000833	-	-	XLOC_000833	AGAP006432	TSS900	2L:31784916-31796911	-	-	898.318	371.461	1425.38	OK	582.269	274.063	890.191	OK	493.866	179.043	817.234	OK
XLOC_000834	-	-	XLOC_000834	AGAP006434	TSS901	2L:31784916-31796911	-	-	119.006	0	337.77	OK	42.7163	0	135.079	OK	20.5059	0	75.0102	OK
XLOC_000835	-	-	XLOC_000835	AGAP006436	TSS902	2L:31840396-31873650	-	-	2.9569	1.68374	4.2315	OK	3.0131	1.81943	4.19827	OK	4.62947	2.82192	6.43033	OK
XLOC_000836	-	-	XLOC_000836	AGAP006437	TSS903	2L:31880824-31882325	-	-	8.91293	5.26923	12.5711	OK	5.63732	3.18968	8.08365	OK	5.7701	2.4548	9.13125	OK
XLOC_000837	-	-	XLOC_000837	AGAP006442	TSS904	2L:32055093-32055857	-	-	421.953	189.067	588.716	OK	348.881	153.606	482.3	OK	326.768	130.864	415.197	OK
XLOC_000838	-	-	XLOC_000838	AGAP006444	TSS905	2L:32136934-32185852	-	-	2.00022	1.1169	2.88938	OK	3.14589	1.85139	4.44333	OK	2.4419	1.38399	3.49032	OK
XLOC_000839	-	-	XLOC_000839	AGAP006446	TSS906	2L:32194647-32196574	-	-	3.61123	1.96222	5.25929	OK	1.95734	0.974437	2.95001	OK	2.89814	1.52172	4.28486	OK
XLOC_000840	-	-	XLOC_000840	AGAP006447	TSS907	2L:32199284-32199899	-	-	7.08373	2.89629	10.5715	OK	6.10288	2.46185	9.26813	OK	4.44292	1.48435	7.27693	OK
XLOC_000841	-	-	XLOC_000841	AGAP006452	TSS908	2L:32266684-32296682	-	-	55.9838	25.3103	86.6621	OK	149.987	61.3922	238.655	OK	89.9445	41.7186	138.037	OK
XLOC_000842	-	-	XLOC_000842	AGAP006455	TSS909	2L:32340715-32341589	-	-	0	0	0	OK	0	0	0	OK	0.596689	0.125556	1.0463	OK
XLOC_000843	-	-	XLOC_000843	AGAP006456	TSS910	2L:32354851-32356103	-	-	583.965	293.086	872.232	OK	688.832	347.839	1021.42	OK	445.062	218.032	671.929	OK
XLOC_000844	-	-	XLOC_000844	SUI1_ANOGA	TSS911	2L:32370952-32375631	-	-	595.403	306.461	883.902	OK	607.66	312.524	902.092	OK	507.204	261.497	752.287	OK
XLOC_000845	-	-	XLOC_000845	AGAP006460	TSS912	2L:32415935-32424040	-	-	9.73718	5.51582	13.9597	OK	9.11465	5.44477	12.7818	OK	15.2489	8.98612	21.4986	OK
XLOC_000846	-	-	XLOC_000846	AGAP006461	TSS913	2L:32459734-32467065	-	-	9.54706	5.50988	13.5888	OK	8.51381	5.11821	11.9093	OK	9.43958	5.08502	13.8676	OK
XLOC_000847	-	-	XLOC_000847	AGAP006462	TSS914	2L:32470453-32473897	-	-	27.8372	15.3881	40.2832	OK	25.4556	14.0726	36.8481	OK	23.6314	13.5381	33.7451	OK
XLOC_000848	-	-	XLOC_000848	AGAP006463	TSS915	2L:32501414-32506238	-	-	3.30472	1.76395	4.84149	OK	5.99403	3.55606	8.44446	OK	4.88391	2.31754	7.58125	OK
XLOC_000849	-	-	XLOC_000849	AGAP006464	TSS916	2L:32507683-32509085	-	-	12.398	6.60354	18.1163	OK	19.2165	10.8176	27.5003	OK	13.1428	7.58104	18.7028	OK
XLOC_000850	-	-	XLOC_000850	AGAP006465	TSS917	2L:32511426-32515170	-	-	0.0689078	0	0.132316	OK	0.673361	0.216518	1.11867	OK	0.0923523	0.0120288	0.168403	OK
XLOC_000851	-	-	XLOC_000851	AGAP006466	TSS918	2L:32525557-32529548	-	-	0.0315877	0	0.0658735	OK	0.0456459	0	0.0878313	OK	0.0581035	0	0.109789	OK
XLOC_000852	-	-	XLOC_000852	AGAP006467	TSS919	2L:32532209-32533296	-	-	81.4088	40.8844	121.035	OK	129.63	68.1271	191.17	OK	39.748	23.0641	56.1444	OK
XLOC_000853	-	-	XLOC_000853	AGAP006469	TSS920	2L:32607307-32608491	-	-	34.7171	20.1214	49.2693	OK	14.3427	8.1426	20.4975	OK	23.8378	11.7156	36.7451	OK
XLOC_000854	-	-	XLOC_000854	AGAP006472	TSS921	2L:32615968-32626164	-	-	12.5744	6.84763	18.2978	OK	9.14394	5.18624	13.0987	OK	13.3854	5.5198	21.9798	OK
XLOC_000855	-	-	XLOC_000855	AGAP006473	TSS922	2L:32629208-32636262	-	-	39.6363	22.6678	56.5774	OK	51.4375	28.7803	74.0123	OK	42.5176	24.3296	60.6658	OK
XLOC_000856	-	-	XLOC_000856	AGAP006474	TSS923	2L:32663302-32675027	-	-	16.6078	10.0437	23.1102	OK	17.6507	10.4096	24.8872	OK	17.211	10.2528	24.1294	OK
XLOC_000857	-	-	XLOC_000857	AGAP006477	TSS924	2L:32725270-32736050	-	-	5.694	3.39187	8.00321	OK	4.52714	2.67312	6.38803	OK	6.9785	4.19946	9.75567	OK
XLOC_000858	-	-	XLOC_000858	AGAP006478	TSS925	2L:32768707-32813149	-	-	49.8328	29.3421	70.3134	OK	66.1658	37.9364	94.1513	OK	68.8472	40.1022	97.5587	OK
XLOC_000859	-	-	XLOC_000859	AGAP006479	TSS926	2L:32830308-32839946	-	-	9.66466	5.46806	13.8685	OK	9.52486	5.45672	13.6078	OK	9.72929	5.06749	14.5752	OK
XLOC_000860	-	-	XLOC_000860	AGAP006485	TSS927	2L:32878369-32891258	-	-	0.060959	0	0.263182	OK	0.0462459	0	0.184228	OK	0	0	0.0526365	OK
XLOC_000861	-	-	XLOC_000861	AGAP006487	TSS928	2L:32878369-32891258	-	-	0.49241	0	1.07905	OK	0.0410502	0	0.315819	OK	0.0368892	0	0.157909	OK
XLOC_000862	-	-	XLOC_000862	AGAP006493	TSS929	2L:32994074-32998093	-	-	2.32745	1.157	3.49922	OK	8.53516	4.50102	12.5577	OK	3.98753	2.14469	5.81323	OK
XLOC_000863	-	-	XLOC_000863	CPR134	TSS930	2L:33052162-33062575	-	-	2.35819	1.09501	3.60948	OK	4.63049	2.35225	6.91479	OK	3.94507	2.0278	5.88062	OK
XLOC_000864	-	-	XLOC_000864	AGAP006498	TSS931	2L:33076307-33076847	-	-	0.0292471	0	0.0824638	OK	0.0330952	0	0.0824638	OK	0.0763904	0	0.20616	OK
XLOC_000865	-	-	XLOC_000865	AGAP006507	TSS932	2L:33172674-33173402	-	-	219.744	106.096	332.939	OK	276.521	135.671	417.167	OK	374.791	172.617	522.377	OK
XLOC_000866	-	-	XLOC_000866	S35B3_ANOGA	TSS933	2L:33205176-33207040	-	-	7.77017	4.43813	11.1015	OK	5.63466	3.1328	8.09306	OK	7.23724	3.66736	10.5545	OK
XLOC_000867	-	-	XLOC_000867	AGAP006511	TSS934	2L:33288832-33291140	-	-	39.3727	23.0153	55.6236	OK	24.8942	14.804	34.8322	OK	32.1961	19.107	45.2016	OK
XLOC_000868	-	-	XLOC_000868	AGAP006514	TSS935	2L:33491168-33508270	-	-	1.12107	0.604505	1.63597	OK	1.98396	1.13292	2.83652	OK	1.81494	0.946917	2.68857	OK
XLOC_000869	-	-	XLOC_000869	AGAP006515	TSS936	2L:33620148-33621045	-	-	0.968981	0.322684	1.61342	OK	2.68721	1.14181	4.21972	OK	1.0727	0.347506	1.78718	OK
XLOC_000870	-	-	XLOC_000870	AGAP006516	TSS937	2L:33711922-33764081	-	-	5.31863	3.13152	7.50665	OK	9.17408	5.52885	12.8182	OK	5.63881	2.79439	8.50304	OK
XLOC_000871	-	-	XLOC_000871	AGAP006517	TSS938	2L:33767804-33772481	-	-	7.99859	4.87249	11.1221	OK	7.35875	4.45725	10.2548	OK	7.86231	4.83044	10.8908	OK
XLOC_000872	-	-	XLOC_000872	AGAP006518	TSS939	2L:33776281-33777612	-	-	42.2614	24.0151	60.098	OK	41.4903	23.5525	58.9315	OK	37.6472	22.587	52.5355	OK
XLOC_000873	-	-	XLOC_000873	AGAP006528	TSS940	2L:33910601-33921559	-	-	5.6651	3.28615	8.03704	OK	7.18968	4.20638	10.1715	OK	7.16531	4.02397	10.324	OK
XLOC_000874	-	-	XLOC_000874	AGAP006532	TSS941	2L:33939185-33946087	-	-	7.41971	4.36367	10.4491	OK	8.52435	5.04714	12.0001	OK	8.18997	4.90256	11.4481	OK
XLOC_000875	-	-	XLOC_000875	AGAP006533	TSS942	2L:33948754-33950031	-	-	22.6954	12.6274	32.5511	OK	25.765	14.2581	37.0042	OK	14.433	7.35902	20.6136	OK
XLOC_000876	-	-	XLOC_000876	AGAP006535	TSS943	2L:33965629-33969577	-	-	2.08326	1.1852	2.98518	OK	1.12343	0.570416	1.67956	OK	1.27268	0.659147	1.88237	OK
XLOC_000877	-	-	XLOC_000877	AGAP006536	TSS944	2L:34005484-34016554	-	-	0.714904	0.234751	1.19181	OK	0.846528	0.32504	1.37239	OK	0.477144	0.144462	0.794542	OK
XLOC_000878	-	-	XLOC_000878	AGAP006537	TSS945	2L:34022548-34024344	-	-	0.445271	0.109143	0.764003	OK	0.241756	0.0272858	0.436573	OK	0.23824	0.0545716	0.436573	OK
XLOC_000879	-	-	XLOC_000879	AGAP006538	TSS946	2L:34057953-34058025	-	-	0	0	0	OK	0	0	0	OK	0	0	0	OK
XLOC_000880	-	-	XLOC_000880	AGAP006539	TSS947	2L:34064108-34065067	-	-	0.0171078	0	0.054773	OK	0.0389497	0	0.136933	OK	0	0	0	OK
XLOC_000881	-	-	XLOC_000881	AGAP006540	TSS948	2L:34066749-34075934	-	-	0.27402	0.0664634	0.487398	OK	0.360928	0.0886178	0.620325	OK	0.0812734	0	0.155081	OK
XLOC_000882	-	-	XLOC_000882	AGAP006541	TSS949,TSS950	2L:34077107-34082358	-	-	12.7583	4.5897	20.9266	OK	8.38326	2.75286	14.0299	OK	10.9214	4.10875	17.797	OK
XLOC_000883	-	-	XLOC_000883	AGAP006543	TSS951	2L:34087429-34093806	-	-	28.0074	16.7657	39.2571	OK	30.1061	17.8142	42.3409	OK	62.9657	36.348	89.3899	OK
XLOC_000884	-	-	XLOC_000884	AGAP006546	TSS952	2L:34103750-34105899	-	-	36.6436	20.9677	52.1832	OK	30.3477	17.4288	43.0559	OK	30.8873	16.2639	44.2798	OK
XLOC_000885	-	-	XLOC_000885	AGAP006547	TSS953	2L:34107954-34110522	-	-	3.84171	1.96306	5.7342	OK	2.74139	1.32593	4.1672	OK	3.74866	1.7392	5.69976	OK
XLOC_000886	-	-	XLOC_000886	AGAP006548	TSS954	2L:34111265-34113290	-	-	153.04	82.065	222.754	OK	151.862	78.9422	224.356	OK	118.11	59.2117	170.781	OK
XLOC_000887	-	-	XLOC_000887	AGAP006555	TSS955	2L:34125950-34126410	-	-	0.0484259	0	0.115066	OK	0.203691	0	0.40273	OK	0	0	0	OK
XLOC_000888	-	-	XLOC_000888	AGAP006560	TSS956	2L:34141797-34142119	-	-	0	0	0	OK	0	0	0	OK	0	0	0	OK
XLOC_000889	-	-	XLOC_000889	AGAP006561	TSS957	2L:34143240-34143582	-	-	0	0	0	OK	0	0	0	OK	0	0	0	OK
XLOC_000890	-	-	XLOC_000890	AGAP006563	TSS958	2L:34145657-34145988	-	-	0	0	0	OK	0	0	0	OK	0	0	0	OK
XLOC_000891	-	-	XLOC_000891	AGAP006565	TSS959	2L:34146936-34150638	-	-	0	0	0	OK	0	0	0	OK	0	0	0	OK
XLOC_000892	-	-	XLOC_000892	AGAP006569	TSS960	2L:34159048-34167037	-	-	29.1119	16.9243	41.3097	OK	36.2583	20.9098	51.5501	OK	55.3184	31.374	79.1874	OK
XLOC_000893	-	-	XLOC_000893	AGAP006570	TSS961	2L:34168870-34170407	-	-	18.4411	10.7587	25.8685	OK	17.4886	10.2318	24.5937	OK	24.0076	14.175	33.8058	OK
XLOC_000894	-	-	XLOC_000894	AGAP006572	TSS962	2L:34197255-34197923	-	-	0.0237787	0	0.0761204	OK	0	0	0	OK	0.549609	0.114181	0.951505	OK
XLOC_000895	-	-	XLOC_000895	AGAP006574	TSS963	2L:34207127-34217886	-	-	12.9247	7.24033	18.6081	OK	15.6558	8.77932	22.554	OK	10.5731	6.29308	14.846	OK
XLOC_000896	-	-	XLOC_000896	AGAP006580	TSS964	2L:34263502-34265334	-	-	21.5114	12.3536	30.6686	OK	16.2434	9.56687	22.8542	OK	13.9319	8.3746	19.4641	OK
XLOC_000897	-	-	XLOC_000897	AGAP006595	TSS965	2L:34538200-34539824	-	-	1.90023	0.866658	2.93088	OK	1.47257	0.630297	2.30058	OK	1.33529	0.504237	2.12725	OK
XLOC_000898	-	-	XLOC_000898	AGAP006596	TSS966	2L:34540785-34542564	-	-	0.00388378	0	0.0493686	OK	0.0158729	0	0.0164562	OK	0.884547	0.34558	1.41523	OK
XLOC_000899	-	-	XLOC_000899	AGAP006598	TSS967	2L:34617823-34632568	-	-	14.6754	8.93371	20.3971	OK	17.0578	10.3221	23.8063	OK	15.7255	9.55886	21.88	OK
XLOC_000900	-	-	XLOC_000900	AGAP006600	TSS968	2L:34640050-34640623	-	-	24.5565	8.82004	28.9878	OK	17.8931	6.23857	21.5661	OK	16.8003	5.96966	20.7594	OK
XLOC_000901	-	-	XLOC_000901	AGAP006601	TSS969	2L:34660624-34667651	-	-	14.1001	7.45249	20.751	OK	13.5214	7.28007	19.7618	OK	15.1877	8.61808	21.7759	OK
XLOC_000902	-	-	XLOC_000902	AGAP006603	TSS970	2L:34671923-34673469	-	-	33.0012	16.0344	49.7609	OK	23.2747	11.2041	35.2414	OK	22.5465	12.0615	32.9834	OK
XLOC_000903	-	-	XLOC_000903	AGAP006605	TSS971	2L:34680127-34685496	-	-	5.71725	3.45508	7.99129	OK	4.6699	2.77465	6.55482	OK	6.64843	4.00698	9.28411	OK
XLOC_000904	-	-	XLOC_000904	AGAP006608	TSS972	2L:34695233-34698821	-	-	16.0954	9.31499	22.8771	OK	25.359	14.6313	36.0861	OK	16.622	9.83522	23.4222	OK
XLOC_000905	-	-	XLOC_000905	AGAP006609	TSS973	2L:34708452-34724954	-	-	13.9256	7.86589	19.9642	OK	9.14987	5.46973	12.8206	OK	22.5844	12.8318	32.3145	OK
XLOC_000906	-	-	XLOC_000906	AGAP006610	TSS974	2L:34728083-34730854	-	-	14.2312	7.94231	20.4804	OK	30.8615	17.0299	44.6941	OK	28.434	14.7394	39.771	OK
XLOC_000907	-	-	XLOC_000907	AGAP006611	TSS975	2L:34732366-34734554	-	-	4.04694	0	22.2183	OK	1.89415	0	9.13766	OK	3.55414	0	20.2625	OK
XLOC_000908	-	-	XLOC_000908	EIF3J_ANOGA	TSS976,TSS977	2L:34734931-34737349	-	-	104.801	55.0874	154.529	OK	100.738	52.7232	148.731	OK	100.9	53.9525	147.778	OK
XLOC_000909	-	-	XLOC_000909	AGAP006615	TSS978	2L:34740092-34743373	-	-	52.7396	30.4614	74.9918	OK	45.8124	26.4841	65.1416	OK	51.0579	28.6958	73.4585	OK
XLOC_000910	-	-	XLOC_000910	AGAP006617	TSS979	2L:34747898-34750042	-	-	6.64176	3.85047	9.39932	OK	8.67188	5.03701	12.2959	OK	8.01221	4.78109	11.2257	OK
XLOC_000911	-	-	XLOC_000911	AGAP006618	TSS980	2L:34750320-34751795	-	-	5.36614	2.81768	7.90056	OK	3.2967	1.62063	4.97238	OK	4.70857	2.57827	6.83242	OK
XLOC_000912	-	-	XLOC_000912	AGAP006620	TSS981	2L:34752894-34754149	-	-	10.7302	5.89061	15.5665	OK	7.78843	4.27441	11.2921	OK	8.97186	4.42327	13.5463	OK
XLOC_000913	-	-	XLOC_000913	AGAP006622	TSS982	2L:34763665-34764118	-	-	0.192603	0	0.344054	OK	0.221071	0	0.393205	OK	1.90588	0.442356	3.34224	OK
XLOC_000914	-	-	XLOC_000914	AGAP006624	TSS983	2L:34768061-34771115	-	-	7.59626	4.65784	10.5321	OK	5.57985	3.37212	7.78359	OK	6.15704	3.68008	8.59967	OK
XLOC_000915	-	-	XLOC_000915	AGAP006626	TSS984	2L:34773850-34777054	-	-	12.2326	7.40419	17.0623	OK	9.37861	5.59264	13.1443	OK	12.4043	7.25674	17.3993	OK
XLOC_000916	-	-	XLOC_000916	AGAP006629	TSS985	2L:34788918-34791209	-	-	7.98142	4.72176	11.235	OK	8.81332	5.15683	12.4634	OK	7.09754	4.22272	9.98096	OK
XLOC_000917	-	-	XLOC_000917	AGAP006630	TSS986	2L:34792864-34793471	-	-	857.196	285.24	878.395	OK	1048.37	344.439	1054.65	OK	880.731	227.386	722.948	OK
XLOC_000918	-	-	XLOC_000918	AGAP006632	TSS987	2L:34856393-34860161	-	-	9.48057	5.7123	13.2438	OK	5.4159	3.21176	7.6139	OK	7.19007	3.51871	11.0802	OK
XLOC_000919	-	-	XLOC_000919	AGAP006636	TSS988	2L:35355253-35400052	-	-	3.21296	1.76812	4.6495	OK	3.95783	2.24835	5.65362	OK	2.95004	1.58258	4.31116	OK
XLOC_000920	-	-	XLOC_000920	AGAP006641	TSS989	2L:35494254-35495042	-	-	0.704482	0.171008	1.23126	OK	0.768799	0.205209	1.29966	OK	1.29471	0.342016	2.1889	OK
XLOC_000921	-	-	XLOC_000921	AGAP006642	TSS990	2L:35530155-35538434	-	-	1.61027	0.804525	2.42363	OK	2.38094	1.26713	3.48963	OK	2.82067	1.55877	4.07291	OK
XLOC_000922	-	-	XLOC_000922	AGAP006643	TSS991	2L:35557439-35561384	-	-	14.9982	8.9288	21.0657	OK	10.2264	6.20332	14.2165	OK	14.9582	8.87912	21.016	OK
XLOC_000923	-	-	XLOC_000923	AGAP006645	TSS992,TSS993	2L:35623698-35652420	-	-	139.817	66.2359	213.417	OK	172.673	81.4944	263.896	OK	139.649	67.7597	211.65	OK
XLOC_000924	-	-	XLOC_000924	HOT_ANOGA	TSS994	2L:35654016-35655665	-	-	10.5112	6.07514	14.9411	OK	9.09866	5.18083	12.9983	OK	9.79624	5.07289	14.3706	OK
XLOC_000925	-	-	XLOC_000925	AGAP006647	TSS995,TSS996	2L:35660794-35663682	-	-	37.9039	22.4125	53.4133	OK	42.1962	24.688	59.7125	OK	28.1061	16.5341	39.6679	OK
XLOC_000926	-	-	XLOC_000926	AGAP006648	TSS997	2L:35664072-35666441	-	-	10.8908	6.70119	15.0471	OK	10.5114	6.48502	14.5396	OK	8.95182	5.49817	12.3967	OK
XLOC_000927	-	-	XLOC_000927	AGAP006650	TSS998	2L:35671230-35672123	-	-	39.857	20.3174	58.7347	OK	37.3685	18.9389	55.1986	OK	29.617	14.5338	43.0921	OK
XLOC_000928	-	-	XLOC_000928	AGAP006652	TSS999	2L:35683642-35695365	-	-	18.0991	9.57231	26.5915	OK	12.2281	6.94798	17.5232	OK	21.9755	12.4279	31.5153	OK
XLOC_000929	-	-	XLOC_000929	AGAP006653	TSS1000,TSS1001	2L:35703489-35710132	-	-	15.479	9.08128	21.8737	OK	17.4616	10.3648	24.5594	OK	19.5431	11.5498	27.5345	OK
XLOC_000930	-	-	XLOC_000930	AGAP006654	TSS1002	2L:35731526-35734619	-	-	0.1758	0.0361155	0.32504	OK	0.625516	0.198635	1.04735	OK	0.140781	0.0180578	0.252809	OK
XLOC_000931	-	-	XLOC_000931	AGAP006655	TSS1003	2L:35757395-35762847	-	-	0.29969	0.104336	0.493855	OK	0.32897	0.111291	0.549501	OK	0.817292	0.361697	1.27289	OK
XLOC_000932	-	-	XLOC_000932	AGAP006658	TSS1004	2L:36421051-36422367	-	-	3.49896	1.7934	5.17717	OK	2.33985	1.11665	3.55296	OK	2.82152	1.31967	4.31431	OK
XLOC_000933	-	-	XLOC_000933	AGAP006661	TSS1005	2L:36430482-36432498	-	-	1.91324	0.961006	2.85986	OK	1.22187	0.555762	1.88728	OK	1.02163	0.451557	1.58624	OK
XLOC_000934	-	-	XLOC_000934	AGAP006664	TSS1006	2L:36438048-36438799	-	-	18.0005	8.16174	23.7996	OK	10.9886	4.63587	15.9317	OK	9.85795	3.1994	11.4264	OK
XLOC_000935	-	-	XLOC_000935	AGAP006665	TSS1007,TSS1008	2L:36439871-36511537	-	-	14.8044	6.89461	22.7245	OK	20.7015	9.91417	31.4964	OK	18.0259	8.3435	27.7153	OK
XLOC_000936	-	-	XLOC_000936	AGAP006669	TSS1009	2L:36605129-36625269	-	-	5.65059	3.15947	8.14104	OK	6.13027	3.6296	8.63161	OK	7.75721	4.67205	10.845	OK
XLOC_000937	-	-	XLOC_000937	AGAP006670	TSS1010	2L:36631438-36633347	-	-	48.6956	26.9199	70.5313	OK	54.448	31.0705	77.8097	OK	89.9819	50.5341	128.877	OK
XLOC_000938	-	-	XLOC_000938	AGAP006673	TSS1011	2L:36639058-36639982	-	-	0.0124326	0	0.0481931	OK	0.0077747	0	0.0722897	OK	0	0	0	OK
XLOC_000939	-	-	XLOC_000939	AGAP006674	TSS1012	2L:36643319-36644240	-	-	0.057882	0	0.120875	OK	0.0963375	0	0.169225	OK	0.781457	0.217576	1.32963	OK
XLOC_000940	-	-	XLOC_000940	AGAP006675	TSS1013	2L:36647007-36647916	-	-	0.0368326	0	0.0979768	OK	0.0318464	0	0.0734826	OK	0.0372153	0	0.122471	OK
XLOC_000941	-	-	XLOC_000941	AGAP006676	TSS1014	2L:36651931-36652837	-	-	0.0925402	0	0.188917	OK	0.141018	0	0.269882	OK	0.62628	0.161929	1.07953	OK
XLOC_000942	-	-	XLOC_000942	AGAP006677	TSS1015	2L:36653142-36654063	-	-	0.0342139	0	0.0786757	OK	0.00862884	0	0.0786757	OK	0.0375359	0	0.131126	OK
XLOC_000943	-	-	XLOC_000943	AGAP006680	TSS1016	2L:36667143-36671144	-	-	8.70317	4.6709	12.7414	OK	8.19276	4.43988	11.9474	OK	7.80384	4.61448	11.0001	OK
XLOC_000944	-	-	XLOC_000944	AGAP006683	TSS1017,TSS1018	2L:36679898-36682086	-	-	41.2725	17.4008	64.8373	OK	34.7869	14.7471	54.66	OK	38.7532	14.1757	60.8264	OK
XLOC_000945	-	-	XLOC_000945	AGAP006685	TSS1019	2L:36682466-36687107	-	-	18.4558	10.7942	26.072	OK	20.6598	12.2831	28.9989	OK	17.6842	10.8957	24.4647	OK
XLOC_000946	-	-	XLOC_000946	AGAP006686	TSS1020	2L:36690200-36702482	-	-	51.4208	25.6919	77.1331	OK	62.9309	31.056	94.8267	OK	45.8914	14.9227	79.4886	OK
XLOC_000947	-	-	XLOC_000947	AGAP006688	TSS1021	2L:36704572-36705713	-	-	40.7138	22.4106	58.1706	OK	33.5486	18.195	48.3584	OK	29.4334	16.0872	42.1319	OK
XLOC_000948	-	-	XLOC_000948	AGAP006690	TSS1022	2L:36715650-36717132	-	-	24.8456	12.8351	36.8263	OK	16.0911	8.92806	23.2224	OK	27.3019	13.9805	40.4822	OK
XLOC_000949	-	-	XLOC_000949	AGAP006697	TSS1023	2L:36843784-36844048	-	-	0	0	0	OK	0	0	0	OK	0	0	0	OK
XLOC_000950	-	-	XLOC_000950	AGAP006704	TSS1024	2L:37092453-37094562	-	-	0.0128099	0	0.0393379	OK	0.0230078	0	0.0524505	OK	0	0	0	OK
XLOC_000951	-	-	XLOC_000951	CTR2_ANOGA	TSS1025	2L:37127131-37128206	-	-	1319.5	645.429	1992.55	OK	683.748	338.007	1024.8	OK	142.436	75.8782	208.468	OK
XLOC_000952	-	-	XLOC_000952	GPRGR28	TSS1026,TSS1027	2L:37132997-37137714	-	-	6.00649	3.33436	8.6786	OK	5.8629	3.13732	8.58772	OK	15.0462	8.76276	21.3315	OK
XLOC_000953	-	-	XLOC_000953	AGAP006715	TSS1028	2L:37143077-37145186	-	-	22.3301	13.5133	31.1544	OK	26.2071	15.8464	36.5597	OK	22.7823	13.8617	31.7034	OK
XLOC_000954	-	-	XLOC_000954	GPRGR27	TSS1029	2L:37148676-37150060	-	-	0.116785	0.0181905	0.218287	OK	0.129784	0.0181905	0.236477	OK	0.104122	0.0181905	0.200096	OK
XLOC_000955	-	-	XLOC_000955	GPRGR26	TSS1030	2L:37150359-37152373	-	-	0.336757	0.0998441	0.582424	OK	0.461118	0.149766	0.765471	OK	0.295919	0.0665627	0.515861	OK
XLOC_000956	-	-	XLOC_000956	CEC4	TSS1031	2L:37184048-37235094	-	-	0	0	0.218287	OK	0.267505	0	0.436573	OK	0	0	0.218287	OK
XLOC_000957	-	-	XLOC_000957	COEAE5G	TSS1032	2L:37291001-37295276	-	-	8.9712	4.03581	13.908	OK	8.87967	4.01097	13.759	OK	7.26185	3.48942	10.9898	OK
XLOC_000958	-	-	XLOC_000958	COEAE7G	TSS1033	2L:37296160-37298202	-	-	0.454978	0.146833	0.760862	OK	0.794317	0.320363	1.28145	OK	1.03513	0.413802	1.64186	OK
XLOC_000959	-	-	XLOC_000959	AGAP006732	TSS1034	2L:37315118-37386224	-	-	0.266854	0	0.80814	OK	0.24348	0	1.35765	OK	0.515269	0.160311	0.875033	OK
XLOC_000960	-	-	XLOC_000960	AGAP006733	TSS1035	2L:37415261-37420315	-	-	78.0404	43.7329	112.142	OK	57.2294	32.3235	81.93	OK	67.1574	36.7897	97.0456	OK
XLOC_000961	-	-	XLOC_000961	AGAP006736	TSS1036	2L:37440160-37444142	-	-	23.7756	14.1391	33.3417	OK	16.6713	8.06489	25.2768	OK	38.7568	21.7548	55.7294	OK
XLOC_000962	-	-	XLOC_000962	AGAP006737	TSS1037	2L:37489876-37490839	-	-	0.0771828	0	0.149431	OK	0.0981372	0	0.174336	OK	0.842078	0.273957	1.39469	OK
XLOC_000963	-	-	XLOC_000963	AGAP006738	TSS1038	2L:37625880-37631771	-	-	0.10085	0	0.203468	OK	0.69497	0.174401	1.19174	OK	1.34732	0.436003	2.23815	OK
XLOC_000964	-	-	XLOC_000964	AGAP006739	TSS1039	2L:37639099-37642539	-	-	0.0212547	0	0.0517555	OK	0.00887538	0	0.0310533	OK	0.0112828	0	0.0517555	OK
XLOC_000965	-	-	XLOC_000965	AGAP006740	TSS1040	2L:37645994-37648245	-	-	40.3173	23.3524	57.2909	OK	52.7236	28.304	77.1457	OK	24.4723	14.513	34.435	OK
XLOC_000966	-	-	XLOC_000966	AGAP006743	TSS1041	2L:37702668-37703840	-	-	0.946502	0.347575	1.53342	OK	0.736315	0.265792	1.22673	OK	0.706843	0.224901	1.18584	OK
XLOC_000967	-	-	XLOC_000967	AGAP006744	TSS1042	2L:37704140-37704631	-	-	31.2983	10.943	37.1087	OK	39.1745	14.0309	45.1264	OK	27.558	8.28852	27.4659	OK
XLOC_000968	-	-	XLOC_000968	AGAP006745	TSS1043	2L:37706861-37710190	-	-	10.8906	6.27803	15.5046	OK	20.9374	12.2129	29.664	OK	11.8997	7.0254	16.7773	OK
XLOC_000969	-	-	XLOC_000969	AGAP006746	TSS1044	2L:37727354-37732338	-	-	5.73004	2.90416	8.54038	OK	7.91499	4.23792	11.5736	OK	7.3779	3.89373	10.7777	OK
XLOC_000970	-	-	XLOC_000970	AGAP006749	TSS1045	2L:37748959-37750518	-	-	3.73901	1.85847	5.63008	OK	1.14545	0.455508	1.82203	OK	2.74642	1.3483	4.13601	OK
XLOC_000971	-	-	XLOC_000971	AGAP006751	TSS1046	2L:37757088-37757195	-	-	0	0	0	OK	0	0	0	OK	0	0	0	OK
XLOC_000972	-	-	XLOC_000972	AGAP006753	TSS1047	2L:37758705-37758788	-	-	0	0	0	OK	0	0	0	OK	0	0	0	OK
XLOC_000973	-	-	XLOC_000973	AGAP006755	TSS1048	2L:37874137-37880432	-	-	42.4715	24.7945	60.0575	OK	34.3183	20.3317	48.2706	OK	35.4117	20.4879	50.3409	OK
XLOC_000974	-	-	XLOC_000974	AGAP006757	TSS1049	2L:37902280-37914706	-	-	8.56383	5.04482	12.0736	OK	11.0162	6.51859	15.4292	OK	10.1941	6.01977	14.3522	OK
XLOC_000975	-	-	XLOC_000975	AGAP006758	TSS1050	2L:37915978-37920542	-	-	1.8896	1.0709	2.71189	OK	1.70354	0.964347	2.44017	OK	1.75317	0.921724	2.58402	OK
XLOC_000976	-	-	XLOC_000976	AGAP006762	TSS1051	2L:37976270-38011946	-	-	4.37647	2.57538	6.17566	OK	3.23936	1.89869	4.58576	OK	5.7354	3.52801	7.94295	OK
XLOC_000977	-	-	XLOC_000977	AGAP006764	TSS1052	2L:38018861-38019685	-	-	2.70828	1.00177	4.36256	OK	1.39263	0.452414	2.3267	OK	0.945412	0.258522	1.61576	OK
XLOC_000978	-	-	XLOC_000978	AGAP006766	TSS1053	2L:38038081-38040408	-	-	297.874	159.229	436.43	OK	218.09	119.058	317.129	OK	205.805	111.669	300.023	OK
XLOC_000979	-	-	XLOC_000979	AGAP006767	TSS1054	2L:38041306-38045050	-	-	19.1266	11.2586	26.9073	OK	47.4368	26.1721	68.6651	OK	24.1626	13.2226	35.0467	OK
XLOC_000980	-	-	XLOC_000980	AGAP006769	TSS1055	2L:38064404-38069624	-	-	10.3937	4.65295	16.1302	OK	34.6914	17.3021	51.9407	OK	12.2734	7.01389	17.2504	OK
XLOC_000981	-	-	XLOC_000981	AGAP006771	TSS1056	2L:38076292-38091235	-	-	23.4842	14.0271	32.9408	OK	27.1295	16.195	38.0267	OK	26.5475	15.9021	37.1946	OK
XLOC_000982	-	-	XLOC_000982	AGAP006772	TSS1057	2L:38106662-38111104	-	-	36.2366	19.9451	52.4325	OK	39.8292	22.6907	56.9706	OK	31.2356	13.7506	49.5735	OK
XLOC_000983	-	-	XLOC_000983	AGAP006773	TSS1058	2L:38111535-38113011	-	-	26.0145	14.811	37.2128	OK	21.5609	12.1961	30.8513	OK	20.1486	11.3765	28.8999	OK
XLOC_000984	-	-	XLOC_000984	AGAP006775	TSS1059	2L:38126858-38128644	-	-	6.80583	3.83643	9.7236	OK	3.98233	2.1484	5.80347	OK	7.78352	4.18519	11.3558	OK
XLOC_000985	-	-	XLOC_000985	AGAP006777	TSS1060	2L:38163054-38165514	-	-	16.5715	9.98501	23.1532	OK	34.7954	19.2329	50.3606	OK	15.7424	9.39864	22.0977	OK
XLOC_000986	-	-	XLOC_000986	AGAP006780	TSS1061	2L:38172394-38176810	-	-	32.2502	18.3493	46.1434	OK	42.4297	22.5978	62.2479	OK	27.1118	15.3396	38.9267	OK
XLOC_000987	-	-	XLOC_000987	AGAP006783	TSS1062	2L:38185910-38187234	-	-	10.4938	5.97228	14.9578	OK	8.66777	4.83556	12.3956	OK	9.70642	5.43098	13.9834	OK
XLOC_000988	-	-	XLOC_000988	AGAP006785	TSS1063	2L:38190339-38192032	-	-	5.42692	3.02807	7.83736	OK	2.38618	1.17834	3.58984	OK	4.92811	2.79514	7.05636	OK
XLOC_000989	-	-	XLOC_000989	AGAP006786	TSS1064	2L:38213126-38215035	-	-	0.184004	0	0.349716	OK	0.221059	0	0.42743	OK	0.137615	0	0.272001	OK
XLOC_000990	-	-	XLOC_000990	AGAP006788	TSS1065	2L:38278595-38279264	-	-	0.98737	0.266251	1.69735	OK	0.837774	0.232969	1.46438	OK	19.6606	8.3869	26.5585	OK
XLOC_000991	-	-	XLOC_000991	AGAP006790	TSS1066	2L:38321197-38323564	-	-	1.79146	0.706833	2.85452	OK	0.97222	0.299045	1.63115	OK	2.3386	0.897134	3.77884	OK
XLOC_000992	-	-	XLOC_000992	AGAP006794	TSS1067	2L:38539646-38543818	-	-	0.177852	0.0197369	0.335527	OK	0.283092	0.0789907	0.493692	OK	0.452339	0.133696	0.770386	OK
XLOC_000993	-	-	XLOC_000993	AGAP006798	TSS1068	2L:38578316-38580035	-	-	4.73889	2.46025	6.97656	OK	2.36453	1.08954	3.63765	OK	5.43397	2.74142	8.13639	OK
XLOC_000994	-	-	XLOC_000994	AGAP006800	TSS1069	2L:38584124-38659387	-	-	10.422	5.81409	15.0552	OK	12.0619	6.7986	17.3259	OK	11.7178	6.90381	16.5263	OK
XLOC_000995	-	-	XLOC_000995	AGAP006804	TSS1070	2L:38670994-38675570	-	-	18.3237	8.52223	28.0995	OK	13.4626	5.9993	20.9528	OK	14.925	6.75763	23.1441	OK
XLOC_000996	-	-	XLOC_000996	AGAP006805	TSS1071	2L:38675849-38677618	-	-	4.0932	2.25706	5.93474	OK	2.59196	1.31441	3.86355	OK	2.7288	1.42062	4.03615	OK
XLOC_000997	-	-	XLOC_000997	AGAP006806	TSS1072	2L:38678209-38679561	-	-	16.7137	9.55165	23.5992	OK	12.2278	6.7685	17.4235	OK	10.2159	5.08872	14.558	OK
XLOC_000998	-	-	XLOC_000998	AGAP006810	TSS1073	2L:38696490-38697681	-	-	11.8851	6.37441	16.9532	OK	8.77005	4.63388	12.6358	OK	10.5394	5.65107	15.0771	OK
XLOC_000999	-	-	XLOC_000999	AGAP006813	TSS1074	2L:38717810-38818411	-	-	0.361074	0	1.80514	OK	0.232587	0	0.389526	OK	0.266801	0	0.525715	OK
XLOC_001000	-	-	XLOC_001000	AGAP006815	TSS1075	2L:38858562-38859832	-	-	15.2464	8.50671	21.9058	OK	8.60282	4.6727	12.4805	OK	11.3791	6.23027	16.4144	OK
XLOC_001001	-	-	XLOC_001001	AGAP006818	TSS1076	2L:38869109-38873116	-	-	25.0128	14.6768	35.2012	OK	22.0596	12.8782	31.1713	OK	32.2118	19.1779	45.1941	OK
XLOC_001002	-	-	XLOC_001002	AGAP006819	TSS1077	2L:38882379-38884506	-	-	15.9374	9.27329	22.4364	OK	23.5473	13.8321	33.1878	OK	12.3663	6.84605	17.8309	OK
XLOC_001003	-	-	XLOC_001003	AGAP006820	TSS1078	2L:38887649-38890117	-	-	10.1208	6.21244	14.033	OK	8.43432	5.14034	11.7261	OK	8.44921	5.11162	11.7835	OK
XLOC_001004	-	-	XLOC_001004	AGAP006821	TSS1079	2L:38890934-38893474	-	-	120.737	66.9473	174.372	OK	127.997	68.9464	186.146	OK	111.059	58.7857	162.529	OK
XLOC_001005	-	-	XLOC_001005	AGAP006822	TSS1080	2L:38895036-38907809	-	-	7.16854	3.80493	10.5227	OK	3.06811	1.40182	4.73341	OK	11.1137	5.73471	16.3121	OK
XLOC_001006	-	-	XLOC_001006	AGAP006823	TSS1081	2L:38915889-38951679	-	-	19.6223	10.7388	28.5317	OK	7.20678	3.99969	10.4149	OK	19.4632	10.3624	28.6105	OK
XLOC_001007	-	-	XLOC_001007	AGAP006825	TSS1082	2L:38996805-39030002	-	-	10.1122	5.88996	14.342	OK	11.1417	6.51589	15.7688	OK	10.0515	5.75389	14.3497	OK
XLOC_001008	-	-	XLOC_001008	CPR60	TSS1083	2L:39050619-39053268	-	-	0.751459	0.202411	1.2723	OK	1.96425	0.751813	3.18075	OK	11.1572	5.20486	15.817	OK
XLOC_001009	-	-	XLOC_001009	CPR59	TSS1084	2L:39074232-39077008	-	-	51.0299	26.1678	75.3581	OK	287.736	136.606	438.431	OK	183.891	76.9454	230.822	OK
XLOC_001010	-	-	XLOC_001010	CPR58	TSS1085	2L:39087871-39093776	-	-	1.46133	0.544319	2.35871	OK	3.89359	1.71072	6.09119	OK	2.09302	0.751678	3.36959	OK
XLOC_001011	-	-	XLOC_001011	CPR57	TSS1086	2L:39110971-39111693	-	-	0.154278	0	0.308383	OK	0.295899	0.0616765	0.524251	OK	0	0	0	OK
XLOC_001012	-	-	XLOC_001012	AGAP006832	TSS1087	2L:39113746-39114833	-	-	0.571023	0.17601	0.946052	OK	1.13485	0.418023	1.8481	OK	0.616199	0.154008	1.10006	OK
XLOC_001013	-	-	XLOC_001013	CPR56	TSS1088	2L:39115999-39116582	-	-	0.0155717	0	0.131747	OK	0.0183103	0	0.131747	OK	0	0	0	OK
XLOC_001014	-	-	XLOC_001014	AGAP006835	TSS1089	2L:39124219-39145770	-	-	18.1269	10.8277	25.4282	OK	29.3554	17.5679	41.1533	OK	14.9306	9.13855	20.711	OK
XLOC_001015	-	-	XLOC_001015	CPR55	TSS1090	2L:39151549-39152078	-	-	0.0576054	0	0.0970162	OK	0.0761259	0	0.194032	OK	0	0	0	OK
XLOC_001016	-	-	XLOC_001016	CPR68	TSS1091	2L:39153887-39162819	-	-	4.0532	1.69532	6.3292	OK	6.14891	2.656	9.63508	OK	4.24468	1.44102	6.18793	OK
XLOC_001017	-	-	XLOC_001017	CPR67	TSS1092	2L:39170756-39171972	-	-	0	0	0	OK	0.027245	0	0.0798991	OK	0.0374223	0	0.133165	OK
XLOC_001018	-	-	XLOC_001018	CPR136	TSS1093	2L:39174558-39175063	-	-	0	0	0	OK	0	0	0	OK	0	0	0	OK
XLOC_001019	-	-	XLOC_001019	CPR54	TSS1094	2L:39176560-39177057	-	-	0	0	0	OK	0	0	0	OK	0	0	0	OK
XLOC_001020	-	-	XLOC_001020	CPR53	TSS1095	2L:39178729-39179226	-	-	0	0	0	OK	0.0213937	0	0.15462	OK	0	0	0	OK
XLOC_001021	-	-	XLOC_001021	CPR52	TSS1096	2L:39181043-39181492	-	-	0	0	0	OK	0	0	0	OK	0	0	0	OK
XLOC_001022	-	-	XLOC_001022	CPR49	TSS1097	2L:39186317-39186814	-	-	0.0204592	0	0.15462	OK	0	0	0	OK	0	0	0	OK
XLOC_001023	-	-	XLOC_001023	CPR47	TSS1098	2L:39189586-39190043	-	-	0	0	0	OK	0.0446584	0	0.187103	OK	0	0	0	OK
XLOC_001024	-	-	XLOC_001024	CPR46	TSS1099	2L:39192162-39192861	-	-	0	0	0	OK	0	0	0	OK	0	0	0	OK
XLOC_001025	-	-	XLOC_001025	CPR45	TSS1100	2L:39194108-39194498	-	-	0	0	0	OK	0	0	0	OK	0	0	0	OK
XLOC_001026	-	-	XLOC_001026	CPR44	TSS1101	2L:39195927-39196317	-	-	0	0	0	OK	0	0	0	OK	0	0	0	OK
XLOC_001027	-	-	XLOC_001027	CPR43	TSS1102	2L:39198203-39198593	-	-	0	0	0	OK	0	0	0	OK	0	0	0	OK
XLOC_001028	-	-	XLOC_001028	CPR66	TSS1103	2L:39212865-39213312	-	-	0	0	0	OK	0.0288357	0	0.181018	OK	0	0	0	OK
XLOC_001029	-	-	XLOC_001029	CPR36	TSS1104	2L:39215801-39216191	-	-	0	0	0	OK	0	0	0	OK	0.114197	0	0.285452	OK
XLOC_001030	-	-	XLOC_001030	CPR35	TSS1105	2L:39217700-39218069	-	-	0.0552261	0	0.120679	OK	0.112106	0	0.181018	OK	0	0	0	OK
XLOC_001031	-	-	XLOC_001031	CPR34	TSS1106	2L:39221589-39222203	-	-	0	0	0	OK	0.0199061	0	0.121007	OK	0	0	0	OK
XLOC_001032	-	-	XLOC_001032	CPR63	TSS1107	2L:39226947-39227651	-	-	0.0248897	0	0.0726435	OK	0.0306011	0	0.0726435	OK	0	0	0	OK
XLOC_001033	-	-	XLOC_001033	CPR141	TSS1108	2L:39230210-39239664	-	-	0.757112	0.276969	1.23097	OK	1.42288	0.615487	2.21575	OK	0.390594	0.123097	0.661648	OK
XLOC_001034	-	-	XLOC_001034	CPR140	TSS1109	2L:39269027-39275406	-	-	10.2513	5.5621	14.9397	OK	27.8653	15.3213	40.4113	OK	11.5867	6.79807	16.3848	OK
XLOC_001035	-	-	XLOC_001035	AGAP006870	TSS1110	2L:39282566-39283388	-	-	0.493014	0.135433	0.866773	OK	0.416141	0.08126	0.73134	OK	1.44665	0.460473	2.32945	OK
XLOC_001036	-	-	XLOC_001036	AGAP006872	TSS1111	2L:39287863-39300071	-	-	0.0569629	0.00935907	0.112309	OK	0.0476764	0	0.0935907	OK	0.102555	0.0187181	0.177822	OK
XLOC_001037	-	-	XLOC_001037	GPRGR29	TSS1112	2L:39308976-39310512	-	-	0.020113	0	0.0356815	OK	0.0245329	0	0.0535222	OK	0	0	0	OK
XLOC_001038	-	-	XLOC_001038	GPRGR30	TSS1113	2L:39310744-39312218	-	-	0.0660201	0	0.122818	OK	0.108863	0	0.210546	OK	0	0	0	OK
XLOC_001039	-	-	XLOC_001039	GPRGR31	TSS1114	2L:39312569-39314187	-	-	0.0855731	0	0.160181	OK	0.0718242	0	0.142384	OK	0.145766	0.0177979	0.266969	OK
XLOC_001040	-	-	XLOC_001040	GPRGR32	TSS1115,TSS1116	2L:39314563-39318160	-	-	0.121008	0.0177979	0.231373	OK	0.146637	0.0177979	0.283505	OK	0.157745	0	0.313364	OK
XLOC_001041	-	-	XLOC_001041	AGAP006879	TSS1117	2L:39319779-39320739	-	-	2661.78	1128.13	3963.98	OK	2744.34	1168.59	3976.66	OK	1781.74	712.285	2351.91	OK
XLOC_001042	-	-	XLOC_001042	AGAP006880	TSS1118	2L:39321705-39337266	-	-	6.87861	3.76102	9.99177	OK	7.86732	4.33771	11.3959	OK	8.99788	4.56337	13.1385	OK
XLOC_001043	-	-	XLOC_001043	AGAP006883	TSS1119	2L:39342319-39345905	-	-	4.69993	2.69981	6.68941	OK	8.51426	5.09357	11.9251	OK	5.27912	3.06051	7.49826	OK
XLOC_001044	-	-	XLOC_001044	AGAP006885	TSS1120	2L:39355320-39363783	-	-	19.7617	10.6757	28.8429	OK	16.645	9.09428	24.1956	OK	17.4091	9.71409	25.1045	OK
XLOC_001045	-	-	XLOC_001045	AGAP013561	TSS1121	2L:39355320-39363783	-	-	0	0	0	OK	0	0	0.247391	OK	0	0	0	OK
XLOC_001046	-	-	XLOC_001046	AGAP006886	TSS1122	2L:39363917-39363989	-	-	0	0	0	OK	0	0	0	OK	0	0	0	OK
XLOC_001047	-	-	XLOC_001047	AGAP006887	TSS1123	2L:39364951-39365620	-	-	1.27237	0.140033	2.03048	OK	1.98149	0.280066	3.36079	OK	4.2874	0.770181	5.18122	OK
XLOC_001048	-	-	XLOC_001048	AGAP006889	TSS1124	2L:39373036-39375732	-	-	8.74058	5.29998	12.1891	OK	5.46758	3.2226	7.71471	OK	7.18042	4.19914	10.1383	OK
XLOC_001049	-	-	XLOC_001049	AGAP006890	TSS1125	2L:39376197-39410515	-	-	14.7096	8.59834	20.821	OK	17.5857	10.3356	24.8403	OK	17.777	10.6438	24.9327	OK
XLOC_001050	-	-	XLOC_001050	AGAP006892	TSS1126	2L:39472032-39475207	-	-	9.79161	5.66554	13.9293	OK	13.9759	8.34796	19.5948	OK	10.0407	6.03844	14.0376	OK
XLOC_001051	-	-	XLOC_001051	AGAP006893	TSS1127	2L:39550573-39551848	-	-	1.29744	0.358225	2.24042	OK	1.5316	0.469288	2.59926	OK	1.23106	0.398213	2.0678	OK
XLOC_001052	-	-	XLOC_001052	AGAP006895	TSS1128	2L:39558793-39559529	-	-	35.7662	18.0002	52.5903	OK	24.2787	11.989	36.4371	OK	27.1947	13.03	39.2916	OK
XLOC_001053	-	-	XLOC_001053	AGAP006897	TSS1129	2L:39569237-39571572	-	-	0.159334	0.0406671	0.28467	OK	0.08958	0.0101668	0.172835	OK	0.039408	0	0.0915009	OK
XLOC_001054	-	-	XLOC_001054	AGAP006899	TSS1130	2L:39585631-39586107	-	-	23.2528	7.70719	26.2794	OK	29.8289	10.0086	33.9866	OK	11.2669	2.83668	12.096	OK
XLOC_001055	-	-	XLOC_001055	AGAP006902	TSS1131	2L:39754474-39757719	-	-	2.84291	0.0427187	5.91752	OK	4.48661	0.2141	8.82847	OK	6.69714	1.24975	12.1235	OK
XLOC_001056	-	-	XLOC_001056	AGAP006903	TSS1132	2L:39809854-39812317	-	-	1.59249	0.746391	2.42893	OK	1.50767	0.695788	2.31508	OK	0.984343	0.417473	1.54339	OK
XLOC_001057	-	-	XLOC_001057	AGAP006904	TSS1133	2L:39815883-39838118	-	-	118.313	53.7825	182.971	OK	60.9103	30.7811	91.0852	OK	121.206	62.3759	180.354	OK
XLOC_001058	-	-	XLOC_001058	AGAP006905	TSS1134	2L:39840849-39847803	-	-	0.0186196	0	0.0434868	OK	0	0	0	OK	0.145837	0.0217434	0.260921	OK
XLOC_001059	-	-	XLOC_001059	AGAP006906	TSS1135	2L:39851959-39854636	-	-	6.29062	3.52951	9.02607	OK	4.52614	2.41346	6.62656	OK	2.80473	1.31136	4.28285	OK
XLOC_001060	-	-	XLOC_001060	AGAP006907	TSS1136	2L:39856601-39858724	-	-	29.0075	16.9187	41.0574	OK	24.6981	14.512	34.7597	OK	25.1153	13.95	36.2873	OK
XLOC_001061	-	-	XLOC_001061	SRPN1	TSS1137	2L:39889420-39894237	-	-	14.136	7.98789	20.2888	OK	35.2922	20.3197	50.2434	OK	30.0797	17.4684	42.5747	OK
XLOC_001062	-	-	XLOC_001062	SRPN3	TSS1138	2L:39894815-39896384	-	-	23.9968	13.8614	34.0842	OK	27.4039	15.7363	38.8888	OK	33.9355	18.2642	49.5694	OK
XLOC_001063	-	-	XLOC_001063	SRPN2	TSS1139	2L:39896874-39899752	-	-	122.628	67.1136	178.136	OK	155.404	82.2412	227.998	OK	196.356	108.335	284.261	OK
XLOC_001064	-	-	XLOC_001064	AGAP006914	TSS1140	2L:39966751-39968185	-	-	0.917505	0.329367	1.49862	OK	0.702821	0.247025	1.15279	OK	1.11147	0.411709	1.79505	OK
XLOC_001065	-	-	XLOC_001065	AGAP006915	TSS1141	2L:39991720-39993168	-	-	17.5551	9.61811	25.4713	OK	13.6921	7.43486	19.905	OK	15.6988	8.28062	22.8356	OK
XLOC_001066	-	-	XLOC_001066	AGAP006916	TSS1142	2L:39993540-39994220	-	-	37.3056	17.8194	52.7715	OK	32.6565	15.3977	46.3377	OK	30.6885	14.2772	43.0485	OK
XLOC_001067	-	-	XLOC_001067	AGAP006920	TSS1143	2L:40004447-40005004	-	-	0	0	0	OK	0	0	0	OK	0	0	0	OK
XLOC_001068	-	-	XLOC_001068	AGAP006921	TSS1144	2L:40025649-40030767	-	-	94.7618	51.5226	137.989	OK	91.548	50.1529	132.943	OK	89.4598	46.8206	132.07	OK
XLOC_001069	-	-	XLOC_001069	AGAP006930	TSS1145	2L:40104181-40105484	-	-	1.37837	0.554395	2.1997	OK	0.540117	0.160953	0.91207	OK	1.95538	0.91207	2.98658	OK
XLOC_001070	-	-	XLOC_001070	CPR111	TSS1146	2L:40110605-40111688	-	-	0.808924	0.287824	1.31577	OK	0.402358	0.102794	0.699001	OK	0.321396	0.0822354	0.555089	OK
XLOC_001071	-	-	XLOC_001071	AGAP006933	TSS1147	2L:40121382-40123629	-	-	11.2003	6.39721	15.8533	OK	8.91937	5.04424	12.7356	OK	12.8581	6.98546	18.3975	OK
XLOC_001072	-	-	XLOC_001072	AGAP006936	TSS1148,TSS1149	2L:40157851-40161112	-	-	1644.17	671.438	2617.72	OK	1978.8	831.781	3126.58	OK	1340.7	603.115	2079.28	OK
XLOC_001073	-	-	XLOC_001073	AGAP006939,AGAP013107	TSS1150,TSS1151	2L:40169707-40175624	-	-	102.552	33.3067	172.227	OK	84.8517	27.5302	142.778	OK	65.9298	29.6175	102.417	OK
XLOC_001074	-	-	XLOC_001074	AGAP006942	TSS1152	2L:40183405-40190226	-	-	20.5556	11.6723	29.4255	OK	14.6497	8.31888	20.9771	OK	22.8553	12.9892	32.6063	OK
XLOC_001075	-	-	XLOC_001075	EIF3E_ANOGA	TSS1153	2L:40193241-40195285	-	-	243.971	130.84	356.886	OK	165.085	89.6523	240.457	OK	151.283	79.021	222.228	OK
XLOC_001076	-	-	XLOC_001076	AGAP006945	TSS1154	2L:40195614-40198230	-	-	3.19405	1.80437	4.57901	OK	1.67369	0.859628	2.48526	OK	2.38361	1.26816	3.49809	OK
XLOC_001077	-	-	XLOC_001077	AGAP006947	TSS1155	2L:40199452-40201464	-	-	11.0607	6.38585	15.6171	OK	5.9103	3.25193	8.56254	OK	11.85	6.47763	17.0726	OK
XLOC_001078	-	-	XLOC_001078	AGAP006950	TSS1156	2L:40212416-40214323	-	-	4.87929	2.73764	7.01267	OK	3.41014	1.80711	5.00327	OK	3.46778	1.86105	5.08419	OK
XLOC_001079	-	-	XLOC_001079	AGAP006951	TSS1157	2L:40214549-40215867	-	-	10.8088	5.68387	15.8658	OK	8.74251	4.55936	12.8398	OK	13.0385	5.99055	18.7077	OK
XLOC_001080	-	-	XLOC_001080	AGAP006952	TSS1158	2L:40216105-40217352	-	-	10.3936	5.74648	15.0205	OK	6.27912	3.37582	9.16023	OK	7.8871	4.26719	11.4171	OK
XLOC_001081	-	-	XLOC_001081	COE10O	TSS1159	2L:40240417-40252213	-	-	0.470306	0.173405	0.774543	OK	0.583086	0.219647	0.936388	OK	0.378681	0.127164	0.624259	OK
XLOC_001082	-	-	XLOC_001082	AGAP006959	TSS1160	2L:40260016-40263217	-	-	37.8679	21.7078	54.0071	OK	21.3583	12.2967	30.4138	OK	35.071	20.806	49.3508	OK
XLOC_001083	-	-	XLOC_001083	AGAP006960	TSS1161	2L:40264492-40267199	-	-	5.36816	3.20539	7.5186	OK	8.04113	4.63102	11.4504	OK	5.99305	3.58677	8.39032	OK
XLOC_001084	-	-	XLOC_001084	AGAP006961	TSS1162	2L:40268752-40271222	-	-	27.1449	15.7962	38.4208	OK	15.3135	8.72811	21.8545	OK	29.4708	17.7643	41.2104	OK
XLOC_001085	-	-	XLOC_001085	AGAP006962	TSS1163	2L:40275165-40276976	-	-	39.008	23.0579	54.9469	OK	27.9418	16.5911	39.2875	OK	32.7661	19.609	45.9212	OK
XLOC_001086	-	-	XLOC_001086	AGAP006965	TSS1164	2L:40281222-40285900	-	-	5.74677	3.52022	7.97437	OK	5.46686	3.35995	7.57648	OK	6.50023	4.001	8.9912	OK
XLOC_001087	-	-	XLOC_001087	AGAP006966	TSS1165	2L:40286595-40291145	-	-	41.9752	22.4956	61.4746	OK	60.6882	31.7124	89.6484	OK	41.4342	23.9055	58.9543	OK
XLOC_001088	-	-	XLOC_001088	AGAP006968	TSS1166	2L:40404294-40407881	-	-	0.48343	0.19413	0.769054	OK	0.178776	0.0447993	0.306128	OK	0.460486	0.186664	0.739188	OK
XLOC_001089	-	-	XLOC_001089	AGAP006969	TSS1167	2L:40410401-40412690	-	-	6.6859	3.65247	9.70397	OK	7.03517	3.88159	10.1487	OK	9.71595	4.63634	14.1112	OK
XLOC_001090	-	-	XLOC_001090	AGAP006970	TSS1168	2L:40421707-40423973	-	-	32.0014	16.4755	47.2933	OK	116.286	59.7058	172.251	OK	104.495	52.3517	148.949	OK
XLOC_001091	-	-	XLOC_001091	AGAP006972	TSS1169	2L:40430066-40430669	-	-	0.318523	0	0.625721	OK	0.212702	0	0.417147	OK	0.211249	0	0.417147	OK
XLOC_001092	-	-	XLOC_001092	AGAP006976	TSS1170	2L:40447781-40448369	-	-	1.92852	0.523888	3.31796	OK	4.99712	1.74629	7.81466	OK	0.458658	0.0436573	0.873146	OK
XLOC_001093	-	-	XLOC_001093	AGAP006986	TSS1171	2L:40470392-40470890	-	-	3.14207	0.591588	5.64698	OK	0.414181	0	0.806711	OK	0.332165	0	0.645369	OK
XLOC_001094	-	-	XLOC_001094	AGAP006990	TSS1172	2L:40485842-40495867	-	-	5.1653	2.94922	7.38404	OK	4.32598	2.48889	6.16172	OK	4.94298	2.98991	6.90536	OK
XLOC_001095	-	-	XLOC_001095	AGAP006993	TSS1173	2L:40509762-40513184	-	-	27.348	16.0166	38.6615	OK	23.476	14.0774	32.854	OK	16.9023	10.2092	23.5991	OK
XLOC_001096	-	-	XLOC_001096	AGAP006996	TSS1174	2L:40536370-40538248	-	-	110.362	62.4453	158.248	OK	106.987	60.5403	153.195	OK	69.0616	40.1531	97.7076	OK
XLOC_001097	-	-	XLOC_001097	AGAP006998	TSS1175	2L:40542176-40546097	-	-	6.30504	3.84097	8.77228	OK	5.52236	3.34536	7.69433	OK	5.38457	3.09756	7.67574	OK
XLOC_001098	-	-	XLOC_001098	AGAP006999	TSS1176	2L:40586109-40586773	-	-	2.6439	0.4241	3.74621	OK	2.78948	0.4241	3.8169	OK	3.29842	0.353416	3.8169	OK
XLOC_001099	-	-	XLOC_001099	AGAP007001	TSS1177	2L:40589334-40590987	-	-	29.0849	17.1283	40.9576	OK	39.0602	22.3112	55.7704	OK	29.6636	18.0637	41.2643	OK
XLOC_001100	-	-	XLOC_001100	AGAP007004	TSS1178	2L:40603163-40603637	-	-	0.0464198	0	0.114181	OK	0.0262994	0	0.171271	OK	1.0109	0.114181	1.71271	OK
XLOC_001101	-	-	XLOC_001101	AGAP007005	TSS1179	2L:40607554-40728192	-	-	1.93911	1.08611	2.79642	OK	2.69228	1.57298	3.81386	OK	2.68648	1.51681	3.85756	OK
XLOC_001102	-	-	XLOC_001102	AGAP007010	TSS1180	2L:40900915-40916558	-	-	12.7567	7.61602	17.8853	OK	11.6304	6.98534	16.302	OK	11.2208	6.78961	15.6452	OK
XLOC_001103	-	-	XLOC_001103	AGAP007013	TSS1181	2L:40957595-40957853	-	-	0.115331	0	0.172599	OK	0.127963	0	0.172599	OK	0	0	0	OK
XLOC_001104	-	-	XLOC_001104	AGAP007014	TSS1182	2L:40974685-40976342	-	-	0.469309	0.141217	0.784539	OK	0.386541	0.109836	0.659013	OK	0.154028	0.0313816	0.266743	OK
XLOC_001105	-	-	XLOC_001105	AGAP007015	TSS1183	2L:40976836-40978478	-	-	0.245454	0.0597323	0.418126	OK	0.482532	0.149331	0.806387	OK	0.40692	0.119465	0.686922	OK
XLOC_001106	-	-	XLOC_001106	AGAP007016	TSS1184	2L:40979508-40981199	-	-	0.0990462	0.0144767	0.188198	OK	0.368436	0.0868604	0.636977	OK	0	0	0	OK
XLOC_001107	-	-	XLOC_001107	AGAP007017	TSS1185	2L:40981695-40983421	-	-	0.743273	0.281463	1.21474	OK	0.336697	0.103697	0.562927	OK	0.809727	0.296277	1.31843	OK
XLOC_001108	-	-	XLOC_001108	AGAP007019	TSS1186	2L:40995291-40999389	-	-	13.0439	7.89625	18.1772	OK	12.5963	7.52516	17.6662	OK	10.4104	6.23548	14.5758	OK
XLOC_001109	-	-	XLOC_001109	AGAP007021	TSS1187	2L:41003810-41005107	-	-	7.09097	3.79105	10.3725	OK	5.64744	2.90583	8.37111	OK	6.22289	2.77113	9.25633	OK
XLOC_001110	-	-	XLOC_001110	AGAP007024	TSS1188	2L:41025876-41026529	-	-	72.9966	35.5971	107.2	OK	46.432	23.0154	66.7957	OK	52.8561	24.8225	71.4669	OK
XLOC_001111	-	-	XLOC_001111	AGAP007025	TSS1189	2L:41026811-41028128	-	-	1.87984	0.811444	2.92911	OK	1.13473	0.415618	1.84059	OK	2.8643	1.26664	4.43325	OK
XLOC_001112	-	-	XLOC_001112	AGAP007029	TSS1190	2L:41052365-41054305	-	-	18.7096	10.9837	26.423	OK	18.0859	10.7635	25.4127	OK	21.2425	11.9292	30.5548	OK
XLOC_001113	-	-	XLOC_001113	AGAP007032	TSS1191	2L:41245075-41251408	-	-	2.23768	1.3365	3.14277	OK	1.22183	0.684636	1.75893	OK	1.81162	1.05609	2.56738	OK
XLOC_001114	-	-	XLOC_001114	LRIM4	TSS1192	2L:41287201-41308450	-	-	44.9068	23.9959	65.8318	OK	41.0812	19.5473	62.6032	OK	43.7277	24.1582	63.3619	OK
XLOC_001115	-	-	XLOC_001115	CPR61	TSS1193	2L:41340736-41341351	-	-	0.170446	0	0.294904	OK	0.158327	0	0.294904	OK	0.194528	0	0.344054	OK
XLOC_001116	-	-	XLOC_001116	AGAP007041	TSS1194	2L:41381833-41383594	-	-	0.0860028	0	0.172086	OK	0.0597823	0	0.119136	OK	19.7552	11.3841	28.1161	OK
XLOC_001117	-	-	XLOC_001117	CPR62	TSS1195	2L:41386756-41387540	-	-	1.46565	0.508194	2.41392	OK	29.1501	13.6895	44.0223	OK	6.4325	2.63625	9.4651	OK
XLOC_001118	-	-	XLOC_001118	LRIM15	TSS1196	2L:41607223-41609339	-	-	17.159	9.98548	24.3082	OK	30.8062	17.349	44.0825	OK	30.9735	16.6607	44.7271	OK
XLOC_001119	-	-	XLOC_001119	AGAP007047	TSS1197	2L:41624489-41644582	-	-	0	0	0.610006	OK	0	0	0.610006	OK	0	0	0.610006	OK
XLOC_001120	-	-	XLOC_001120	AGAP007048	TSS1198	2L:41648959-41651846	-	-	1.48053	0.717238	2.23655	OK	17.7321	8.08242	27.363	OK	10.6122	5.81503	15.2162	OK
XLOC_001121	-	-	XLOC_001121	AGAP007053	TSS1199	2L:41882608-41884510	-	-	53.9551	30.8556	77.0556	OK	32.0979	18.6682	45.4715	OK	37.3586	21.2787	53.4244	OK
XLOC_001122	-	-	XLOC_001122	IFA	TSS1200	2L:41904984-41905713	-	-	26.3419	12.263	38.536	OK	20.0683	9.21438	29.0133	OK	21.7417	9.76245	30.452	OK
XLOC_001123	-	-	XLOC_001123	AGAP013567	TSS1201	2L:42108792-42108862	-	-	0	0	0	OK	0	0	0	OK	0	0	0	OK
XLOC_001124	-	-	XLOC_001124	AGAP007064	TSS1202,TSS1203,TSS1204	2L:42129452-42133676	-	-	52.3973	30.3462	74.4315	OK	40.2905	23.2998	57.2547	OK	41.2015	23.5644	58.7168	OK
XLOC_001125	-	-	XLOC_001125	AGAP007067	TSS1205	2L:42156284-42162341	-	-	0	0	0.618479	OK	0	0	0.618479	OK	0	0	0.618479	OK
XLOC_001126	-	-	XLOC_001126	AGAP007076	TSS1206	2L:42210098-42211811	-	-	1.73783	0.74476	2.73079	OK	2.00092	0.915434	3.07214	OK	1.35133	0.434443	2.03257	OK
XLOC_001127	-	-	XLOC_001127	AGAP007077	TSS1207	2L:42212968-42215566	-	-	0.605319	0.23259	0.97265	OK	2.01005	0.97265	3.04482	OK	0.260192	0.074006	0.444036	OK
XLOC_001128	-	-	XLOC_001128	AGAP007081	TSS1208	2L:42256037-42259890	-	-	0.935226	0.383149	1.49002	OK	1.02644	0.439912	1.61774	OK	0.795094	0.312196	1.27716	OK
XLOC_001129	-	-	XLOC_001129	AGAP007082	TSS1209	2L:42269877-42270964	-	-	680.036	323.528	1033.08	OK	802.103	393.314	1210.07	OK	596.962	293.483	892.786	OK
XLOC_001130	-	-	XLOC_001130	AGAP007085	TSS1210	2L:42282975-42286267	-	-	11.7567	6.918	16.5338	OK	10.0505	5.89933	14.2054	OK	13.3356	6.96278	18.8622	OK
XLOC_001131	-	-	XLOC_001131	AGAP007086	TSS1211	2L:42327399-42406342	-	-	1.97062	0	12.3829	OK	2.7717	0	13.9164	OK	2.48188	0	11.9269	OK
XLOC_001132	-	-	XLOC_001132	AGAP007089	TSS1212	2L:42428858-42436328	-	-	0.0414113	0	0.0866658	OK	0.0708986	0	0.141817	OK	0.0337826	0	0.0709084	OK
XLOC_001133	-	-	XLOC_001133	AGAP007091	TSS1213	2L:42486639-42494936	-	-	1.02703	0.121668	1.88585	OK	1.43755	0.243336	2.49419	OK	1.34621	0.182502	2.00752	OK
XLOC_001134	-	-	XLOC_001134	AGAP007092	TSS1214	2L:42526482-42543749	-	-	2.01906	1.13011	2.90541	OK	3.06463	1.80818	4.31086	OK	2.41367	1.36435	3.47252	OK
XLOC_001135	-	-	XLOC_001135	AGAP007095	TSS1215	2L:42571170-42576805	-	-	0.784299	0.289322	1.2705	OK	0.641637	0.239005	1.04408	OK	0.892364	0.377377	1.40887	OK
XLOC_001136	-	-	XLOC_001136	AGAP007097	TSS1216	2L:42578781-42579991	-	-	13.2562	7.33199	19.0756	OK	11.8126	6.39996	17.0458	OK	12.854	6.6485	18.9513	OK
XLOC_001137	-	-	XLOC_001137	AGAP007098	TSS1217	2L:42580275-42581440	-	-	12.8455	7.33347	18.2929	OK	9.91134	5.56121	14.2595	OK	8.77989	4.44082	13.1799	OK
XLOC_001138	-	-	XLOC_001138	AGAP007100	TSS1218	2L:42676355-42683998	-	-	0.305019	0.118353	0.493139	OK	0.40954	0.172599	0.646012	OK	0.420851	0.187393	0.655875	OK
XLOC_001139	-	-	XLOC_001139	AGAP007101	TSS1219	2L:42685569-42687946	-	-	0.0028688	0	0.0338892	OK	0	0	0	OK	0	0	0	OK
XLOC_001140	-	-	XLOC_001140	AGAP007102	TSS1220	2L:42688303-42690072	-	-	8.62353	5.02632	12.2126	OK	4.9671	2.79844	7.11835	OK	3.72004	2.05128	5.37952	OK
XLOC_001141	-	-	XLOC_001141	AGAP007103	TSS1221,TSS1222	2L:42690393-42780336	-	-	42.2508	22.0159	62.475	OK	55.7859	28.8537	82.7041	OK	53.4547	28.11	78.8375	OK
XLOC_001142	-	-	XLOC_001142	AGAP007105	TSS1223	2L:42795727-42798687	-	-	0.533345	0.207311	0.854122	OK	0.489264	0.190726	0.796075	OK	1.35627	0.688273	2.03165	OK
XLOC_001143	-	-	XLOC_001143	AGAP007107	TSS1224	2L:42819884-42821706	-	-	55.1076	32.0414	78.0872	OK	54.1553	29.634	78.5882	OK	109.284	59.6469	159.107	OK
XLOC_001144	-	-	XLOC_001144	AGAP007108	TSS1225	2L:42825337-42829315	-	-	5.72566	3.43256	8.00367	OK	6.53191	3.97232	9.10007	OK	7.20709	4.41088	10.0025	OK
XLOC_001145	-	-	XLOC_001145	AGAP007110	TSS1226	2L:42914489-42939104	-	-	5.67855	3.21477	8.13613	OK	7.43261	4.24667	10.61	OK	5.00466	2.60621	7.39528	OK
XLOC_001146	-	-	XLOC_001146	AGAP007111	TSS1227	2L:42952625-42955131	-	-	28.5286	16.8693	40.1236	OK	41.8714	23.9137	59.5754	OK	25.9917	15.5395	36.42	OK
XLOC_001147	-	-	XLOC_001147	AGAP007113	TSS1228	2L:42957993-42965130	-	-	40.3902	23.0731	57.5865	OK	51.9854	29.3125	74.3662	OK	47.1005	26.4121	67.742	OK
XLOC_001148	-	-	XLOC_001148	AGAP007115	TSS1229	2L:43020194-43022049	-	-	16.5345	9.55907	23.4769	OK	9.45528	5.25076	13.6149	OK	14.0341	8.17906	19.8586	OK
XLOC_001149	-	-	XLOC_001149	AGAP007116	TSS1230	2L:43022682-43024117	-	-	39.6896	22.7152	56.6483	OK	33.1603	18.9293	47.4009	OK	38.1015	21.8153	54.1968	OK
XLOC_001150	-	-	XLOC_001150	AGAP007117	TSS1231	2L:43026303-43028115	-	-	17.1537	10.1501	24.0973	OK	10.9006	6.3826	15.3803	OK	13.4553	7.65321	19.2217	OK
XLOC_001151	-	-	XLOC_001151	AGAP007120	TSS1232	2L:43043576-43044650	-	-	848.291	415.949	1280.9	OK	521.447	260.756	781.604	OK	651.456	316.967	985.944	OK
XLOC_001152	-	-	XLOC_001152	Cytochrome_b5	TSS1233	2L:43045844-43049930	-	-	172.966	93.683	252.252	OK	169.047	91.8258	246.201	OK	157.011	85.9934	227.765	OK
XLOC_001153	-	-	XLOC_001153	AGAP007123	TSS1234	2L:43053484-43057667	-	-	17.2324	10.0369	24.4177	OK	43.5995	23.435	63.8556	OK	16.0281	9.67036	22.4212	OK
XLOC_001154	-	-	XLOC_001154	AGAP007124	TSS1235	2L:43058729-43063265	-	-	2.37251	1.1099	3.63239	OK	2.69963	1.29488	4.10326	OK	2.02087	0.874465	3.16153	OK
XLOC_001155	-	-	XLOC_001155	AGAP007125	TSS1236	2L:43064655-43066267	-	-	31.1948	18.5349	43.8456	OK	15.3852	9.15089	21.6095	OK	22.7363	13.9158	31.5181	OK
XLOC_001156	-	-	XLOC_001156	BOP1_ANOGA	TSS1237	2L:43108547-43111590	-	-	20.2467	11.559	28.939	OK	10.0756	5.83748	14.308	OK	16.7972	7.65083	27.2333	OK
XLOC_001157	-	-	XLOC_001157	AGAP007131	TSS1238	2L:43139087-43142599	-	-	45.8169	26.5816	65.0961	OK	48.1454	27.7056	68.5042	OK	50.1832	29.0995	71.2379	OK
XLOC_001158	-	-	XLOC_001158	AGAP007133	TSS1239	2L:43210643-43309832	-	-	1.7712	1.01852	2.52315	OK	2.53267	1.51455	3.54828	OK	2.27486	1.35251	3.19775	OK
XLOC_001159	-	-	XLOC_001159	AGAP007134	TSS1240	2L:43325935-43336782	-	-	0.934114	0.359117	1.50487	OK	3.62621	1.81268	5.43805	OK	2.65008	1.09445	4.12129	OK
XLOC_001160	-	-	XLOC_001160	GPR5HT1A	TSS1241	2L:43457174-43461968	-	-	0.55194	0.197037	0.906372	OK	0.805518	0.31526	1.28731	OK	0.910277	0.367803	1.44494	OK
XLOC_001161	-	-	XLOC_001161	AGAP007137	TSS1242	2L:43520166-43549578	-	-	11.8535	6.70519	17.0016	OK	18.0092	10.1545	25.8571	OK	12.7199	7.5672	17.8741	OK
XLOC_001162	-	-	XLOC_001162	AGAP007138	TSS1243	2L:43552884-43555934	-	-	5.73596	3.17861	8.28231	OK	7.00736	3.92477	10.088	OK	3.70464	1.86538	5.50661	OK
XLOC_001163	-	-	XLOC_001163	AGAP007139	TSS1244	2L:43556472-43558291	-	-	0.520041	0.185875	0.862993	OK	0.487824	0.146045	0.823163	OK	0.783307	0.305367	1.24802	OK
XLOC_001164	-	-	XLOC_001164	AGAP007140	TSS1245	2L:43559191-43561083	-	-	12.7885	7.64729	17.8607	OK	13.2343	7.35365	19.1118	OK	12.2292	6.93235	17.3883	OK
XLOC_001165	-	-	XLOC_001165	AGAP007141	TSS1246	2L:43562500-43563392	-	-	0.338927	0.0582097	0.611202	OK	0.481145	0.116419	0.873146	OK	0.21612	0.0291049	0.378363	OK
XLOC_001166	-	-	XLOC_001166	AGAP007142	TSS1247	2L:43564227-43565240	-	-	32.0712	17.2607	45.7305	OK	21.2459	10.6985	31.3552	OK	35.981	18.5118	52.7778	OK
XLOC_001167	-	-	XLOC_001167	AGAP007144	TSS1248	2L:43565365-43573709	-	-	0.136268	0	0.796954	OK	0.125152	0	0.780009	OK	1.64518	0	4.97275	OK
XLOC_001168	-	-	XLOC_001168	AGAP007145	TSS1249	2L:43574250-43576727	-	-	12.9945	7.90149	18.081	OK	6.23804	3.70769	8.76884	OK	10.8807	6.32881	15.4694	OK
XLOC_001169	-	-	XLOC_001169	AGAP007147	TSS1250	2L:43578330-43579127	-	-	17.7974	8.74595	25.468	OK	7.48738	3.38752	11.5792	OK	11.4715	5.17366	17.3071	OK
XLOC_001170	-	-	XLOC_001170	AGAP007149	TSS1251	2L:43581655-43581982	-	-	0.871644	0	1.34128	OK	1.38246	0.0894186	1.87779	OK	0.495256	0	0.804767	OK
XLOC_001171	-	-	XLOC_001171	AGAP007155	TSS1252	2L:43592240-43592676	-	-	0.30769	0	0.566065	OK	0.358509	0	0.691857	OK	0.175319	0	0.314481	OK
XLOC_001172	-	-	XLOC_001172	AGAP007158	TSS1253	2L:43598635-43599507	-	-	0.128375	0	0.255335	OK	0.883997	0.255335	1.53201	OK	0.240347	0.051067	0.43407	OK
XLOC_001173	-	-	XLOC_001173	AGAP007161	TSS1254	2L:43610628-43611658	-	-	81.9936	42.5531	118.26	OK	165.379	82.8852	245.974	OK	102.303	53.5503	151.008	OK
XLOC_001174	-	-	XLOC_001174	AGAP007164	TSS1255	2L:43619493-43706887	-	-	0.0934217	0	0.570872	OK	0.119384	0	0.688802	OK	0.137365	0	0.744343	OK
XLOC_001175	-	-	XLOC_001175	AGAP007169	TSS1256	2L:43781439-43811210	-	-	38.2465	20.4289	56.061	OK	80.4939	43.4412	117.569	OK	52.9613	29.2467	76.7533	OK
XLOC_001176	-	-	XLOC_001176	AGAP007170	TSS1257	2L:43814151-43814883	-	-	1.22294	0.334587	2.09877	OK	1.48793	0.517089	2.43336	OK	0.122184	0	0.243336	OK
XLOC_001177	-	-	XLOC_001177	AGAP007171	TSS1258	2L:43816656-43817367	-	-	0.201203	0	0.375784	OK	0.450037	0.0939461	0.782884	OK	0.080819	0	0.156577	OK
XLOC_001178	-	-	XLOC_001178	AGAP007172	TSS1259,TSS1260	2L:43817726-43821466	-	-	98.6535	52.7873	144.479	OK	75.1459	40.9617	109.336	OK	75.9044	40.8547	110.948	OK
XLOC_001179	-	-	XLOC_001179	AGAP007174	TSS1261	2L:43826437-43844461	-	-	11.6405	7.11598	16.1685	OK	14.5132	8.82085	20.199	OK	15.9813	9.21927	22.7007	OK
XLOC_001180	-	-	XLOC_001180	AGAP007175	TSS1262	2L:43846604-43856711	-	-	43.0196	19.6098	66.4197	OK	45.1568	21.7013	68.6051	OK	39.003	19.1399	58.7473	OK
XLOC_001181	-	-	XLOC_001181	SPZ5	TSS1263	2L:43862892-43864990	-	-	0.231705	0.0573846	0.42082	OK	0.216345	0.0382564	0.382564	OK	0.0255614	0	0.095641	OK
XLOC_001182	-	-	XLOC_001182	AGAP007178	TSS1264	2L:43909027-43910731	-	-	0.73217	0.257489	1.19657	OK	0.552881	0.196903	0.908785	OK	0.812496	0.318075	1.30259	OK
XLOC_001183	-	-	XLOC_001183	AGAP007180	TSS1265	2L:44029783-44052643	-	-	5.07108	2.90624	7.23054	OK	6.63772	3.90048	9.36879	OK	6.97288	3.83037	10.1177	OK
XLOC_001184	-	-	XLOC_001184	AGAP007182	TSS1266	2L:44081859-44083237	-	-	0.0550233	0	0.102842	OK	0.0792797	0	0.154263	OK	0.0408167	0	0.0857014	OK
XLOC_001185	-	-	XLOC_001185	AGAP007191	TSS1267	2L:44177173-44177431	-	-	0	0	0	OK	0	0	0	OK	0	0	0	OK
XLOC_001186	-	-	XLOC_001186	AGAP007192	TSS1268	2L:44180299-44180557	-	-	0.117604	0	0.172599	OK	0.0627066	0	0.258898	OK	0	0	0	OK
XLOC_001187	-	-	XLOC_001187	AGAP007193	TSS1269	2L:44183629-44183887	-	-	0	0	0	OK	0	0	0	OK	0	0	0	OK
XLOC_001188	-	-	XLOC_001188	AGAP007194	TSS1270	2L:44185148-44185376	-	-	0.105052	0	0.292964	OK	0	0	0	OK	0	0	0	OK
XLOC_001189	-	-	XLOC_001189	AGAP013557	TSS1271	2L:44242677-44242784	-	-	0	0	0	OK	212.779	0	1.4566	OK	0	0	0	OK
XLOC_001190	-	-	XLOC_001190	TRX2	TSS1272	2L:44268904-44269838	-	-	398.651	196.229	597.947	OK	234.05	118.05	349.372	OK	216.498	116.752	316.048	OK
XLOC_001191	-	-	XLOC_001191	AGAP007203	TSS1273,TSS1274	2L:44275490-44300623	-	-	4.79954	0.0197072	11.0305	OK	6.85834	0.0837785	14.2423	OK	6.75465	0.648913	13.2176	OK
XLOC_001192	-	-	XLOC_001192	AGAP007204	TSS1275	2L:44275490-44300623	-	-	25.6595	10.993	40.3288	OK	28.6643	12.7892	44.5431	OK	32.5112	13.4112	51.4169	OK
XLOC_001193	-	-	XLOC_001193	AGAP007205	TSS1276	2L:44275490-44300623	-	-	4.2193	0	14.0642	OK	2.00107	0	8.34946	OK	2.4846	0	9.53694	OK
XLOC_001194	-	-	XLOC_001194	AGAP007207	TSS1277	2L:44307058-44312519	-	-	0.685114	0.315819	1.05858	OK	0.905479	0.450334	1.35685	OK	0.8272	0.380152	1.26912	OK
XLOC_001195	-	-	XLOC_001195	AGAP007211	TSS1278	2L:44361225-44366980	-	-	13.2064	5.3094	21.1059	OK	8.73305	2.87208	14.5844	OK	12.233	5.09861	19.3668	OK
XLOC_001196	-	-	XLOC_001196	AGAP007213	TSS1279	2L:44367384-44367839	-	-	33.0967	11.0737	33.3978	OK	23.9258	7.71626	26.3295	OK	24.5581	7.12723	24.5624	OK
XLOC_001197	-	-	XLOC_001197	AGAP007217	TSS1280	2L:44379192-44381232	-	-	18.8743	11.2908	26.3031	OK	13.0126	7.7846	18.24	OK	21.2529	12.8478	29.6448	OK
XLOC_001198	-	-	XLOC_001198	AGAP007218	TSS1281	2L:44381397-44383519	-	-	130.675	72.6267	188.565	OK	98.5171	55.4237	141.395	OK	123.83	67.7675	180.211	OK
XLOC_001199	-	-	XLOC_001199	AGAP007220	TSS1282	2L:44384828-44389094	-	-	18.1864	9.98607	26.2597	OK	10.0249	5.35056	14.449	OK	10.6648	6.13958	15.1887	OK
XLOC_001200	-	-	XLOC_001200	AGAP007221	TSS1283	2L:44391213-44398585	-	-	8.97918	5.23151	12.7211	OK	6.83563	3.99419	9.67805	OK	9.24919	5.51067	13.0067	OK
XLOC_001201	-	-	XLOC_001201	AGAP007222	TSS1284	2L:44400915-44400997	-	-	0	0	0	OK	0	0	0	OK	0	0	0	OK
XLOC_001202	-	-	XLOC_001202	AGAP007223	TSS1285	2L:44408536-44408800	-	-	0	0	0	OK	0	0	0	OK	0.367381	0	0.674704	OK
XLOC_001203	-	-	XLOC_001203	AGAP007233	TSS1286	2L:44421400-44421682	-	-	0	0	0	OK	0	0	0	OK	0	0	0	OK
XLOC_001204	-	-	XLOC_001204	HPX4	TSS1287,TSS1288	2L:44471351-44503960	-	-	11.6113	6.35984	16.863	OK	16.277	8.86759	23.6877	OK	18.4563	10.6762	26.2891	OK
XLOC_001205	-	-	XLOC_001205	AGAP007239	TSS1289	2L:44506990-44509042	-	-	4.19763	2.40881	5.97863	OK	2.32526	1.20441	3.43961	OK	3.36816	1.88799	4.85017	OK
XLOC_001206	-	-	XLOC_001206	AGAP007241	TSS1290	2L:44511156-44515421	-	-	1.16878	0	3.14294	OK	0.911122	0	2.31585	OK	0.940188	0	2.67977	OK
XLOC_001207	-	-	XLOC_001207	AGAP007245	TSS1291	2L:44519401-44519897	-	-	20.7745	7.43908	25.7507	OK	12.4109	4.16172	15.0863	OK	17.7588	5.72237	19.9763	OK
XLOC_001208	-	-	XLOC_001208	AGAP007247	TSS1292,TSS1293,TSS1294	2L:44523756-44628840	-	-	25.4944	12.9846	38.0081	OK	36.962	18.7997	55.1146	OK	26.2299	14.0012	38.5032	OK
XLOC_001209	-	-	XLOC_001209	AGAP007248	TSS1295,TSS1296	2L:44523756-44628840	-	-	15.277	2.61944	27.8613	OK	25.1071	5.1595	44.9816	OK	25.6839	5.37251	45.6814	OK
XLOC_001210	-	-	XLOC_001210	AGAP007252	TSS1297	2L:44661592-44662510	-	-	0.683379	0.194032	1.16419	OK	0.613296	0.169778	1.04292	OK	0.271631	0.0485081	0.485081	OK
XLOC_001211	-	-	XLOC_001211	AGAP007255	TSS1298	2L:44703553-44704638	-	-	10.105	5.34716	14.7924	OK	10.4167	5.45673	15.3402	OK	8.06719	3.59399	11.045	OK
XLOC_001212	-	-	XLOC_001212	AGAP007256	TSS1299	2L:44718289-44725290	-	-	17.1906	10.3157	24.0573	OK	25.5671	14.9701	36.1272	OK	18.7076	11.006	26.4067	OK
XLOC_001213	-	-	XLOC_001213	AGAP007259	TSS1300	2L:44761400-44763383	-	-	94.8481	51.606	137.594	OK	80.3964	44.0544	115.437	OK	72.6903	41.7392	103.58	OK
XLOC_001214	-	-	XLOC_001214	AGAP007263	TSS1301	2L:44768146-44769808	-	-	0.684318	0.207809	1.15779	OK	0.285069	0.0742174	0.489835	OK	0.0926117	0.0148435	0.163278	OK
XLOC_001215	-	-	XLOC_001215	AGAP007265	TSS1302	2L:44774286-44775389	-	-	1.50506	0.476431	2.50921	OK	0.683276	0.15881	1.20696	OK	0.627491	0.15881	1.07991	OK
XLOC_001216	-	-	XLOC_001216	AGAP007268	TSS1303	2L:44797284-44797357	-	-	0	0	0	OK	0	0	0	OK	0	0	0	OK
XLOC_001217	-	-	XLOC_001217	AGAP007269	TSS1304	2L:44801194-44802739	-	-	0.147744	0.0303548	0.273193	OK	0.101823	0.0151774	0.197306	OK	0.141079	0.0303548	0.242838	OK
XLOC_001218	-	-	XLOC_001218	AGAP007271	TSS1305	2L:44815635-44817267	-	-	0.12979	0.0148435	0.237496	OK	0.182737	0.0445305	0.326557	OK	0.239296	0.0593739	0.415618	OK
XLOC_001219	-	-	XLOC_001219	AGAP007274	TSS1306	2L:44828687-44830365	-	-	0.0570306	0	0.11734	OK	0.0257751	0	0.0586699	OK	0.0512075	0	0.102672	OK
XLOC_001220	-	-	XLOC_001220	AGAP007275	TSS1307	2L:44835277-44836978	-	-	0.00746921	0	0.0288971	OK	0.00428516	0	0.0433457	OK	0.0179724	0	0.0722428	OK
XLOC_001221	-	-	XLOC_001221	AGAP007276	TSS1308	2L:44849036-44850720	-	-	0	0	0	OK	0.00429052	0	0.0438292	OK	0.310134	0.0876584	0.52595	OK
XLOC_001222	-	-	XLOC_001222	AGAP007279	TSS1309	2L:44979580-44984097	-	-	3.73023	2.15317	5.30012	OK	5.53647	3.33623	7.73723	OK	5.69388	3.43088	7.95018	OK
XLOC_001223	-	-	XLOC_001223	AGAP007280	TSS1310	2L:44989405-44998017	-	-	0.222495	0.0815218	0.361957	OK	0.0797657	0.0130435	0.143478	OK	0.548733	0.251087	0.844566	OK
XLOC_001224	-	-	XLOC_001224	AGAP007285	TSS1311	2L:45001821-45007428	-	-	20.496	7.72241	33.2815	OK	20.7841	7.59291	33.98	OK	7.73691	3.09155	12.4153	OK
XLOC_001225	-	-	XLOC_001225	OBP47	TSS1312	2L:45011202-45012023	-	-	22.5421	10.3062	33.5437	OK	17.0866	7.87547	23.6912	OK	3.80057	1.32878	5.83368	OK
XLOC_001226	-	-	XLOC_001226	AGAP007288	TSS1313	2L:45012187-45013925	-	-	6.22746	3.2876	9.18441	OK	6.28277	3.30499	9.09743	OK	9.19212	4.55741	13.1852	OK
XLOC_001227	-	-	XLOC_001227	APG12	TSS1314	2L:45065548-45066286	-	-	9.3212	3.71087	13.3515	OK	9.13013	3.55785	13.0454	OK	19.305	7.68954	24.8284	OK
XLOC_001228	-	-	XLOC_001228	AGAP007298	TSS1315	2L:45069317-45081760	-	-	12.7889	4.58976	16.6501	OK	21.4598	8.25181	25.3902	OK	10.9803	3.66204	13.3298	OK
XLOC_001229	-	-	XLOC_001229	AGAP007301	TSS1316	2L:45099801-45127857	-	-	7.89045	0.495223	15.2727	OK	5.02133	0	11.093	OK	6.09923	0.217898	13.5691	OK
XLOC_001230	-	-	XLOC_001230	AGAP007307	TSS1317	2L:45185035-45252048	-	-	18.9544	8.82586	29.0778	OK	26.3328	13.2462	39.434	OK	18.0281	8.17209	27.8891	OK
XLOC_001231	-	-	XLOC_001231	AGAP007309	TSS1318	2L:45256866-45259724	-	-	808.906	391.95	1225.82	OK	808.27	411.634	1204.88	OK	523.718	271.243	772.702	OK
XLOC_001232	-	-	XLOC_001232	AGAP007310	TSS1319	2L:45260199-45265177	-	-	11.9896	7.1174	16.8597	OK	10.6618	6.30814	15.0026	OK	12.9437	7.27303	18.582	OK
XLOC_001233	-	-	XLOC_001233	AGAP007311	TSS1320	2L:45265942-45268624	-	-	2.75225	1.47541	4.02384	OK	2.9936	1.63189	4.34798	OK	2.94436	1.60953	4.26974	OK
XLOC_001234	-	-	XLOC_001234	AGAP007312	TSS1321	2L:45308148-45310625	-	-	50.4074	25.382	75.3671	OK	39.1116	19.4387	58.6828	OK	87.6261	37.832	114.51	OK
XLOC_001235	-	-	XLOC_001235	AGAP007314	TSS1322	2L:45313990-45315475	-	-	13.8473	7.31042	20.2614	OK	44.1584	23.397	64.866	OK	18.808	9.55549	28.0542	OK
XLOC_001236	-	-	XLOC_001236	AGAP007315	TSS1323	2L:45315916-45318113	-	-	13.39	7.56373	19.2029	OK	15.9435	9.25607	22.5185	OK	15.817	8.36961	22.6451	OK
XLOC_001237	-	-	XLOC_001237	AGAP007316	TSS1324	2L:45318570-45321613	-	-	3.8802	1.96352	5.80049	OK	5.79515	3.0984	8.44854	OK	5.25573	2.77415	7.69195	OK
XLOC_001238	-	-	XLOC_001238	AGAP007324	TSS1325	2L:45351215-45352204	-	-	11.1857	5.48023	16.5268	OK	7.56584	3.52915	11.4482	OK	11.1431	5.45154	16.3259	OK
XLOC_001239	-	-	XLOC_001239	AGAP007327	TSS1326	2L:45425783-45588316	-	-	2.7938	1.39286	4.18999	OK	4.64225	2.45377	6.8316	OK	3.41569	1.80287	5.0301	OK
XLOC_001240	-	-	XLOC_001240	AGAP007329	TSS1327	2L:45425783-45588316	-	-	0	0	0.601763	OK	0	0	0.601763	OK	0	0	0.601763	OK
XLOC_001241	-	-	XLOC_001241	AGAP007330	TSS1328	2L:45425783-45588316	-	-	0	0	0.536512	OK	0	0	0.536512	OK	0	0	0.536512	OK
XLOC_001242	-	-	XLOC_001242	AGAP007331	TSS1329	2L:45600764-45601349	-	-	6.97539	3.00676	10.9233	OK	11.7433	5.21425	17.6219	OK	8.0346	3.61572	12.4457	OK
XLOC_001243	-	-	XLOC_001243	AGAP007332	TSS1330	2L:45601699-45606192	-	-	9.82276	5.97603	13.6595	OK	12.9571	7.83925	18.0714	OK	10.2414	6.06327	14.4197	OK
XLOC_001244	-	-	XLOC_001244	AGAP007333	TSS1331	2L:45610297-45634574	-	-	28.3895	16.5128	40.2737	OK	31.5254	18.4348	44.6049	OK	24.933	14.2322	35.6311	OK
XLOC_001245	-	-	XLOC_001245	AGAP007334	TSS1332	2L:45638588-45640040	-	-	1.19283	0.494783	1.89382	OK	1.74735	0.801889	2.67865	OK	4.32398	2.13268	6.51748	OK
XLOC_001246	-	-	XLOC_001246	AGAP007336	TSS1333	2L:45691132-45698023	-	-	6.24995	3.7596	8.73433	OK	10.1431	5.93861	14.3486	OK	7.81721	4.1753	11.5118	OK
XLOC_001247	-	-	XLOC_001247	AGAP007338	TSS1334	2L:45702465-45704434	-	-	0.0104966	0	0.0276931	OK	0.157344	0.0276931	0.276931	OK	0.17953	0.0415396	0.304624	OK
XLOC_001248	-	-	XLOC_001248	AGAP007340	TSS1335,TSS1336	2L:45832728-45872257	-	-	13.0834	7.7439	18.4238	OK	12.0767	7.1564	16.9962	OK	9.20445	5.41873	13.0065	OK
XLOC_001249	-	-	XLOC_001249	AGAP007341	TSS1337	2L:45889605-45895122	-	-	3.06744	1.737	4.40087	OK	5.25473	3.11699	7.39428	OK	3.86019	2.12148	5.60235	OK
XLOC_001250	-	-	XLOC_001250	AGAP007348	TSS1338	2L:45981853-45986668	-	-	8.90138	4.82271	12.9814	OK	8.95645	4.91938	13.005	OK	7.80485	4.6134	11.0012	OK
XLOC_001251	-	-	XLOC_001251	AGAP007351	TSS1339	2L:46001402-46001475	-	-	0	0	0	OK	0	0	0	OK	0	0	0	OK
XLOC_001252	-	-	XLOC_001252	AGAP007354	TSS1340	2L:46008937-46011711	-	-	2.94747	1.45173	4.43673	OK	7.35018	3.84952	10.8635	OK	3.08727	1.48435	4.6651	OK
XLOC_001253	-	-	XLOC_001253	AGAP007355	TSS1341	2L:46013464-46014521	-	-	16.0796	8.91964	23.1685	OK	15.5616	8.6035	22.3104	OK	12.2171	6.14213	17.7941	OK
XLOC_001254	-	-	XLOC_001254	AGAP007356	TSS1342	2L:46018307-46019511	-	-	7.66465	4.16981	11.0343	OK	17.4287	9.8738	24.9795	OK	13.4156	6.86446	19.2952	OK
XLOC_001255	-	-	XLOC_001255	AGAP007357	TSS1343	2L:46022063-46028811	-	-	12.4085	6.80226	17.989	OK	22.7797	13.0271	32.5498	OK	15.1057	8.08332	21.6698	OK
XLOC_001256	-	-	XLOC_001256	AGAP007358	TSS1344,TSS1345	2L:46033659-46039147	-	-	3.93613	1.94206	5.93128	OK	5.1076	2.60719	7.61522	OK	3.94882	1.93649	5.96291	OK
XLOC_001257	-	-	XLOC_001257	AGAP007360	TSS1346	2L:46052071-46052144	-	-	0	0	0	OK	0	0	0	OK	0	0	0	OK
XLOC_001258	-	-	XLOC_001258	AGAP007361	TSS1347	2L:46056761-46061322	-	-	43.8638	25.0663	62.6624	OK	36.1595	20.8442	51.4717	OK	31.3394	16.6562	46.0403	OK
XLOC_001259	-	-	XLOC_001259	AGAP007363	TSS1348	2L:46079708-46080585	-	-	33.6828	17.7032	48.5761	OK	24.2349	12.7107	35.4924	OK	22.048	11.8499	31.9345	OK
XLOC_001260	-	-	XLOC_001260	AGAP007364	TSS1349	2L:46081005-46083026	-	-	25.1767	13.8754	36.4275	OK	13.5675	7.09906	20.0244	OK	30.1613	16.9947	43.2218	OK
XLOC_001261	-	-	XLOC_001261	AGAP007365	TSS1350	2L:46084248-46087214	-	-	79.1209	42.6443	115.543	OK	34.1985	17.9815	50.3818	OK	94.1655	50.5411	137.733	OK
XLOC_001262	-	-	XLOC_001262	AGAP007367	TSS1351	2L:46097858-46108936	-	-	4.90342	2.74136	7.06514	OK	6.67242	3.82231	9.51677	OK	17.0473	8.60298	24.0594	OK
XLOC_001263	-	-	XLOC_001263	AGAP007370	TSS1352	2L:46128201-46129403	-	-	0.0252878	0	0.0453006	OK	0.0361191	0	0.0906011	OK	0.146292	0.0226503	0.249153	OK
XLOC_001264	-	-	XLOC_001264	AGAP007371	TSS1353	2L:46133196-46134337	-	-	0.69556	0.164319	1.23239	OK	4.38282	1.80751	6.9014	OK	2.29146	0.958528	3.61502	OK
XLOC_001265	-	-	XLOC_001265	AGAP007372	TSS1354	2L:46135108-46135851	-	-	0.0759168	0	0.125086	OK	0.423366	0.0833904	0.750513	OK	0	0	0	OK
XLOC_001266	-	-	XLOC_001266	AGAP007376,AGAP013291	TSS1355,TSS1356	2L:46178967-46181791	-	-	30.7868	17.1247	44.435	OK	24.7794	13.6825	35.8865	OK	26.4196	14.7463	37.8469	OK
XLOC_001267	-	-	XLOC_001267	AGAP007378,AGAP013544	TSS1357	2L:46189117-46195042	-	-	129.211	69.6395	188.794	OK	190.34	95.1448	285.688	OK	175.017	96.4562	253.384	OK
XLOC_001268	-	-	XLOC_001268	AGAP007382	TSS1358	2L:46204260-46209425	-	-	27.3957	15.8181	38.9773	OK	108.236	55.7209	160.674	OK	31.7609	17.9426	45.3824	OK
XLOC_001269	-	-	XLOC_001269	AGAP007383	TSS1359	2L:46219078-46219793	-	-	23.8176	11.3207	35.2276	OK	40.183	19.5291	56.9114	OK	19.5374	8.13998	25.788	OK
XLOC_001270	-	-	XLOC_001270	LYSC4	TSS1360	2L:46220561-46225429	-	-	87.8534	28.156	147.559	OK	74.327	10.2547	138.63	OK	140.828	61.8467	219.987	OK
XLOC_001271	-	-	XLOC_001271	LYSC7	TSS1361	2L:46225912-46227541	-	-	132.319	69.3753	193.008	OK	134.475	69.2485	199.605	OK	341.709	156.977	482.794	OK
XLOC_001272	-	-	XLOC_001272	AGAP007389	TSS1362	2L:46274130-46276598	-	-	12.6546	7.64721	17.6525	OK	8.26706	4.97914	11.5554	OK	10.793	6.67957	14.9186	OK
XLOC_001273	-	-	XLOC_001273	AGAP007391	TSS1363	2L:46280485-46282128	-	-	173.723	91.8441	253.934	OK	131.765	68.6511	194.512	OK	166.087	86.1638	243.583	OK
XLOC_001274	-	-	XLOC_001274	AGAP007393	TSS1364,TSS1365	2L:46285814-46288518	-	-	150.6	76.2773	224.908	OK	132.354	67.2487	197.44	OK	118.238	61.5189	174.93	OK
XLOC_001275	-	-	XLOC_001275	AGAP007395	TSS1366	2L:46291243-46294968	-	-	6.0368	3.66794	8.40926	OK	5.56537	3.34898	7.7775	OK	5.35953	2.93803	7.78363	OK
XLOC_001276	-	-	XLOC_001276	AGAP007396	TSS1367,TSS1368	2L:46297115-46312862	-	-	46.0285	24.6627	67.3862	OK	51.1437	27.3726	74.9101	OK	48.8328	26.6677	71.0172	OK
XLOC_001277	-	-	XLOC_001277	PARN	TSS1369	2L:46318984-46323714	-	-	5.89091	0.00798037	12.2898	OK	4.36349	0.558626	8.19584	OK	6.48257	0.00798037	17.054	OK
XLOC_001278	-	-	XLOC_001278	AGAP007403	TSS1370	2L:46329406-46330376	-	-	1.90578	0.703705	3.0963	OK	1.43198	0.478519	2.36445	OK	3.3871	1.21037	5.4326	OK
XLOC_001279	-	-	XLOC_001279	AGAP007406	TSS1371	2L:46337489-46341061	-	-	0	1.79769e+308	0	HIDATA	0	1.79769e+308	0	HIDATA	3182.19	1339.75	5055.26	OK
XLOC_001280	-	-	XLOC_001280	AGAP013638	TSS1372	2L:46337489-46341061	-	-	0	1.79769e+308	0	HIDATA	0	1.79769e+308	0	HIDATA	0	0	0	OK
XLOC_001281	-	-	XLOC_001281	CTLMA4	TSS1373	2L:46343668-46344488	-	-	14.6681	7.05609	20.605	OK	12.4698	5.8109	18.2332	OK	21.835	9.93189	30.2997	OK
XLOC_001282	-	-	XLOC_001282	CTLMA8	TSS1374	2L:46344979-46345556	-	-	4.80811	1.66427	7.55668	OK	3.32873	0.944585	5.12775	OK	1.6236	0.404822	2.65384	OK
XLOC_001283	-	-	XLOC_001283	AGAP007409	TSS1375	2L:46349602-46350197	-	-	3.22651	0.966144	5.18205	OK	2.17306	0.614819	3.68891	OK	3.82178	1.27355	5.8847	OK
XLOC_001284	-	-	XLOC_001284	CTLMA5	TSS1376	2L:46351154-46351761	-	-	0.74866	0.165541	1.32433	OK	1.15008	0.248311	2.02787	OK	0.216267	0	0.413852	OK
XLOC_001285	-	-	XLOC_001285	CTLMA1	TSS1377	2L:46354139-46354810	-	-	17.6616	8.15507	24.2376	OK	10.6649	4.66546	16.1584	OK	37.3584	17.7515	52.1545	OK
XLOC_001286	-	-	XLOC_001286	CTLMA3	TSS1378	2L:46355208-46355803	-	-	31.6466	13.6784	42.1141	OK	31.9473	13.4627	42.8908	OK	22.6539	9.44978	27.8315	OK
XLOC_001287	-	-	XLOC_001287	AGAP007415	TSS1379	2L:46416663-46417148	-	-	0	0	0	OK	0	0	0	OK	0	0	0	OK
XLOC_001288	-	-	XLOC_001288	AGAP007416	TSS1380	2L:46461237-46518280	-	-	5.79827	3.10392	8.48199	OK	18.5525	10.4642	26.6138	OK	7.10903	4.01051	10.1876	OK
XLOC_001289	-	-	XLOC_001289	AGAP007417	TSS1381	2L:46521887-46526012	-	-	1.85532	1.04263	2.66263	OK	0.91893	0.448444	1.38457	OK	2.12724	1.2108	3.03821	OK
XLOC_001290	-	-	XLOC_001290	AGAP007419	TSS1382	2L:46530459-46532416	-	-	8.00331	4.55957	11.4184	OK	6.90607	3.87108	9.93751	OK	10.6087	5.87158	15.3285	OK
XLOC_001291	-	-	XLOC_001291	AGAP007420	TSS1383	2L:46534027-46550434	-	-	22.0036	13.088	30.8716	OK	25.8545	15.2146	36.495	OK	28.3457	16.0567	40.5056	OK
XLOC_001292	-	-	XLOC_001292	AGAP007421	TSS1384	2L:46553455-46560862	-	-	16.6469	7.38438	25.9084	OK	33.4545	15.1751	51.7467	OK	14.0653	6.52964	21.5926	OK
XLOC_001293	-	-	XLOC_001293	AGAP007423	TSS1385	2L:46561063-46565258	-	-	4.45526	2.43066	6.48446	OK	8.68387	4.58074	12.7889	OK	3.80565	2.19092	5.42083	OK
XLOC_001294	-	-	XLOC_001294	AGAP007424	TSS1386	2L:46561063-46565258	-	-	0	0	0.593739	OK	0	0	0.593739	OK	0	0	0.593739	OK
XLOC_001295	-	-	XLOC_001295	AGAP007428	TSS1387	2L:46579228-46579379	-	-	0	0	0	OK	0	0	0	OK	0	0	0	OK
XLOC_001296	-	-	XLOC_001296	AGAP007429	TSS1388	2L:46579459-46579601	-	-	0	0	0	OK	0	0	0	OK	0	0	0	OK
XLOC_001297	-	-	XLOC_001297	AGAP007430	TSS1389	2L:46579860-46579986	-	-	0	0	0	OK	0	0	0	OK	0	0	0	OK
XLOC_001298	-	-	XLOC_001298	AGAP007431	TSS1390	2L:46580277-46580419	-	-	0	0	0	OK	0	0	0	OK	0	0	0	OK
XLOC_001299	-	-	XLOC_001299	AGAP007432	TSS1391	2L:46580677-46580807	-	-	0	0	0	OK	0	0	0	OK	0	0	0	OK
XLOC_001300	-	-	XLOC_001300	AGAP007433	TSS1392	2L:46584061-46584332	-	-	0	0	0	OK	0	0	0	OK	0	0	0	OK
XLOC_001301	-	-	XLOC_001301	AGAP007434	TSS1393	2L:46584504-46584639	-	-	0	0	0	OK	0	0	0	OK	0	0	0	OK
XLOC_001302	-	-	XLOC_001302	LYSC3	TSS1394	2L:46584867-46584992	-	-	0	0	0	OK	0	0	0	OK	0	0	0	OK
XLOC_001303	-	-	XLOC_001303	AGAP007436	TSS1395	2L:46585253-46585399	-	-	0	0	0	OK	0	0	0	OK	0	0	0	OK
XLOC_001304	-	-	XLOC_001304	AGAP007437	TSS1396	2L:46585651-46585794	-	-	0	0	0	OK	0	0	0	OK	0	0	0	OK
XLOC_001305	-	-	XLOC_001305	AGAP007438	TSS1397	2L:46585879-46586009	-	-	0	0	0	OK	0	0	0	OK	0	0	0	OK
XLOC_001306	-	-	XLOC_001306	AGAP007439	TSS1398	2L:46595185-46597354	-	-	0.847334	0.348499	1.34237	OK	1.66889	0.78735	2.54275	OK	1.39281	0.580832	2.20716	OK
XLOC_001307	-	-	XLOC_001307	AGAP007441	TSS1399	2L:46600874-46627516	-	-	0	0	0.610006	OK	0	0	0.610006	OK	0	0	0.610006	OK
XLOC_001308	-	-	XLOC_001308	AGAP007442	TSS1400	2L:46600874-46627516	-	-	0.118401	0	0.555813	OK	0.104308	0	0.474076	OK	0.250015	0	1.17702	OK
XLOC_001309	-	-	XLOC_001309	AGAP007444	TSS1401	2L:46600874-46627516	-	-	0	0	0.610006	OK	0	0	0.610006	OK	0	0	0.610006	OK
XLOC_001310	-	-	XLOC_001310	AGAP007445	TSS1402	2L:46600874-46627516	-	-	0.875135	0	3.06294	OK	0.915059	0	3.14148	OK	0.755775	0	2.67026	OK
XLOC_001311	-	-	XLOC_001311	AGAP007446	TSS1403	2L:46600874-46627516	-	-	0.941713	0	3.63209	OK	0.748949	0	3.03002	OK	0.215803	0	1.22843	OK
XLOC_001312	-	-	XLOC_001312	AGAP007447	TSS1404	2L:46600874-46627516	-	-	0	0	0.593739	OK	0	0	0.593739	OK	0	0	0.593739	OK
XLOC_001313	-	-	XLOC_001313	AGAP007448	TSS1405	2L:46600874-46627516	-	-	0	0	0.593739	OK	0	0	0.593739	OK	0	0	0.593739	OK
XLOC_001314	-	-	XLOC_001314	AGAP007449	TSS1406	2L:46629470-46629542	-	-	0	0	0	OK	0	0	0	OK	0	0	0	OK
XLOC_001315	-	-	XLOC_001315	AGAP007451	TSS1407	2L:46637058-46638357	-	-	0.124426	0.0171403	0.222824	OK	0.171135	0.0171403	0.308525	OK	0.387769	0.102842	0.668471	OK
XLOC_001316	-	-	XLOC_001316	LRIM9	TSS1408	2L:46638580-46673632	-	-	57.2872	7.7262	106.849	OK	37.7183	0.0898395	80.4363	OK	64.9656	1.85668	128.575	OK
XLOC_001317	-	-	XLOC_001317	LRIM10	TSS1409	2L:46638580-46673632	-	-	32.9666	0.141456	68.8892	OK	49.0646	3.49397	94.6343	OK	51.3877	1.06092	112.91	OK
XLOC_001318	-	-	XLOC_001318	LRIM8B	TSS1410	2L:46638580-46673632	-	-	28.9416	0.0380385	62.7763	OK	19.365	0	49.8812	OK	62.0012	3.23328	120.874	OK
XLOC_001319	-	-	XLOC_001319	AGAP007458	TSS1411	2L:46698795-46700291	-	-	5.82283	3.22965	8.37923	OK	3.06894	1.56273	4.56913	OK	6.24079	3.49755	8.97455	OK
XLOC_001320	-	-	XLOC_001320	AGAP007459	TSS1412	2L:46706649-46708792	-	-	0.362305	0.110406	0.613367	OK	0.216439	0.0490694	0.380288	OK	0.234573	0.0613367	0.404822	OK
XLOC_001321	-	-	XLOC_001321	AGAP007460	TSS1413,TSS1414	2L:46709539-46713147	-	-	259.51	143.886	375.109	OK	153.093	84.6631	221.606	OK	119.49	68.5057	170.755	OK
XLOC_001322	-	-	XLOC_001322	AGAP007462	TSS1415	2L:46719328-46720531	-	-	0.0421353	0	0.0925404	OK	0.0671464	0	0.129557	OK	0	0	0	OK
XLOC_001323	-	-	XLOC_001323	AGAP007463	TSS1416	2L:46721546-46722749	-	-	0.0578231	0	0.111049	OK	0.0554659	0	0.0925404	OK	0.0552475	0	0.0925404	OK
XLOC_001324	-	-	XLOC_001324	AGAP007464	TSS1417	2L:46723728-46724931	-	-	0.0112892	0	0.0370162	OK	0.0251978	0	0.0555243	OK	0.0272235	0	0.0925404	OK
XLOC_001325	-	-	XLOC_001325	AGAP007465	TSS1418	2L:46727628-46728828	-	-	0.0559198	0	0.111326	OK	0.0353962	0	0.0742174	OK	0.11376	0.0185544	0.204098	OK
XLOC_001326	-	-	XLOC_001326	AGAP007466	TSS1419	2L:46730526-46731732	-	-	0.0400062	0	0.0738482	OK	0.0336143	0	0.0738482	OK	0.140066	0.018462	0.258469	OK
XLOC_001327	-	-	XLOC_001327	AGAP007467	TSS1420	2L:46732651-46733872	-	-	0.0361342	0	0.072941	OK	0.0123648	0	0.0364705	OK	0.0528096	0	0.0911762	OK
XLOC_001328	-	-	XLOC_001328	AGAP007468	TSS1421	2L:46734470-46735691	-	-	0.0724477	0	0.127647	OK	0.0123648	0	0.0364705	OK	0.104883	0.0182352	0.200588	OK
XLOC_001329	-	-	XLOC_001329	AGAP007469	TSS1422	2L:46736291-46737512	-	-	0.0371532	0	0.072941	OK	0.0179501	0	0.0182352	OK	0.0546557	0	0.0911762	OK
XLOC_001330	-	-	XLOC_001330	AGAP007470	TSS1423	2L:46738110-46739276	-	-	0.0123428	0	0.0443089	OK	0.0433171	0	0.0886178	OK	0	0	0	OK
XLOC_001331	-	-	XLOC_001331	AGAP007471	TSS1424	2L:46739921-46741142	-	-	0.0312811	0	0.072941	OK	0.0420609	0	0.0911762	OK	0.0540632	0	0.0911762	OK
XLOC_001332	-	-	XLOC_001332	AGAP007472	TSS1425	2L:46742692-46750215	-	-	3.49883	0	14.3617	OK	5.31494	0	15.6188	OK	2.93015	0	10.8466	OK
XLOC_001333	-	-	XLOC_001333	AGAP007475	TSS1426	2L:46825564-46826543	-	-	20.0735	10.5163	29.3985	OK	15.1831	7.73645	22.2915	OK	19.0058	8.78546	26.8022	OK
XLOC_001334	-	-	XLOC_001334	AGAP007478	TSS1427	2L:46836245-46839909	-	-	15.775	9.29977	22.2588	OK	18.3367	10.9196	25.7567	OK	20.7061	12.3782	29.0416	OK
XLOC_001335	-	-	XLOC_001335	CYP6AH1	TSS1428	2L:46845943-46847857	-	-	30.7479	18.0281	43.3025	OK	18.7245	11.1326	26.3269	OK	24.9289	14.1148	35.6648	OK
XLOC_001336	-	-	XLOC_001336	AGAP007481	TSS1429	2L:46848093-46848867	-	-	8.62452	4.15003	13.0759	OK	5.05564	2.30557	7.77307	OK	8.64609	4.74289	12.5489	OK
XLOC_001337	-	-	XLOC_001337	AGAP007482	TSS1430	2L:46849523-46852007	-	-	7.84077	4.67834	10.9905	OK	4.27682	2.46602	6.08894	OK	7.07321	4.26226	9.87423	OK
XLOC_001338	-	-	XLOC_001338	AGAP007484	TSS1431	2L:46855834-46857358	-	-	2.21783	1.01206	3.41952	OK	1.07313	0.429357	1.70209	OK	0.258188	0.0613367	0.444691	OK
XLOC_001339	-	-	XLOC_001339	AGAP007485	TSS1432	2L:46857658-46859363	-	-	4.5465	2.42073	6.66042	OK	2.75851	1.35397	4.14396	OK	6.25737	3.18661	9.29997	OK
XLOC_001340	-	-	XLOC_001340	AGAP007486	TSS1433	2L:46862332-46863793	-	-	0.519433	0.136429	0.900432	OK	0.426433	0.109143	0.736717	OK	0.239795	0.0272858	0.436573	OK
XLOC_001341	-	-	XLOC_001341	AGAP007488	TSS1434	2L:46866897-46870063	-	-	1.58263	0.773017	2.38932	OK	1.2702	0.585619	1.94425	OK	1.75975	0.843291	2.68213	OK
XLOC_001342	-	-	XLOC_001342	AGAP007491	TSS1435	2L:46899434-46903683	-	-	40.3342	23.315	57.2662	OK	36.3348	21.2643	51.3907	OK	45.081	26.1389	64.0288	OK
XLOC_001343	-	-	XLOC_001343	AGAP007493	TSS1436	2L:46904679-46905984	-	-	7.76882	4.19712	11.2265	OK	5.64621	2.98576	8.29188	OK	9.11839	4.18006	13.2226	OK
XLOC_001344	-	-	XLOC_001344	AGAP007494	TSS1437	2L:46906385-46912945	-	-	38.2615	22.7419	53.7395	OK	45.0865	26.691	63.4423	OK	27.5259	14.1115	41.0749	OK
XLOC_001345	-	-	XLOC_001345	AGAP007495	TSS1438	2L:46917386-46918876	-	-	2.78853	1.29158	4.27955	OK	1.44509	0.578318	2.27472	OK	2.88527	1.25302	4.51088	OK
XLOC_001346	-	-	XLOC_001346	AGAP007496	TSS1439	2L:46919344-46920345	-	-	4.16819	1.77648	6.51376	OK	2.14728	0.799416	3.49375	OK	2.65026	1.06589	4.23395	OK
XLOC_001347	-	-	XLOC_001347	IR75k	TSS1440	2L:46923248-46925420	-	-	0.505448	0.186641	0.823418	OK	0.518513	0.186641	0.845376	OK	0.756207	0.296431	1.20768	OK
XLOC_001348	-	-	XLOC_001348	AGAP007500	TSS1441	2L:46930312-46956580	-	-	29.4441	17.4426	41.3729	OK	41.0932	23.9506	58.2368	OK	36.3467	21.1687	51.4649	OK
XLOC_001349	-	-	XLOC_001349	AGAP007501	TSS1442	2L:46959376-46967387	-	-	55.358	28.853	81.2566	OK	80.5704	41.5005	118.993	OK	73.5465	31.5845	92.1367	OK
XLOC_001350	-	-	XLOC_001350	AGAP007503	TSS1443	2L:46973937-46983178	-	-	9.42325	5.22986	13.615	OK	9.32236	5.30111	13.3431	OK	9.10639	5.2114	13.0041	OK
XLOC_001351	-	-	XLOC_001351	AGAP007505	TSS1444	2L:46991319-46993077	-	-	69.6076	39.1351	100.042	OK	34.6911	20.3528	48.8493	OK	45.3811	25.8494	64.592	OK
XLOC_001352	-	-	XLOC_001352	AGAP007507	TSS1445	2L:46994793-46996585	-	-	55.9468	27.5902	81.961	OK	44.6412	22.3586	64.429	OK	44.0886	21.0508	66.7645	OK
XLOC_001353	-	-	XLOC_001353	AGAP007509	TSS1446	2L:46996867-47000621	-	-	3.70859	2.20699	5.20824	OK	3.08175	1.79684	4.36841	OK	5.21311	3.06635	7.33711	OK
XLOC_001354	-	-	XLOC_001354	AGAP007511	TSS1447	2L:47002694-47005242	-	-	20.5465	12.3546	28.7648	OK	11.6198	6.96516	16.2401	OK	15.2101	8.34387	22.1399	OK
XLOC_001355	-	-	XLOC_001355	AGAP007512	TSS1448,TSS1449	2L:47076752-47106985	-	-	11.5806	6.39234	16.7674	OK	14.7186	8.00388	21.4494	OK	15.4505	8.65402	22.2712	OK
XLOC_001356	-	-	XLOC_001356	AGAP007520	TSS1450	2L:47130288-47132130	-	-	13.528	7.61099	19.3651	OK	12.4623	7.02789	17.8766	OK	14.2664	6.98186	20.6847	OK
XLOC_001357	-	-	XLOC_001357	AGAP007522	TSS1451	2L:47142922-47144020	-	-	26.0095	14.3562	36.9569	OK	23.3913	12.8462	33.6974	OK	29.2484	16.633	41.5106	OK
XLOC_001358	-	-	XLOC_001358	AGAP007523	TSS1452	2L:47149990-47187591	-	-	31.1196	14.7093	47.5262	OK	34.8296	16.9981	52.6626	OK	27.51	14.7057	40.387	OK
XLOC_001359	-	-	XLOC_001359	AGAP007525	TSS1453	2L:47194889-47223805	-	-	35.7416	19.9163	51.5872	OK	27.5056	15.5744	39.4504	OK	39.1048	22.3898	55.9444	OK
XLOC_001360	-	-	XLOC_001360	AGAP007527	TSS1454	2L:47194889-47223805	-	-	0	0	0.300881	OK	0	0	0.601763	OK	0	0	0.300881	OK
XLOC_001361	-	-	XLOC_001361	AGAP007531	TSS1455	2L:47241955-47243721	-	-	35.0858	20.515	49.5803	OK	35.3716	20.1277	50.5415	OK	23.0052	13.0407	32.9388	OK
XLOC_001362	-	-	XLOC_001362	AGAP007533	TSS1456	2L:47257182-47263554	-	-	0.329144	0.136729	0.521729	OK	0.149087	0.0467757	0.248271	OK	0.263714	0.104346	0.424579	OK
XLOC_001363	-	-	XLOC_001363	AGAP007535,AGAP007536	TSS1457,TSS1458	2L:47273019-47280127	-	-	16.778	8.57091	24.9898	OK	17.6261	9.50889	25.7426	OK	14.5432	8.08351	21.0387	OK
XLOC_001364	-	-	XLOC_001364	AGAP007537	TSS1459,TSS1460	2L:47333169-47343167	-	-	7.63569	3.37146	11.9188	OK	10.4577	5.10768	15.822	OK	5.95389	3.2387	8.67072	OK
XLOC_001365	-	-	XLOC_001365	AGAP007538	TSS1461	2L:47353467-47369326	-	-	30.7831	17.9533	43.6193	OK	34.44	19.8911	48.9835	OK	31.88	18.4346	45.3133	OK
XLOC_001366	-	-	XLOC_001366	AGAP007539	TSS1462	2L:47420530-47424068	-	-	1.73178	0.766477	2.69202	OK	1.89392	0.841255	2.93505	OK	2.39381	1.10298	3.68283	OK
XLOC_001367	-	-	XLOC_001367	TPX3	TSS1463	2L:47438234-47439649	-	-	45.6593	25.6852	65.2267	OK	36.0183	20.52	51.3704	OK	41.5857	21.6658	58.8451	OK
XLOC_001368	-	-	XLOC_001368	AGAP007544	TSS1464	2L:47440176-47442719	-	-	3.78384	2.184	5.37303	OK	1.90239	0.9857	2.82181	OK	3.26236	1.62351	4.90917	OK
XLOC_001369	-	-	XLOC_001369	AGAP007545	TSS1465	2L:47449396-47463070	-	-	17.9733	9.70055	26.2457	OK	28.5454	15.3778	41.7025	OK	19.2341	10.7562	27.7038	OK
XLOC_001370	-	-	XLOC_001370	AGAP007546	TSS1466	2L:47449396-47463070	-	-	13.707	0.119551	30.318	OK	10.0483	0	28.4189	OK	11.9297	0.216319	25.9343	OK
XLOC_001371	-	-	XLOC_001371	AGAP007549	TSS1467	2L:47500287-47507319	-	-	15.4036	8.96978	21.8406	OK	8.08009	4.65739	11.4643	OK	11.6741	6.75387	16.3208	OK
XLOC_001372	-	-	XLOC_001372	AGAP007550	TSS1468,TSS1469	2L:47525154-47535554	-	-	75.7429	41.0066	110.501	OK	91.7873	49.9167	133.637	OK	127.932	69.2661	186.57	OK
XLOC_001373	-	-	XLOC_001373	AGAP007552	TSS1470	2L:47538116-47540972	-	-	56.0963	30.7533	81.1837	OK	34.1429	18.3427	49.7873	OK	70.8577	39.6112	101.327	OK
XLOC_001374	-	-	XLOC_001374	AGAP007553	TSS1471	2L:47543301-47548309	-	-	43.5123	25.5838	61.4426	OK	51.6054	30.1981	73.0026	OK	63.1904	35.8858	90.5801	OK
XLOC_001375	-	-	XLOC_001375	AGAP007555	TSS1472	2L:47548689-47548761	-	-	0	0	0	OK	0	0	0	OK	0	0	0	OK
XLOC_001376	-	-	XLOC_001376	AGAP007558	TSS1473	2L:47556814-47558944	-	-	0.0242429	0	0.0351741	OK	0.0126223	0	0	OK	0	0	0	OK
XLOC_001377	-	-	XLOC_001377	AGAP007560	TSS1474	2L:47565373-47575530	-	-	2.34478	1.2245	3.46572	OK	2.10039	1.09137	3.11078	OK	2.02026	1.0671	2.97425	OK
XLOC_001378	-	-	XLOC_001378	AGAP007561	TSS1475	2L:47565373-47575530	-	-	0	0	0.610006	OK	0	0	0.610006	OK	0	0	0.610006	OK
XLOC_001379	-	-	XLOC_001379	AGAP007562	TSS1476	2L:47577862-47618570	-	-	35.8527	18.001	53.6715	OK	49.0242	24.2611	73.8229	OK	37.403	18.4453	56.3755	OK
XLOC_001380	-	-	XLOC_001380	AGAP007563	TSS1477	2L:47631651-47716615	-	-	41.9361	14.2693	69.6083	OK	65.8676	22.8696	108.913	OK	43.9401	17.142	71.5547	OK
XLOC_001381	-	-	XLOC_001381	AGAP007564	TSS1478	2L:47719679-47723522	-	-	2.03703	0.866672	3.19843	OK	3.0741	1.38255	4.74606	OK	2.18373	0.825402	3.50796	OK
XLOC_001382	-	-	XLOC_001382	AGAP007565	TSS1479	2L:47724213-47727945	-	-	79.2233	43.8806	114.569	OK	58.7771	33.404	84.1575	OK	45.866	26.1323	65.5862	OK
XLOC_001383	-	-	XLOC_001383	AGAP007567	TSS1480	2L:47729564-47757668	-	-	16.7203	9.99405	23.4122	OK	25.3384	14.5483	36.0629	OK	27.1198	15.3579	38.6437	OK
XLOC_001384	-	-	XLOC_001384	AGAP007569	TSS1481	2L:47765462-47767378	-	-	3.43113	0.737339	6.12838	OK	1.81572	0.350538	3.28781	OK	2.33379	0.483501	4.19437	OK
XLOC_001385	-	-	XLOC_001385	AGAP007571	TSS1482	2L:47767476-47768802	-	-	12.8659	7.21598	18.5242	OK	8.07947	4.30347	11.8637	OK	10.699	6.10505	15.2932	OK
XLOC_001386	-	-	XLOC_001386	AGAP007572	TSS1483	2L:47769678-47771240	-	-	80.0984	45.123	114.971	OK	72.9594	41.047	104.269	OK	33.3645	19.2486	47.4213	OK
XLOC_001387	-	-	XLOC_001387	AGAP007574	TSS1484	2L:47791103-47792158	-	-	938.175	402.713	1366.61	OK	1258.15	553.125	1812.21	OK	799.449	346.696	1086.37	OK
XLOC_001388	-	-	XLOC_001388	AGAP007576	TSS1485	2L:47793013-47795121	-	-	9.25185	5.43713	13.0585	OK	7.99461	4.70905	11.2735	OK	9.6779	5.39016	13.7983	OK
XLOC_001389	-	-	XLOC_001389	AGAP007579	TSS1486	2L:47800990-47803049	-	-	19.8551	11.8256	27.8736	OK	13.4696	7.90098	18.9753	OK	13.3794	7.69374	18.9753	OK
XLOC_001390	-	-	XLOC_001390	AGAP007582	TSS1487	2L:47809363-47813287	-	-	3.53803	2.11532	4.96193	OK	1.84837	1.0214	2.67134	OK	4.18111	2.14554	6.21903	OK
XLOC_001391	-	-	XLOC_001391	AGAP007584	TSS1488	2L:47820073-47834699	-	-	25.1805	15.1706	35.2019	OK	24.9573	14.3855	35.4916	OK	27.5674	15.9745	39.1651	OK
XLOC_001392	-	-	XLOC_001392	AGAP007586	TSS1489	2L:47987473-47989554	-	-	9.1494	5.39591	12.8479	OK	7.39074	4.35081	10.4283	OK	7.54831	4.49848	10.5873	OK
XLOC_001393	-	-	XLOC_001393	AGAP007587	TSS1490,TSS1491	2L:48007422-48051359	-	-	16.1248	2.56856	29.6902	OK	16.1276	4.91665	27.3353	OK	16.8245	6.16045	27.329	OK
XLOC_001394	-	-	XLOC_001394	AGAP007590	TSS1492	2L:48007422-48051359	-	-	1.81124	0	7.95618	OK	2.67274	0	9.52649	OK	1.89428	0	7.08232	OK
XLOC_001395	-	-	XLOC_001395	AGAP007595	TSS1493	2L:48096507-48098675	-	-	9.94791	5.82781	14.059	OK	5.67041	3.20032	8.13154	OK	7.69994	4.50784	10.896	OK
XLOC_001396	-	-	XLOC_001396	AGAP007597	TSS1494	2L:48130751-48131472	-	-	0.875288	0.205021	1.51715	OK	0.678291	0.164016	1.18912	OK	1.5626	0.533053	2.58326	OK
XLOC_001397	-	-	XLOC_001397	AGAP007598	TSS1495	2L:48131673-48133443	-	-	3.39428	1.77395	5.0006	OK	1.49649	0.684439	2.30474	OK	5.82119	2.97522	8.63232	OK
XLOC_001398	-	-	XLOC_001398	AGAP007601	TSS1496	2L:48147824-48149592	-	-	3.19767	1.61799	4.76805	OK	2.66604	1.17411	4.15236	OK	7.7381	3.66553	11.5121	OK
XLOC_001399	-	-	XLOC_001399	AGAP007603	TSS1497	2L:48156083-48157629	-	-	8.37545	4.82461	11.8959	OK	3.64865	1.92985	5.35748	OK	10.8386	6.46642	15.2227	OK
XLOC_001400	-	-	XLOC_001400	AGAP007605	TSS1498	2L:48163590-48172655	-	-	10.9097	6.38622	15.4273	OK	15.7946	9.00876	22.5908	OK	14.7233	8.57167	20.8748	OK
XLOC_001401	-	-	XLOC_001401	AGAP007606	TSS1499	2L:48174071-48195927	-	-	3.96762	1.98977	5.9567	OK	3.4595	1.7379	5.17591	OK	4.35475	2.15348	6.5486	OK
XLOC_001402	-	-	XLOC_001402	AGAP007608	TSS1500	2L:48223478-48227357	-	-	8.82837	5.13601	12.5164	OK	10.7889	6.38903	15.1877	OK	10.3816	6.14118	14.6232	OK
XLOC_001403	-	-	XLOC_001403	AGAP007609	TSS1501	2L:48236673-48238009	-	-	19.6475	10.5949	28.1533	OK	17.026	9.167	24.4512	OK	46.0436	21.6658	63.4638	OK
XLOC_001404	-	-	XLOC_001404	AGAP007610	TSS1502	2L:48238574-48239734	-	-	22.7681	12.3535	32.7978	OK	25.3152	13.9261	36.6259	OK	30.5655	15.6436	45.0892	OK
XLOC_001405	-	-	XLOC_001405	AGAP007611	TSS1503	2L:48248228-48263000	-	-	13.1916	0.0263556	30.309	OK	29.477	0.163405	65.8311	OK	16.1703	0.917176	32.4438	OK
XLOC_001406	-	-	XLOC_001406	AGAP007613	TSS1504	2L:48278095-48280015	-	-	3.04848	1.4264	4.68038	OK	5.61424	2.78594	8.42468	OK	2.01835	0.891501	3.14254	OK
XLOC_001407	-	-	XLOC_001407	AGAP007615	TSS1505	2L:48283501-48307565	-	-	1.70537	0.842629	2.56754	OK	2.46839	1.33829	3.59852	OK	1.9406	1.01115	2.87485	OK
XLOC_001408	-	-	XLOC_001408	AGAP007616	TSS1506	2L:48329864-48333814	-	-	0.391907	0.152894	0.637059	OK	1.23725	0.624318	1.84747	OK	0.791229	0.344012	1.2359	OK
XLOC_001409	-	-	XLOC_001409	AGAP007618	TSS1507	2L:48340252-48341468	-	-	23.1758	12.4612	33.8102	OK	17.444	9.27718	25.2889	OK	23.949	12.1405	35.2533	OK
XLOC_001410	-	-	XLOC_001410	AGAP007621	TSS1508	2L:48354684-48355606	-	-	2212.21	1012.68	3412.63	OK	2832.88	1370.73	4295.08	OK	1863.9	934.313	2797.38	OK
XLOC_001411	-	-	XLOC_001411	ANCE1	TSS1509	2L:48356751-48359307	-	-	0.691333	0.274098	1.10694	OK	0.765414	0.32681	1.21236	OK	0.851828	0.358436	1.33887	OK
XLOC_001412	-	-	XLOC_001412	AGAP007624	TSS1510	2L:48381923-48383549	-	-	7.70069	3.98313	11.4123	OK	6.33168	3.1328	9.44314	OK	7.65924	3.53558	11.6585	OK
XLOC_001413	-	-	XLOC_001413	AGAP007626	TSS1511	2L:48385936-48387173	-	-	17.6267	9.74637	25.3363	OK	11.1256	5.90754	16.315	OK	15.9404	8.04022	22.4145	OK
XLOC_001414	-	-	XLOC_001414	AGAP007627	TSS1512	2L:48390478-48457165	-	-	4.48001	2.65777	6.30397	OK	8.28137	5.00071	11.5683	OK	5.709	3.35333	8.03188	OK
XLOC_001415	-	-	XLOC_001415	AGAP007628	TSS1513	2L:48466351-48471138	-	-	0.482341	0.199241	0.768503	OK	0.689676	0.313094	1.06025	OK	0.830253	0.391367	1.26661	OK
XLOC_001416	-	-	XLOC_001416	LANB2	TSS1514,TSS1515	2L:48472474-48483780	-	-	26.7192	13.877	39.5635	OK	39.4253	20.1407	58.7373	OK	37.8012	20.3375	55.2949	OK
XLOC_001417	-	-	XLOC_001417	AGAP007631	TSS1516	2L:48484739-48489417	-	-	8.0511	4.89491	11.1988	OK	5.42713	3.26107	7.58711	OK	6.93747	4.18713	9.67737	OK
XLOC_001418	-	-	XLOC_001418	AGAP007632	TSS1517	2L:48489667-48490944	-	-	11.1086	5.99212	15.8627	OK	7.12177	3.73481	10.3631	OK	7.29376	4.04263	10.5478	OK
XLOC_001419	-	-	XLOC_001419	AGAP007633	TSS1518,TSS1519,TSS1520,TSS1521	2L:48492236-48511972	-	-	165.029	87.3156	242.736	OK	122.031	63.6941	180.338	OK	201.972	100.17	304.343	OK
XLOC_001420	-	-	XLOC_001420	AGAP007635	TSS1522	2L:48514446-48515417	-	-	159.262	84.4519	234.094	OK	78.8524	42.3292	115.339	OK	137.088	71.1983	201.809	OK
XLOC_001421	-	-	XLOC_001421	AGAP007636	TSS1523	2L:48524659-48537475	-	-	22.5229	12.5285	32.5456	OK	67.0375	32.5302	101.651	OK	22.9798	11.0324	35.4917	OK
XLOC_001422	-	-	XLOC_001422	AGAP007637	TSS1524	2L:48537846-48539641	-	-	6.62245	3.81467	9.4199	OK	2.96008	1.55701	4.35963	OK	4.16483	1.79056	6.78596	OK
XLOC_001423	-	-	XLOC_001423	AGAP007640	TSS1525	2L:48579448-48589292	-	-	8.18794	4.7338	11.6382	OK	13.7549	7.93126	19.6007	OK	11.2005	6.57689	15.8261	OK
XLOC_001424	-	-	XLOC_001424	AGAP007641	TSS1526	2L:48592040-48592785	-	-	22.6156	10.9007	33.0002	OK	9.99188	4.40666	15.0091	OK	10.323	4.241	14.9429	OK
XLOC_001425	-	-	XLOC_001425	AGAP007644	TSS1527	2L:48628844-48629919	-	-	53.9994	30.9989	76.9665	OK	26.0065	14.9246	37.1013	OK	37.0333	22.5969	51.4289	OK
XLOC_001426	-	-	XLOC_001426	PRIC1_ANOGA	TSS1528	2L:48704642-48750263	-	-	1.63223	0.804987	2.46096	OK	1.79474	0.905037	2.68443	OK	1.68321	0.890897	2.47152	OK
XLOC_001427	-	-	XLOC_001427	AGAP007652	TSS1529	2L:48758637-48759947	-	-	3.76278	1.71837	5.79338	OK	2.56171	1.08012	4.02591	OK	2.6506	1.03102	4.24684	OK
XLOC_001428	-	-	XLOC_001428	AGAP007653	TSS1530	2L:48762164-48766525	-	-	46.6405	26.9411	66.161	OK	57.4948	32.8603	82.0925	OK	57.2235	32.5624	81.8723	OK
XLOC_001429	-	-	XLOC_001429	AGAP007654	TSS1531	2L:48768068-48777996	-	-	28.2892	16.4676	39.9369	OK	25.5129	14.9178	36.0793	OK	44.3814	24.6846	63.8634	OK
XLOC_001430	-	-	XLOC_001430	AGAP007656	TSS1532	2L:48793340-48795141	-	-	0.897568	0.328902	1.45861	OK	0.59092	0.214501	0.972406	OK	0.463884	0.114401	0.800805	OK
XLOC_001431	-	-	XLOC_001431	AGAP007657	TSS1533	2L:48798562-48815004	-	-	36.7588	20.7732	52.3156	OK	44.4089	25.1345	63.3526	OK	44.468	25.8422	62.9892	OK
XLOC_001432	-	-	XLOC_001432	AGAP007658	TSS1534	2L:48820788-48821860	-	-	8.99731	4.88036	13.1117	OK	8.24758	4.40807	12.0997	OK	7.47665	4.02573	10.8627	OK
XLOC_001433	-	-	XLOC_001433	AGAP007659	TSS1535	2L:48830022-48841516	-	-	0.898919	0.388558	1.4087	OK	1.22782	0.554155	1.89405	OK	1.94507	0.983205	2.91655	OK
XLOC_001434	-	-	XLOC_001434	AGAP007660	TSS1536	2L:48848499-48850290	-	-	3.36746	1.7103	5.02105	OK	4.10914	2.13395	6.07233	OK	3.61386	1.56908	5.57023	OK
XLOC_001435	-	-	XLOC_001435	AGAP007662	TSS1537	2L:48858436-48859482	-	-	3.59535	1.68454	5.49307	OK	5.79993	2.85639	8.76449	OK	3.3874	1.6113	5.15128	OK
XLOC_001436	-	-	XLOC_001436	AGAP007664	TSS1538	2L:48862289-48863652	-	-	0.773151	0.265062	1.26414	OK	0.666151	0.224283	1.10103	OK	7.29916	3.34386	11.4588	OK
XLOC_001437	-	-	XLOC_001437	AGAP007667	TSS1539	2L:48878773-48886901	-	-	25.5951	14.8221	36.2967	OK	61.3656	33.8679	88.8259	OK	25.5421	13.9389	37.0304	OK
XLOC_001438	-	-	XLOC_001438	AGAP007669	TSS1540	2L:48889063-48891180	-	-	0.713833	0	2.0262	OK	0.446722	0	1.2894	OK	0.534712	0	1.54268	OK
XLOC_001439	-	-	XLOC_001439	AGAP007671	TSS1541	2L:48891869-48893043	-	-	11.0769	6.17335	15.8449	OK	8.13446	4.48597	11.7705	OK	6.93203	3.72459	10.1449	OK
XLOC_001440	-	-	XLOC_001440	AGAP007673	TSS1542	2L:48908132-48909901	-	-	0	0	0	OK	0.0392735	0	0.21205	OK	0	0	0	OK
XLOC_001441	-	-	XLOC_001441	AGAP007676	TSS1543	2L:48943998-48946851	-	-	2.40212	1.31321	3.49059	OK	1.91984	0.99126	2.8467	OK	4.41476	2.33836	6.46437	OK
XLOC_001442	-	-	XLOC_001442	AGAP007680	TSS1544	2L:48974548-48976680	-	-	2.20058	0.847364	3.53555	OK	2.71767	1.11034	4.29526	OK	2.83408	1.0519	4.55824	OK
XLOC_001443	-	-	XLOC_001443	AGAP013037	TSS1545	2L:48982356-48985835	-	-	1.97652	0.909762	3.03254	OK	2.87594	1.43647	4.3094	OK	3.11362	1.50031	4.74034	OK
XLOC_001444	-	-	XLOC_001444	AGAP007681	TSS1546	2L:48988740-49002237	-	-	4.99036	0.592492	9.38632	OK	13.0276	3.2743	22.7798	OK	7.45271	0.873146	14.0171	OK
XLOC_001445	-	-	XLOC_001445	AGAP007685	TSS1547	2L:49048108-49054033	-	-	10.6538	6.40189	14.9138	OK	12.9285	7.71434	18.1506	OK	12.1915	7.32609	17.045	OK
XLOC_001446	-	-	XLOC_001446	AGAP007687	TSS1548	2L:49055237-49066857	-	-	23.1635	9.95226	36.3869	OK	30.3507	13.667	47.0306	OK	22.8872	11.4205	34.4159	OK
XLOC_001447	-	-	XLOC_001447	AGAP007689	TSS1549	2L:49075891-49077449	-	-	15.9361	9.30487	22.5371	OK	13.1793	7.65839	18.6702	OK	13.9512	8.48918	19.3801	OK
XLOC_001448	-	-	XLOC_001448	AGAP007690	TSS1550	2L:49078685-49082247	-	-	14.2786	8.70957	19.8459	OK	12.2991	7.52596	17.0618	OK	12.5912	7.71206	17.4712	OK
XLOC_001449	-	-	XLOC_001449	SRPN18	TSS1551,TSS1552	2L:49082771-49088307	-	-	1.53243	0	3.57495	OK	1.9028	0	5.0824	OK	1.2189	0	2.9944	OK
XLOC_001450	-	-	XLOC_001450	SRPN14	TSS1553	2L:49082771-49088307	-	-	9.45318	5.43153	13.4643	OK	8.3075	4.46113	12.1434	OK	8.40987	4.56895	12.2108	OK
XLOC_001451	-	-	XLOC_001451	AGAP007694	TSS1554	2L:49093505-49093578	-	-	0	0	0	OK	0	0	0	OK	0	0	0	OK
XLOC_001452	-	-	XLOC_001452	AGAP007696	TSS1555	2L:49095692-49097468	-	-	10.5912	6.04591	14.8822	OK	10.2589	5.79884	14.7078	OK	9.97432	5.33377	14.577	OK
XLOC_001453	-	-	XLOC_001453	AGAP007700	TSS1556	2L:49135466-49138141	-	-	22.388	12.1253	32.6295	OK	16.1803	8.43499	23.9029	OK	19.6977	10.2409	28.9616	OK
XLOC_001454	-	-	XLOC_001454	AGAP007702	TSS1557	2L:49138179-49138873	-	-	36.8122	17.1522	50.4413	OK	33.0632	15.194	45.8722	OK	27.7234	11.6766	35.9	OK
XLOC_001455	-	-	XLOC_001455	AGAP007703	TSS1558	2L:49138954-49141970	-	-	4.4587	1.79263	7.11958	OK	3.28688	1.3241	5.25565	OK	4.70124	1.7417	7.55755	OK
XLOC_001456	-	-	XLOC_001456	AGAP007705	TSS1559	2L:49142007-49143151	-	-	21.1361	12.2225	29.8946	OK	11.0942	6.15019	15.9788	OK	14.7119	8.68032	20.7471	OK
XLOC_001457	-	-	XLOC_001457	AGAP007712	TSS1560	2L:49181033-49190951	-	-	9.56873	5.69162	13.4314	OK	9.80273	5.8587	13.7386	OK	10.2505	6.06891	14.4177	OK
XLOC_001458	-	-	XLOC_001458	AGAP007713	TSS1561,TSS1562,TSS1563	2L:49195751-49198404	-	-	73.8146	42.2491	105.369	OK	73.1999	42.1502	104.234	OK	67.6717	38.6263	96.7494	OK
XLOC_001459	-	-	XLOC_001459	AGAP007714	TSS1564	2L:49198623-49199851	-	-	103.169	53.6649	151.779	OK	103.102	54.7659	151.432	OK	108.12	53.2163	152.329	OK
XLOC_001460	-	-	XLOC_001460	AGAP007718	TSS1565	2L:49255616-49257728	-	-	22.9658	12.6782	32.7782	OK	19.2479	10.6269	27.6214	OK	19.1828	9.35909	27.0374	OK
XLOC_001461	-	-	XLOC_001461	AGAP007721	TSS1566	2L:49271615-49274240	-	-	115.331	66.9063	163.76	OK	125.759	72.5492	178.936	OK	123.74	69.2459	178.08	OK
XLOC_001462	-	-	XLOC_001462	KAD2_ANOGA	TSS1567	2L:49276904-49278748	-	-	88.059	48.4607	127.121	OK	73.4051	40.6744	106.061	OK	66.7178	36.9295	96.2911	OK
XLOC_001463	-	-	XLOC_001463	AGAP007724	TSS1568	2L:49308659-49315985	-	-	147.218	81.5455	212.846	OK	176.086	96.4827	255.691	OK	134.511	71.743	197.425	OK
XLOC_001464	-	-	XLOC_001464	AGAP007726	TSS1569	2L:49328638-49334082	-	-	11.8334	7.19105	16.478	OK	13.8297	8.33708	19.3264	OK	13.931	8.16623	19.7045	OK
XLOC_001465	-	-	XLOC_001465	AGAP007727	TSS1570	2L:49336838-49340642	-	-	34.6599	19.782	49.5219	OK	28.9679	16.4794	41.069	OK	35.7126	20.1833	51.2359	OK
XLOC_001466	-	-	XLOC_001466	AGAP007729	TSS1571	2L:49344122-49347452	-	-	22.0239	12.5189	31.1953	OK	20.0284	11.3307	28.5907	OK	22.4088	11.4387	33.0558	OK
XLOC_001467	-	-	XLOC_001467	AGAP007730	TSS1572	2L:49350315-49356343	-	-	25.8057	14.6164	36.9126	OK	29.6389	16.4202	42.626	OK	28.9146	14.6087	40.7602	OK
XLOC_001468	-	-	XLOC_001468	AGAP004677	TSS1573,TSS1574	2L:157347-186936	-	-	194.463	105.455	283.446	OK	189.311	100.638	277.98	OK	136.157	73.8531	198.794	OK
XLOC_001469	-	-	XLOC_001469	AGAP004681	TSS1575	2L:358328-359280	-	-	0.536882	0.155883	0.935295	OK	0.290653	0.0519609	0.519609	OK	0.205101	0.0259804	0.363726	OK
XLOC_001470	-	-	XLOC_001470	AGAP004682	TSS1576	2L:433502-461627	-	-	39.3094	22.5015	56.0229	OK	30.1718	17.3997	42.9301	OK	31.668	18.9249	44.423	OK
XLOC_001471	-	-	XLOC_001471	AGAP004683	TSS1577	2L:485697-488369	-	-	18.5445	10.7412	26.2585	OK	13.7897	8.00637	19.4808	OK	16.6937	9.18552	24.0587	OK
XLOC_001472	-	-	XLOC_001472	AGAP004685	TSS1578	2L:493578-497632	-	-	21.6219	12.7209	30.5215	OK	13.6501	8.21666	19.0745	OK	17.5207	10.3746	24.6674	OK
XLOC_001473	-	-	XLOC_001473	AGAP004687	TSS1579	2L:819112-819301	-	-	0.595033	0	0.824638	OK	0	0	0	OK	0	0	0	OK
XLOC_001474	-	-	XLOC_001474	AGAP004688	TSS1580	2L:1018043-1019196	-	-	0.0744831	0	0.152352	OK	0.0558385	0	0.130588	OK	0.0450756	0	0.108823	OK
XLOC_001475	-	-	XLOC_001475	CPF3	TSS1581	2L:1133036-1133751	-	-	13.6928	5.90991	19.9288	OK	150.441	57.278	209.252	OK	100.991	38.6893	112.254	OK
XLOC_001476	-	-	XLOC_001476	AGAP004691	TSS1582	2L:1272329-1301008	-	-	21.2182	12.6164	29.7386	OK	19.4257	11.5877	27.1989	OK	20.8821	12.498	29.247	OK
XLOC_001477	-	-	XLOC_001477	AGAP004693	TSS1583	2L:1527685-1533479	-	-	1.73982	0.922592	2.55592	OK	1.14337	0.574057	1.7085	OK	1.15858	0.587725	1.73584	OK
XLOC_001478	-	-	XLOC_001478	AGAP004694	TSS1584	2L:1595175-1602296	-	-	2.8709	1.20585	4.47889	OK	2.61516	1.05512	4.09129	OK	3.31107	1.14125	4.82341	OK
XLOC_001479	-	-	XLOC_001479	EXD_ANOGA	TSS1585	2L:1926519-1965505	-	-	64.8223	37.8584	91.793	OK	54.8505	32.5199	77.1746	OK	69.9166	39.4333	100.421	OK
XLOC_001480	-	-	XLOC_001480	AGAP004697	TSS1586	2L:1926519-1965505	-	-	0	0	0.309239	OK	0	0	0.309239	OK	0	0	0.309239	OK
XLOC_001481	-	-	XLOC_001481	AGAP004698	TSS1587	2L:1969022-1971192	-	-	22.4615	12.7428	32.1575	OK	16.5469	9.4608	23.5441	OK	24.5512	14.1604	34.9002	OK
XLOC_001482	-	-	XLOC_001482	AGAP004704	TSS1588	2L:2253747-2255495	-	-	28.3955	16.2101	40.4889	OK	24.9481	14.2696	35.4843	OK	28.6206	16.3706	40.5764	OK
XLOC_001483	-	-	XLOC_001483	AGAP004708	TSS1589	2L:2471996-2474401	-	-	33.9973	19.2392	48.3528	OK	21.0975	12.1785	29.8887	OK	30.0865	16.7016	42.9484	OK
XLOC_001484	-	-	XLOC_001484	AGAP004710	TSS1590	2L:2482552-2483631	-	-	3534.57	1374.35	5695.79	OK	4969.33	2214.91	7727.93	OK	3954.27	1916.37	5990.16	OK
XLOC_001485	-	-	XLOC_001485	AGAP004713	TSS1591	2L:2559359-2559808	-	-	0.140745	0	0.228361	OK	0.16845	0	0.285452	OK	0.354179	0	0.685084	OK
XLOC_001486	-	-	XLOC_001486	CLIPC9	TSS1592	2L:2714551-2719933	-	-	10.6211	5.23407	15.3137	OK	12.1592	5.88832	17.3174	OK	17.1177	7.23773	21.979	OK
XLOC_001487	-	-	XLOC_001487	AGAP004721	TSS1593	2L:2749854-2752163	-	-	17.8571	10.1217	25.566	OK	13.9037	7.88053	19.6343	OK	14.7489	7.6491	20.6209	OK
XLOC_001488	-	-	XLOC_001488	AGAP004722	TSS1594	2L:2752423-2753362	-	-	33.517	16.8543	47.1712	OK	26.5994	12.9967	38.6017	OK	21.5577	9.96757	29.9286	OK
XLOC_001489	-	-	XLOC_001489	AGAP004726	TSS1595	2L:2804808-2807762	-	-	6.99738	4.02574	9.9605	OK	8.52239	5.03465	11.9981	OK	8.52163	4.96541	12.0179	OK
XLOC_001490	-	-	XLOC_001490	AGAP004728	TSS1596	2L:2824042-2831367	-	-	0.504713	0.191942	0.81042	OK	0.468382	0.170615	0.757103	OK	0.397324	0.138625	0.650469	OK
XLOC_001491	-	-	XLOC_001491	AGAP004729	TSS1597	2L:2844658-2847575	-	-	10.0637	5.97932	14.1457	OK	7.51318	4.40236	10.607	OK	9.4835	5.85729	13.1038	OK
XLOC_001492	-	-	XLOC_001492	AGAP004731	TSS1598	2L:2867518-2886486	-	-	16.0389	8.59661	23.4258	OK	21.4622	11.6054	31.1412	OK	23.2636	12.1212	32.7316	OK
XLOC_001493	-	-	XLOC_001493	AGAP004732	TSS1599	2L:2898241-2906165	-	-	24.5452	13.6629	35.4012	OK	25.1218	14.3837	35.839	OK	27.1807	15.0308	39.342	OK
XLOC_001494	-	-	XLOC_001494	AGAP004734	TSS1600	2L:2920491-2930688	-	-	7.36747	4.00375	10.7229	OK	9.17336	5.51636	12.847	OK	10.8819	5.66722	16.1006	OK
XLOC_001495	-	-	XLOC_001495	AGAP004735	TSS1601	2L:2966119-2967485	-	-	2.70238	1.21047	4.18161	OK	1.18304	0.45851	1.9074	OK	1.54471	0.586892	2.47595	OK
XLOC_001496	-	-	XLOC_001496	AGAP004738	TSS1602	2L:2970596-2974653	-	-	10.8168	2.38483	19.2562	OK	8.1571	1.51061	14.8141	OK	7.41555	2.37206	12.4612	OK
XLOC_001497	-	-	XLOC_001497	AGAP004740	TSS1603	2L:2982983-2983998	-	-	0.0461622	0	0.103439	OK	0.0206967	0	0.0517195	OK	0.114426	0	0.206878	OK
XLOC_001498	-	-	XLOC_001498	AGAP004741	TSS1604	2L:2997028-2998143	-	-	0.0414772	0	0.0939461	OK	0.0655592	0	0.140919	OK	0.216523	0.0234865	0.399271	OK
XLOC_001499	-	-	XLOC_001499	AGAP004742	TSS1605	2L:2998915-3008084	-	-	139.63	72.3572	206.902	OK	151.271	73.7271	228.744	OK	101.491	51.0548	151.963	OK
XLOC_001500	-	-	XLOC_001500	AGAP004745	TSS1606	2L:3026511-3030332	-	-	11.9181	7.06426	16.767	OK	10.2062	6.15173	14.2551	OK	13.0952	7.72077	18.4804	OK
XLOC_001501	-	-	XLOC_001501	AGAP004747	TSS1607	2L:3034073-3037695	-	-	20.9004	12.4251	29.3322	OK	16.753	10.0429	23.431	OK	17.5713	10.4846	24.604	OK
XLOC_001502	-	-	XLOC_001502	AGAP004748	TSS1608	2L:3037962-3038411	-	-	122.277	39.6034	115.63	OK	88.8719	28.0654	83.3855	OK	103.332	29.4375	86.9404	OK
XLOC_001503	-	-	XLOC_001503	AGAP004750	TSS1609	2L:3041660-3052055	-	-	100.244	53.2424	147.19	OK	138.928	72.9438	204.809	OK	111.57	59.9464	163.287	OK
XLOC_001504	-	-	XLOC_001504	AGAP004753	TSS1610,TSS1611	2L:3057996-3061847	-	-	5.504	2.90577	8.09687	OK	3.58141	1.78557	5.37799	OK	4.34584	2.15962	6.54946	OK
XLOC_001505	-	-	XLOC_001505	AGAP004756	TSS1612	2L:3065636-3068314	-	-	8.55551	3.6294	13.4755	OK	5.46613	2.0683	8.86672	OK	8.17721	3.61675	12.7256	OK
XLOC_001506	-	-	XLOC_001506	AGAP004758	TSS1613,TSS1614	2L:3070599-3072473	-	-	91.8448	51.2889	132.392	OK	112.744	60.0739	165.432	OK	92.2372	50.9137	133.468	OK
XLOC_001507	-	-	XLOC_001507	AGAP004760	TSS1615	2L:3080555-3081900	-	-	0.273437	0.0747783	0.486059	OK	0.249113	0.0560837	0.429975	OK	0.44724	0.112167	0.766477	OK
XLOC_001508	-	-	XLOC_001508	AGAP004764	TSS1616	2L:3154589-3156095	-	-	2.42831	1.16796	3.6813	OK	1.53829	0.694864	2.38028	OK	1.68241	0.768786	2.60205	OK
XLOC_001509	-	-	XLOC_001509	AGAP028129	TSS1617	2L:3156535-3159336	-	-	23.9541	1.16048	47.8961	OK	16.2198	0.318347	33.002	OK	15.9258	0.116225	32.6593	OK
XLOC_001510	-	-	XLOC_001510	AGAP004767	TSS1618	2L:3194034-3196599	-	-	1.92322	0.943658	2.89473	OK	3.086	1.61952	4.52701	OK	1.6985	0.816137	2.57593	OK
XLOC_001511	-	-	XLOC_001511	AGAP004768	TSS1619,TSS1620	2L:3288075-3322501	-	-	22.7427	10.5556	34.8794	OK	12.1163	3.27194	20.9563	OK	18.3179	7.07927	29.6541	OK
XLOC_001512	-	-	XLOC_001512	AGAP004770	TSS1621	2L:3288075-3322501	-	-	4.81629	0	14.662	OK	0.965763	0	5.22576	OK	0.503753	0	3.06056	OK
XLOC_001513	-	-	XLOC_001513	AGAP004771	TSS1622	2L:3328938-3340228	-	-	2.97178	1.35325	4.58837	OK	2.47716	1.09952	3.84831	OK	2.2367	0.97265	3.48885	OK
XLOC_001514	-	-	XLOC_001514	AGAP004772	TSS1623	2L:3348416-3353159	-	-	9.53508	5.56394	13.4975	OK	10.942	6.4644	15.4027	OK	12.5425	7.28904	17.7913	OK
XLOC_001515	-	-	XLOC_001515	AGAP004775	TSS1624,TSS1625	2L:3401013-3447379	-	-	96.5507	45.4753	147.618	OK	81.5166	37.8584	125.165	OK	52.7862	23.6404	81.8393	OK
XLOC_001516	-	-	XLOC_001516	AGAP004777	TSS1626	2L:3401013-3447379	-	-	6.53482	0	18.1701	OK	5.67497	0	15.8752	OK	5.18	0	12.359	OK
XLOC_001517	-	-	XLOC_001517	AGAP004780	TSS1627	2L:3453792-3460414	-	-	7.55297	4.60825	10.4955	OK	7.73335	4.69927	10.7686	OK	7.81799	4.47412	11.1518	OK
XLOC_001518	-	-	XLOC_001518	AGAP004781	TSS1628	2L:3464649-3465836	-	-	8.50923	4.22727	12.6338	OK	7.89892	3.86699	11.7691	OK	10.4829	4.51549	14.7234	OK
XLOC_001519	-	-	XLOC_001519	AGAP004782	TSS1629	2L:3469347-3473011	-	-	9.96973	5.94121	14.0047	OK	6.12615	3.66639	8.57821	OK	7.30849	4.25734	10.3066	OK
XLOC_001520	-	-	XLOC_001520	AGAP004783	TSS1630	2L:3490306-3535246	-	-	2.00171	0	4.10976	OK	3.02845	0.362626	5.69323	OK	2.87243	0.326363	5.41521	OK
XLOC_001521	-	-	XLOC_001521	AGAP004787	TSS1631	2L:3552527-3554809	-	-	63.2171	35.7557	90.3351	OK	64.432	35.9002	92.9228	OK	48.8117	27.1649	70.4212	OK
XLOC_001522	-	-	XLOC_001522	AGAP004789	TSS1632	2L:3574265-3575387	-	-	2.1751	0.950603	3.37992	OK	1.54228	0.612611	2.47157	OK	0.268191	0.0633735	0.464739	OK
XLOC_001523	-	-	XLOC_001523	AGAP004791	TSS1633	2L:3577206-3578328	-	-	0.0960225	0	0.190121	OK	0.398525	0.0633735	0.718233	OK	0.243859	0.0633735	0.443615	OK
XLOC_001524	-	-	XLOC_001524	AGAP004795	TSS1634	2L:3614687-3630472	-	-	18.7184	10.8329	26.5843	OK	16.9436	9.93385	23.9223	OK	21.0979	12.446	29.7222	OK
XLOC_001525	-	-	XLOC_001525	AGAP004797	TSS1635	2L:3635714-3637329	-	-	8.99377	4.8588	12.9227	OK	7.21725	3.86999	10.4336	OK	9.21468	4.90994	13.5023	OK
XLOC_001526	-	-	XLOC_001526	AGAP004798	TSS1636	2L:3638640-3645721	-	-	42.2984	24.2578	60.2647	OK	46.1613	26.3238	65.976	OK	42.8746	24.591	61.1311	OK
XLOC_001527	-	-	XLOC_001527	AGAP004799	TSS1637	2L:3720847-3721878	-	-	32.0926	16.0213	44.9419	OK	84.1581	43.1268	124.104	OK	108.184	49.6369	148.669	OK
XLOC_001528	-	-	XLOC_001528	AGAP004800	TSS1638	2L:3729951-3733779	-	-	9.90304	6.09293	13.7034	OK	6.887	4.1752	9.60372	OK	7.97539	4.43191	11.5139	OK
XLOC_001529	-	-	XLOC_001529	AGAP004803	TSS1639	2L:3747709-3749568	-	-	9.4577	3.96929	13.5514	OK	4.55028	1.73656	7.10131	OK	7.91177	2.85293	10.1093	OK
XLOC_001530	-	-	XLOC_001530	GALE6	TSS1640	2L:3779244-3780367	-	-	3.10696	1.34183	4.88971	OK	1.82821	0.72777	2.91108	OK	7.01247	3.29771	10.3935	OK
XLOC_001531	-	-	XLOC_001531	AGAP004808	TSS1641	2L:3790241-3793167	-	-	1.34945	0.666931	2.02644	OK	1.68741	0.86359	2.50527	OK	0.896633	0.401869	1.38516	OK
XLOC_001532	-	-	XLOC_001532	AGAP004809	TSS1642	2L:3793553-3797323	-	-	157.88	83.7776	231.716	OK	142.243	76.3399	208.195	OK	36.4834	21.1537	51.8035	OK
XLOC_001533	-	-	XLOC_001533	CTL3	TSS1643	2L:3798555-3799428	-	-	3.10054	1.19915	4.99104	OK	2.24835	0.745415	3.72708	OK	1.68285	0.550959	2.7548	OK
XLOC_001534	-	-	XLOC_001534	AGAP004812	TSS1644	2L:3803319-3807311	-	-	32.0801	18.6691	45.5186	OK	27.4162	15.81	38.9905	OK	34.6633	18.6448	50.6131	OK
XLOC_001535	-	-	XLOC_001535	AGAP004815	TSS1645	2L:3831550-3831951	-	-	0	0	0	OK	0	0	0	OK	0	0	0	OK
XLOC_001536	-	-	XLOC_001536	AGAP004816	TSS1646	2L:3839484-3840411	-	-	5.58788	2.46526	8.6933	OK	4.6239	1.99816	7.16224	OK	0.659599	0.155701	1.14181	OK
XLOC_001537	-	-	XLOC_001537	LIG_ANOGA	TSS1647	2L:3843983-3852663	-	-	58.4732	32.2386	84.6762	OK	54.491	30.3038	78.688	OK	58.8519	32.3122	85.386	OK
XLOC_001538	-	-	XLOC_001538	AGAP004819	TSS1648,TSS1649,TSS1650	2L:3860780-3870396	-	-	319.406	170.357	468.448	OK	359.53	190.319	528.82	OK	285.657	151.373	419.962	OK
XLOC_001539	-	-	XLOC_001539	AGAP004821	TSS1651	2L:3876687-3876760	-	-	0	0	0	OK	0	0	0	OK	0	0	0	OK
XLOC_001540	-	-	XLOC_001540	AGAP004823	TSS1652	2L:3915260-3917699	-	-	5.00455	2.81775	7.18274	OK	10.1003	5.97513	14.2019	OK	7.84752	4.16372	11.5226	OK
XLOC_001541	-	-	XLOC_001541	AGAP004824	TSS1653	2L:3953333-3982092	-	-	18.194	10.9999	25.4012	OK	15.7652	9.59278	21.9034	OK	13.9286	6.96341	20.9385	OK
XLOC_001542	-	-	XLOC_001542	AGAP004826	TSS1654	2L:4066368-4068651	-	-	0.115815	0	0.230728	OK	0.22798	0	0.423001	OK	0.236263	0	0.461456	OK
XLOC_001543	-	-	XLOC_001543	GPRNNA11	TSS1655	2L:4159875-4171227	-	-	1.02215	0.406243	1.62497	OK	0.914221	0.359369	1.46872	OK	0.897872	0.312494	1.46872	OK
XLOC_001544	-	-	XLOC_001544	AGAP004830	TSS1656	2L:4183098-4185754	-	-	29.122	16.9474	41.2948	OK	27.4505	16.1687	38.7227	OK	27.2364	15.8187	38.6549	OK
XLOC_001545	-	-	XLOC_001545	AGAP004832	TSS1657	2L:4214234-4217585	-	-	0.273385	0.0955296	0.450354	OK	0.13973	0.0341177	0.245648	OK	0.0913672	0.0204706	0.156942	OK
XLOC_001546	-	-	XLOC_001546	AGAP004834	TSS1658	2L:4243690-4252291	-	-	17.0717	10.1116	24.0294	OK	31.3882	18.0304	44.7775	OK	23.8312	13.9592	33.6889	OK
XLOC_001547	-	-	XLOC_001547	AGAP004836	TSS1659	2L:4350301-4350475	-	-	129.758	7.16582	30.0709	OK	159.187	8.18951	31.8623	OK	126.302	3.58291	19.0662	OK
XLOC_001548	-	-	XLOC_001548	AGAP004837	TSS1660	2L:4352839-4362047	-	-	63.2363	34.6099	91.5523	OK	71.3964	38.7173	103.919	OK	58.1439	32.4103	83.8537	OK
XLOC_001549	-	-	XLOC_001549	AGAP013689	TSS1661	2L:4367774-4367939	-	-	0	0	0	OK	0	0	0	OK	0	0	0	OK
XLOC_001550	-	-	XLOC_001550	AGAP004838	TSS1662	2L:4368928-4369798	-	-	12.6374	4.86158	17.5671	OK	14.4458	5.6378	18.9969	OK	20.6415	6.86341	21.1622	OK
XLOC_001551	-	-	XLOC_001551	AGAP004840	TSS1663	2L:4376927-4378620	-	-	10.0529	2.5478	17.5664	OK	5.63306	0.940059	10.3407	OK	6.9581	1.39001	12.5732	OK
XLOC_001552	-	-	XLOC_001552	AGAP004841	TSS1664	2L:4382187-4392314	-	-	13.7955	5.84796	21.7251	OK	12.7063	5.77247	19.6345	OK	16.0227	7.75276	24.292	OK
XLOC_001553	-	-	XLOC_001553	AGAP004844	TSS1665	2L:4393034-4394190	-	-	8.08155	4.01428	12.0195	OK	4.88446	2.24053	7.42174	OK	7.34093	3.59418	11.0393	OK
XLOC_001554	-	-	XLOC_001554	AGAP004848	TSS1666	2L:4438473-4440964	-	-	45.1845	26.2134	64.1277	OK	48.9027	27.9721	69.8226	OK	45.5911	26.7278	64.2832	OK
XLOC_001555	-	-	XLOC_001555	GPRSTN	TSS1667	2L:4448316-4459825	-	-	1.45201	0.846045	2.05648	OK	1.72895	1.04499	2.41458	OK	2.17983	1.34655	3.00723	OK
XLOC_001556	-	-	XLOC_001556	AGAP004851	TSS1668	2L:4463255-4464575	-	-	9.11233	4.35963	13.8574	OK	3.8117	1.69047	5.91663	OK	10.448	4.80448	15.5034	OK
XLOC_001557	-	-	XLOC_001557	AGAP004852	TSS1669	2L:4467955-4475550	-	-	98.0366	50.7017	145.392	OK	114.157	58.359	169.995	OK	97.6716	49.7207	145.602	OK
XLOC_001558	-	-	XLOC_001558	AGAP004853	TSS1670	2L:4476400-4479536	-	-	26.1385	15.202	37.0099	OK	21.7891	12.746	30.692	OK	26.5739	14.7023	38.0093	OK
XLOC_001559	-	-	XLOC_001559	AGAP004857	TSS1671	2L:4496932-4498359	-	-	13.6957	7.47089	19.8568	OK	6.23679	3.21117	9.20755	OK	11.0484	5.55402	15.7282	OK
XLOC_001560	-	-	XLOC_001560	AGAP004858	TSS1672	2L:4498817-4500749	-	-	9.86657	5.53257	14.1958	OK	5.42905	2.87424	7.93452	OK	9.67719	4.92534	13.9799	OK
XLOC_001561	-	-	XLOC_001561	AGAP004859	TSS1673	2L:4501582-4503073	-	-	36.3657	19.1388	52.9598	OK	16.1111	8.10116	23.6125	OK	36.8239	17.9987	52.3725	OK
XLOC_001562	-	-	XLOC_001562	AGAP004860	TSS1674	2L:4506868-4510053	-	-	248.826	130.715	366.082	OK	215.904	108.839	322.994	OK	216.985	112.036	320.834	OK
XLOC_001563	-	-	XLOC_001563	AGAP004861	TSS1675	2L:4512468-4531632	-	-	56.7982	30.6606	82.8708	OK	63.9479	34.3941	92.6783	OK	54.0794	26.4049	77.1255	OK
XLOC_001564	-	-	XLOC_001564	AGAP004864	TSS1676	2L:4586759-4591451	-	-	13.5925	8.13561	19.0405	OK	12.5051	7.49559	17.5143	OK	12.1395	7.40943	16.8743	OK
XLOC_001565	-	-	XLOC_001565	NTAQ1_ANOGA	TSS1677	2L:4599568-4620103	-	-	4.94306	2.26211	7.57424	OK	5.12608	2.33836	7.82841	OK	5.61422	2.44002	8.71801	OK
XLOC_001566	-	-	XLOC_001566	AGAP004866	TSS1678	2L:4667807-4675971	-	-	9.81739	5.87056	13.7636	OK	7.82244	4.72037	10.911	OK	8.62332	5.12487	12.1386	OK
XLOC_001567	-	-	XLOC_001567	AGAP004868	TSS1679	2L:4680080-4692071	-	-	100.872	55.1487	146.469	OK	101.82	55.6998	147.902	OK	88.1693	49.215	124.369	OK
XLOC_001568	-	-	XLOC_001568	AGAP004869	TSS1680	2L:4680080-4692071	-	-	4.82313	0	24.019	OK	3.80402	0	20.8347	OK	2.68279	0	14.615	OK
XLOC_001569	-	-	XLOC_001569	AGAP004872	TSS1681	2L:4760911-4762132	-	-	0.351417	0.084338	0.61145	OK	0.237754	0.042169	0.42169	OK	0.545767	0.168676	0.927718	OK
XLOC_001570	-	-	XLOC_001570	AGAP004873	TSS1682	2L:4769289-4800313	-	-	10.262	6.21934	14.3095	OK	16.666	9.76187	23.5738	OK	9.61388	5.65213	13.5681	OK
XLOC_001571	-	-	XLOC_001571	AGAP004874	TSS1683	2L:4821175-4825510	-	-	3.55155	2.02995	5.07086	OK	7.66372	4.60549	10.7114	OK	3.89823	2.23856	5.55227	OK
XLOC_001572	-	-	XLOC_001572	AGAP004875	TSS1684	2L:4830048-4830309	-	-	0.425911	0	0.767766	OK	0.745212	0	1.109	OK	0	0	0	OK
XLOC_001573	-	-	XLOC_001573	AGAP004878	TSS1685	2L:4871109-4872374	-	-	2.92586	1.24136	4.59567	OK	3.42898	1.47907	5.25597	OK	3.1867	1.29418	5.01826	OK
XLOC_001574	-	-	XLOC_001574	AGAP004882	TSS1686	2L:4934984-4944994	-	-	34.2932	0.0760482	73.2936	OK	32.7438	0.540787	68.925	OK	34.3491	12.1677	56.5376	OK
XLOC_001575	-	-	XLOC_001575	AGAP004884	TSS1687	2L:4948908-4953343	-	-	53.4994	30.3031	76.6904	OK	44.5956	25.6313	63.4551	OK	36.4197	20.6967	52.1783	OK
XLOC_001576	-	-	XLOC_001576	AGAP004886	TSS1688	2L:4956108-4968464	-	-	83.0865	47.8704	118.298	OK	80.8392	46.0839	115.607	OK	77.1655	43.5849	110.844	OK
XLOC_001577	-	-	XLOC_001577	RS17_ANOGA	TSS1689	2L:4970012-4971174	-	-	3248.19	1379.02	4793.27	OK	2485.16	1071.44	3594.62	OK	2028.42	858.599	2843.26	OK
XLOC_001578	-	-	XLOC_001578	AGAP004889	TSS1690	2L:4974900-4986660	-	-	47.0333	3.23858	90.8274	OK	43.9331	0	117.877	OK	48.1784	3.99302	92.3363	OK
XLOC_001579	-	-	XLOC_001579	AGAP004891	TSS1691	2L:4987627-4988629	-	-	13.0626	6.78375	19.2368	OK	7.42105	3.68261	11.072	OK	10.5737	5.57236	15.5542	OK
XLOC_001580	-	-	XLOC_001580	AGAP004893	TSS1692	2L:5003263-5042389	-	-	19.8651	0	46.7334	OK	9.57517	0	28.9202	OK	11.9854	0	37.0079	OK
XLOC_001581	-	-	XLOC_001581	AGAP004894	TSS1693	2L:5443490-5444376	-	-	1.46214	0.429357	2.45347	OK	0.816712	0.214679	1.41074	OK	1.33279	0.306684	2.17745	OK
XLOC_001582	-	-	XLOC_001582	AGAP004895	TSS1694	2L:5489590-5498330	-	-	9.51683	4.9034	14.0157	OK	9.98305	5.15594	14.8154	OK	9.48115	4.58773	13.5527	OK
XLOC_001583	-	-	XLOC_001583	AGAP004896	TSS1695	2L:5501707-5504831	-	-	12.6164	7.27165	17.9589	OK	12.4671	7.23209	17.7087	OK	14.1466	8.07305	20.2461	OK
XLOC_001584	-	-	XLOC_001584	AGAP004900	TSS1696	2L:5634116-5649497	-	-	174.14	87.5691	260.659	OK	111.346	55.908	162.937	OK	100.597	47.5808	143.611	OK
XLOC_001585	-	-	XLOC_001585	AGAP004901	TSS1697	2L:5660788-5661736	-	-	0.888336	0.214089	1.5343	OK	0.89295	0.214089	1.56998	OK	1.15443	0.285452	1.96248	OK
XLOC_001586	-	-	XLOC_001586	AGAP004903	TSS1698	2L:5768981-5769889	-	-	58.7027	30.0303	83.039	OK	38.9764	19.8882	57.71	OK	32.579	15.1868	44.1871	OK
XLOC_001587	-	-	XLOC_001587	AGAP004908	TSS1699	2L:5802379-5809666	-	-	0.312763	0.0843913	0.534478	OK	0.189792	0.0421956	0.3235	OK	0.775757	0.309435	1.23774	OK
XLOC_001588	-	-	XLOC_001588	AGAP004910	TSS1700	2L:5818167-5819743	-	-	10.2805	5.67343	14.8778	OK	8.73038	4.79928	12.6495	OK	9.32203	5.26207	13.3694	OK
XLOC_001589	-	-	XLOC_001589	AGAP004911	TSS1701	2L:5822234-5822840	-	-	9.26891	3.45786	12.6507	OK	3.8876	1.30724	5.94583	OK	8.67963	2.86749	10.6266	OK
XLOC_001590	-	-	XLOC_001590	AGAP004916	TSS1702	2L:5996794-5997803	-	-	39.2227	20.2001	57.3959	OK	42.3763	22.0041	62.0958	OK	69.2403	34.5372	101.357	OK
XLOC_001591	-	-	XLOC_001591	AGAP004917	TSS1703	2L:6006267-6007230	-	-	2.08632	0.819122	3.35095	OK	0.962693	0.297863	1.61342	OK	1.69725	0.546081	2.73041	OK
XLOC_001592	-	-	XLOC_001592	AGAP004918	TSS1704	2L:6008200-6009301	-	-	189.051	97.1023	279.785	OK	147.159	73.8211	219.777	OK	317.055	155.619	472.498	OK
XLOC_001593	-	-	XLOC_001593	CASPS5	TSS1705	2L:6048235-6049215	-	-	21.0278	10.548	31.517	OK	15.9145	7.77758	22.494	OK	16.9641	7.44716	23.1294	OK
XLOC_001594	-	-	XLOC_001594	CASPS11	TSS1706	2L:6049762-6053107	-	-	3.47901	1.21378	5.65165	OK	1.65482	0.493097	2.731	OK	0.254656	0.0379305	0.455166	OK
XLOC_001595	-	-	XLOC_001595	IR64a	TSS1707	2L:6087276-6104141	-	-	0.324132	0.088694	0.561729	OK	0.281638	0.0739722	0.503011	OK	0.477776	0.108626	0.832803	OK
XLOC_001596	-	-	XLOC_001596	AGAP004924	TSS1708	2L:6087276-6104141	-	-	0	0	0.618479	OK	0	0	0.618479	OK	0	0	0.618479	OK
XLOC_001597	-	-	XLOC_001597	AGAP004925	TSS1709	2L:6087276-6104141	-	-	0	0	0.618479	OK	0	0	0.618479	OK	0	0	0.618479	OK
XLOC_001598	-	-	XLOC_001598	AGAP004926	TSS1710	2L:6087276-6104141	-	-	0	0	0.618479	OK	0	0	0.618479	OK	0	0	0.618479	OK
XLOC_001599	-	-	XLOC_001599	AGAP004928	TSS1711	2L:6110284-6113837	-	-	63.5067	33.0002	90.4809	OK	83.2562	43.2525	119.874	OK	57.063	30.1035	81.4498	OK
XLOC_001600	-	-	XLOC_001600	AGAP004933	TSS1712	2L:6194334-6195585	-	-	36.4137	21.3397	51.2937	OK	22.8682	13.3485	32.3211	OK	28.2631	16.4987	39.814	OK
XLOC_001601	-	-	XLOC_001601	GALE3	TSS1713	2L:6196717-6201865	-	-	10.211	6.16827	14.243	OK	9.61944	5.85927	13.3801	OK	8.63589	5.29958	11.9751	OK
XLOC_001602	-	-	XLOC_001602	AGAP004937	TSS1714	2L:6213695-6218142	-	-	29.0816	16.8909	41.2748	OK	24.8914	14.6171	35.0441	OK	30.8628	17.7177	43.9768	OK
XLOC_001603	-	-	XLOC_001603	AGAP004938	TSS1715	2L:6225382-6227729	-	-	15.0432	8.08706	21.6802	OK	12.7226	6.84819	18.583	OK	15.3574	6.67613	19.994	OK
XLOC_001604	-	-	XLOC_001604	AGAP004941	TSS1716	2L:6308472-6309441	-	-	0.00628372	0	0.0689326	OK	0.00737114	0	0.0689326	OK	0.0695661	0	0.137865	OK
XLOC_001605	-	-	XLOC_001605	AGAP004942	TSS1717	2L:6377640-6425024	-	-	20.1031	11.4116	28.6726	OK	23.3634	13.3388	33.2541	OK	22.8326	12.6795	32.5441	OK
XLOC_001606	-	-	XLOC_001606	AGAP004944	TSS1718	2L:6544140-6546511	-	-	60.1898	34.2283	86.0756	OK	119.491	64.9719	174.007	OK	55.4596	28.1491	83.0034	OK
XLOC_001607	-	-	XLOC_001607	AGAP004945	TSS1719	2L:6551567-6553909	-	-	15.7866	9.20296	22.3427	OK	13.647	7.84769	19.3869	OK	17.899	9.28041	25.1049	OK
XLOC_001608	-	-	XLOC_001608	AGAP004946	TSS1720	2L:6555240-6559375	-	-	13.0594	7.92553	18.2088	OK	14.503	8.74166	20.2582	OK	12.6837	7.66557	17.6949	OK
XLOC_001609	-	-	XLOC_001609	AGAP004948	TSS1721	2L:6693032-6694970	-	-	23.8434	13.1575	34.4324	OK	38.0604	20.4083	55.5127	OK	32.5728	16.3231	46.9533	OK
XLOC_001610	-	-	XLOC_001610	GPROR32	TSS1722	2L:7150385-7151754	-	-	0.0370837	0	0.0963863	OK	0.0474612	0	0.077109	OK	0.0357796	0	0.0963863	OK
XLOC_001611	-	-	XLOC_001611	AGAP004953	TSS1723	2L:7172677-7176492	-	-	16.4375	5.72866	27.1568	OK	14.9899	5.75517	24.245	OK	15.4366	6.9483	24.0022	OK
XLOC_001612	-	-	XLOC_001612	AGAP004954	TSS1724	2L:7177944-7180456	-	-	20.2147	10.7825	29.5936	OK	9.87293	5.1112	14.5868	OK	13.1249	7.25837	18.9745	OK
XLOC_001613	-	-	XLOC_001613	AGAP004956	TSS1725	2L:7183553-7186700	-	-	5.70769	3.4122	7.98635	OK	3.77636	2.20116	5.35151	OK	4.28065	2.52847	6.03068	OK
XLOC_001614	-	-	XLOC_001614	AGAP004958	TSS1726	2L:7190303-7194211	-	-	2.57068	1.41021	3.73102	OK	2.00394	1.04759	2.96547	OK	4.13563	2.04682	5.94706	OK
XLOC_001615	-	-	XLOC_001615	AGAP004960	TSS1727	2L:7195879-7197257	-	-	70.5383	37.864	102.481	OK	73.1274	38.6265	106.816	OK	69.8606	33.5286	98.9299	OK
XLOC_001616	-	-	XLOC_001616	AGAP004962	TSS1728	2L:7214192-7216073	-	-	4.23779	2.2321	6.23594	OK	1.62577	0.711483	2.53902	OK	4.27163	2.27395	6.23594	OK
XLOC_001617	-	-	XLOC_001617	AGAP004964	TSS1729	2L:7275624-7276356	-	-	17.3958	8.0753	23.8936	OK	16.1991	7.4439	24.3256	OK	27.0712	12.0963	36.6213	OK
XLOC_001618	-	-	XLOC_001618	AGAP004968	TSS1730	2L:7298885-7300354	-	-	3.77283	1.77948	5.75077	OK	5.55498	2.79943	8.28978	OK	4.02592	2.03989	6.01118	OK
XLOC_001619	-	-	XLOC_001619	AGAP004972	TSS1731	2L:7365805-7367087	-	-	0.411676	0.110115	0.704735	OK	0.471834	0.132138	0.792827	OK	0.741258	0.242253	1.25531	OK
XLOC_001620	-	-	XLOC_001620	PPO3	TSS1732	2L:7441520-7444137	-	-	0.0121017	0	0.0292322	OK	0.0710051	0	0.136417	OK	0.278234	0.0876967	0.467716	OK
XLOC_001621	-	-	XLOC_001621	PPO8	TSS1733	2L:7448119-7450491	-	-	0.00828699	0	0.0211747	OK	0.052022	0	0.0952863	OK	0	0	0	OK
XLOC_001622	-	-	XLOC_001622	PPO6	TSS1734	2L:7452206-7454977	-	-	16.6994	9.20519	24.1416	OK	22.137	12.1683	32.0742	OK	22.347	12.4098	32.1857	OK
XLOC_001623	-	-	XLOC_001623	PPO9	TSS1735	2L:7455499-7457965	-	-	2.21794	1.12039	3.32043	OK	1.93453	0.926869	2.94357	OK	2.9411	1.54818	4.32878	OK
XLOC_001624	-	-	XLOC_001624	AGAP004979	TSS1736	2L:7467845-7468225	-	-	0	0	0	OK	0	0	0	OK	0.222473	0	0.371087	OK
XLOC_001625	-	-	XLOC_001625	PPO7	TSS1737	2L:7490940-7493328	-	-	0.0326793	0	0.0638887	OK	0.0199828	0	0.0425925	OK	0	0	0	OK
XLOC_001626	-	-	XLOC_001626	PPO4	TSS1738	2L:7503371-7505945	-	-	3.59376	2.00317	5.16818	OK	2.79979	1.49236	4.1065	OK	3.25852	1.67265	4.69743	OK
XLOC_001627	-	-	XLOC_001627	AGAP004982	TSS1739	2L:7516056-7537302	-	-	6.91168	3.93442	9.89991	OK	8.75009	5.14796	12.327	OK	6.6929	3.98551	9.38895	OK
XLOC_001628	-	-	XLOC_001628	AGAP004983	TSS1740	2L:7537934-7541687	-	-	6.95694	0.76989	13.1189	OK	8.0993	1.50899	14.6895	OK	10.0017	1.87853	18.0462	OK
XLOC_001629	-	-	XLOC_001629	AGAP004985	TSS1741	2L:7537934-7541687	-	-	33.4121	15.72	51.1279	OK	30.8607	15.2229	46.5017	OK	26.3547	12.4523	40.2245	OK
XLOC_001630	-	-	XLOC_001630	AGAP004989	TSS1742	2L:7555634-7581711	-	-	4.34317	2.51589	6.17062	OK	5.05955	2.96532	7.15576	OK	6.29591	3.75083	8.83617	OK
XLOC_001631	-	-	XLOC_001631	AGAP004991	TSS1743	2L:7587831-7588801	-	-	88.4219	46.9561	128.51	OK	100.868	52.4969	148.452	OK	75.1609	37.1257	108.977	OK
XLOC_001632	-	-	XLOC_001632	AGAP004994	TSS1744	2L:7622151-7622776	-	-	0.766734	0	0.915009	OK	1.48647	0	1.42335	OK	1.43794	0	1.01668	OK
XLOC_001633	-	-	XLOC_001633	AGAP004995	TSS1745	2L:7670654-7673469	-	-	0.514417	0.176708	0.845675	OK	1.01872	0.429148	1.603	OK	0.632307	0.239818	1.02238	OK
XLOC_001634	-	-	XLOC_001634	AGAP004996	TSS1746	2L:7733492-7734921	-	-	0.00926559	0	0.0350082	OK	0.0113364	0	0.0350082	OK	0.0229904	0	0.0875205	OK
XLOC_001635	-	-	XLOC_001635	AGAP004999	TSS1747	2L:7748192-7749112	-	-	0	0	0	OK	0	0	0	OK	0	0	0	OK
XLOC_001636	-	-	XLOC_001636	GPRNNA17	TSS1748	2L:7755821-7763502	-	-	0.597692	0.149908	1.04936	OK	0.636534	0.1912	1.08007	OK	0.713313	0.169634	1.26014	OK
XLOC_001637	-	-	XLOC_001637	GPRNNA18	TSS1749	2L:7769153-7775159	-	-	1.77467	0.758546	2.79154	OK	1.97938	0.885656	3.0712	OK	1.0063	0.330421	1.69341	OK
XLOC_001638	-	-	XLOC_001638	AGAP005003	TSS1750	2L:7788959-7792161	-	-	11.628	7.05824	16.1859	OK	15.7247	9.17056	22.2738	OK	15.4493	9.15339	21.6985	OK
XLOC_001639	-	-	XLOC_001639	AGAP005007	TSS1751	2L:7816276-7818115	-	-	14.9587	9.08187	20.8004	OK	7.26173	4.23465	10.2804	OK	12.2012	7.19092	17.2049	OK
XLOC_001640	-	-	XLOC_001640	AGAP005008	TSS1752	2L:7820729-7916840	-	-	8.06855	0.31534	15.8233	OK	7.32733	0.0450485	15.2039	OK	6.21923	1.04738	11.4085	OK
XLOC_001641	-	-	XLOC_001641	AGAP005013	TSS1753	2L:8292535-8294703	-	-	1.34544	0.613508	2.07059	OK	1.30821	0.587945	2.03225	OK	1.24507	0.524038	1.95556	OK
XLOC_001642	-	-	XLOC_001642	AGAP005015	TSS1754	2L:8301872-8324177	-	-	41.8315	23.841	59.8332	OK	39.8519	22.9207	56.7862	OK	38.4016	22.0544	54.8074	OK
XLOC_001643	-	-	XLOC_001643	AGAP005016	TSS1755	2L:8301872-8324177	-	-	0	0	0.255922	OK	0	0	0.255922	OK	0	0	0.255922	OK
XLOC_001644	-	-	XLOC_001644	AGAP005018	TSS1756	2L:8327296-8328653	-	-	17.5115	9.8428	24.7717	OK	14.6352	8.12306	20.9297	OK	14.1895	7.83033	20.5455	OK
XLOC_001645	-	-	XLOC_001645	AGAP005020	TSS1757	2L:8329675-8344698	-	-	4.63503	0.161459	9.11437	OK	6.5799	0.411721	12.7553	OK	4.50492	0.209897	9.24354	OK
XLOC_001646	-	-	XLOC_001646	AGAP005021	TSS1758	2L:8329675-8344698	-	-	20.6091	10.2133	31.0087	OK	19.7685	9.16088	30.3843	OK	16.8732	8.99216	24.7996	OK
XLOC_001647	-	-	XLOC_001647	AGAP005023	TSS1759	2L:8375886-8376198	-	-	33.4494	8.92036	30.7574	OK	10.1155	2.06952	11.6322	OK	8.28238	1.56998	9.20582	OK
XLOC_001648	-	-	XLOC_001648	AGAP005025	TSS1760	2L:8460462-8460873	-	-	5.12904	1.35433	8.28852	OK	0.868959	0.108347	1.6252	OK	6.16655	1.51685	8.07182	OK
XLOC_001649	-	-	XLOC_001649	AGAP005027	TSS1761	2L:8468030-8469514	-	-	1.35276	0.552487	2.13628	OK	0.964643	0.368325	1.56538	OK	1.50906	0.626152	2.37569	OK
XLOC_001650	-	-	XLOC_001650	AGAP005030	TSS1762	2L:8588002-8599170	-	-	8.50742	4.91053	12.1054	OK	8.80556	5.24619	12.3478	OK	11.1938	6.48315	15.9095	OK
XLOC_001651	-	-	XLOC_001651	AGAP005031	TSS1763	2L:8613163-8620262	-	-	16.6553	9.96365	23.3502	OK	11.6646	6.97909	16.3495	OK	17.2843	10.1425	24.423	OK
XLOC_001652	-	-	XLOC_001652	AGAP005033	TSS1764	2L:8628214-8638510	-	-	8.61927	4.84189	12.3947	OK	4.72855	2.74083	6.72139	OK	7.71581	4.39131	11.033	OK
XLOC_001653	-	-	XLOC_001653	GPRMGL5	TSS1765	2L:8644042-8648237	-	-	2.87383	1.62262	4.12005	OK	3.59279	2.06003	5.12185	OK	2.88884	1.60146	4.14122	OK
XLOC_001654	-	-	XLOC_001654	AGAP005035	TSS1766	2L:8651921-8659157	-	-	5.52841	3.38951	7.66719	OK	3.58684	2.19008	4.97988	OK	5.15872	3.14279	7.16997	OK
XLOC_001655	-	-	XLOC_001655	AGAP005036	TSS1767	2L:8660196-8661621	-	-	7.13011	3.88928	10.3655	OK	3.80702	1.9268	5.67335	OK	5.01891	2.67611	7.35038	OK
XLOC_001656	-	-	XLOC_001656	CCDCX_ANOGA	TSS1768	2L:8668401-8700721	-	-	4.579	0.362209	8.8849	OK	5.85134	0.0687198	15.1015	OK	4.40412	1.34232	7.47125	OK
XLOC_001657	-	-	XLOC_001657	AGAP005039	TSS1769	2L:8704440-8707908	-	-	15.9854	9.60409	22.3718	OK	13.5319	8.21209	18.8485	OK	15.4664	9.40428	21.5592	OK
XLOC_001658	-	-	XLOC_001658	AGAP005040	TSS1770	2L:8710707-8712165	-	-	12.3276	7.11444	17.5339	OK	14.3343	8.38425	20.2474	OK	11.5266	6.43604	16.6293	OK
XLOC_001659	-	-	XLOC_001659	AGAP005041	TSS1771	2L:8718539-8723650	-	-	1.07982	0.365465	1.7711	OK	0.936247	0.309239	1.5462	OK	0.704518	0.196789	1.20884	OK
XLOC_001660	-	-	XLOC_001660	AGAP005043	TSS1772	2L:8770770-8776180	-	-	11.2315	6.45424	16.0149	OK	24.5486	14.4181	34.6842	OK	22.245	12.9792	31.5299	OK
XLOC_001661	-	-	XLOC_001661	AGAP005044	TSS1773,TSS1774	2L:8787247-8791505	-	-	13.6618	7.48614	19.8176	OK	9.70685	5.29859	14.1152	OK	20.5509	10.5766	30.3138	OK
XLOC_001662	-	-	XLOC_001662	GPRGR43	TSS1775	2L:8795157-8796890	-	-	0.279395	0.0692004	0.484403	OK	0.0682145	0	0.121101	OK	0.0535058	0	0.103801	OK
XLOC_001663	-	-	XLOC_001663	AGAP005049	TSS1776	2L:8821110-8821771	-	-	9.28477	3.74174	13.3369	OK	6.59586	2.55624	9.48402	OK	10.6761	3.88993	13.5962	OK
XLOC_001664	-	-	XLOC_001664	AGAP005051	TSS1777	2L:8822785-8824648	-	-	7.08181	2.0947	12.0882	OK	3.8534	0.874908	6.86803	OK	5.97532	1.90462	10.0425	OK
XLOC_001665	-	-	XLOC_001665	AGAP005053	TSS1778	2L:8829745-8833158	-	-	7.78904	4.70156	10.8723	OK	7.44386	4.47487	10.4106	OK	7.70999	4.63439	10.7716	OK
XLOC_001666	-	-	XLOC_001666	AGAP005054	TSS1779,TSS1780	2L:8834959-8840482	-	-	8.85094	5.19169	12.5192	OK	4.94507	2.69688	7.18628	OK	7.18944	4.04753	10.3456	OK
XLOC_001667	-	-	XLOC_001667	AGAP005056	TSS1781	2L:8888001-8889485	-	-	9.05412	4.56382	13.4478	OK	2.67707	1.15203	4.16504	OK	9.24334	4.51951	13.3813	OK
XLOC_001668	-	-	XLOC_001668	AGAP005059	TSS1782	2L:9111281-9113441	-	-	1.7927	0.594992	2.97496	OK	1.30865	0.4071	2.19208	OK	1.50045	0.4071	2.56786	OK
XLOC_001669	-	-	XLOC_001669	GPRNND2	TSS1783	2L:9149031-9150830	-	-	17.2592	9.99611	24.4737	OK	12.6908	7.32273	18.0808	OK	15.766	7.42605	21.6066	OK
XLOC_001670	-	-	XLOC_001670	AGAP005063	TSS1784	2L:9166656-9182097	-	-	44.1952	25.51	62.875	OK	57.9508	32.9035	82.8419	OK	50.8363	29.1687	72.3641	OK
XLOC_001671	-	-	XLOC_001671	AGAP005067	TSS1785	2L:9282054-9295753	-	-	0	0	0	OK	0	0	0	OK	0	0	0	OK
XLOC_001672	-	-	XLOC_001672	AGAP005068	TSS1786	2L:9317505-9325644	-	-	4.33116	2.0616	6.5971	OK	4.72753	2.25563	7.1792	OK	3.88551	1.89182	5.86948	OK
XLOC_001673	-	-	XLOC_001673	AGAP005070	TSS1787	2L:9483268-9485404	-	-	5.07515	2.91646	7.21498	OK	4.48343	2.56823	6.38792	OK	4.38678	2.55735	6.22469	OK
XLOC_001674	-	-	XLOC_001674	AGAP005071	TSS1788,TSS1789	2L:9486327-9493057	-	-	42.2809	25.1205	59.4326	OK	53.1181	31.4525	74.7725	OK	41.8572	24.4126	59.4089	OK
XLOC_001675	-	-	XLOC_001675	AGAP005072	TSS1790	2L:9545862-9554248	-	-	0.645406	0.276931	1.01278	OK	0.838119	0.379791	1.29762	OK	1.15401	0.569686	1.73279	OK
XLOC_001676	-	-	XLOC_001676	AGAP005080	TSS1791	2L:9757385-9758459	-	-	29.3079	16.3278	42.2431	OK	16.6139	8.95476	23.8956	OK	25.0986	13.9188	36.1597	OK
XLOC_001677	-	-	XLOC_001677	AGAP005084	TSS1792	2L:9781130-9781204	-	-	0	0	0	OK	0	0	0	OK	0	0	0	OK
XLOC_001678	-	-	XLOC_001678	AGAP005085	TSS1793	2L:9782468-9782540	-	-	0	0	0	OK	0	0	0	OK	0	0	0	OK
XLOC_001679	-	-	XLOC_001679	AGAP005086	TSS1794	2L:9784567-9784639	-	-	0	0	0	OK	0	0	0	OK	0	0	0	OK
XLOC_001680	-	-	XLOC_001680	AGAP005089	TSS1795	2L:9892293-9892366	-	-	0	0	0	OK	0	0	0	OK	0	0	0	OK
XLOC_001681	-	-	XLOC_001681	AGAP005092	TSS1796	2L:9898847-9941997	-	-	0.148298	0	0.270702	OK	0.0960811	0	0.135351	OK	0.165277	0	0.270702	OK
XLOC_001682	-	-	XLOC_001682	AGAP005094	TSS1797	2L:9959748-9960811	-	-	10.8728	5.11784	15.8284	OK	12.5021	5.88287	17.4376	OK	15.4675	6.27858	19.891	OK
XLOC_001683	-	-	XLOC_001683	AGAP005096	TSS1798	2L:9978239-10024330	-	-	0.469214	0.181622	0.759511	OK	0.477451	0.181622	0.776022	OK	0.338523	0.123833	0.553122	OK
XLOC_001684	-	-	XLOC_001684	AGAP005098	TSS1799	2L:10059626-10059806	-	-	0	0	0	OK	0	0	0	OK	8.48813	0.123696	2.22652	OK
XLOC_001685	-	-	XLOC_001685	AGAP005101	TSS1800	2L:10117830-10125074	-	-	0.143877	0.0495964	0.240897	OK	0.184521	0.0602242	0.311749	OK	0.288218	0.0814798	0.506592	OK
XLOC_001686	-	-	XLOC_001686	APG7B	TSS1801	2L:10126239-10127958	-	-	22.3501	13.0289	31.4876	OK	16.28	9.47427	23.0629	OK	18.0628	9.67019	26.0717	OK
XLOC_001687	-	-	XLOC_001687	AGAP005103	TSS1802	2L:10139696-10142653	-	-	147.281	80.3133	213.811	OK	131.246	71.3637	190.754	OK	101.563	54.8629	148.243	OK
XLOC_001688	-	-	XLOC_001688	AGAP005107	TSS1803	2L:10184951-10185475	-	-	6.88067	2.15312	10.5209	OK	4.73837	1.37017	7.43805	OK	10.3571	2.88714	11.4996	OK
XLOC_001689	-	-	XLOC_001689	AGAP005109	TSS1804	2L:10198418-10203577	-	-	334.155	79.4052	588.893	OK	306.377	95.5089	517.299	OK	205.861	48.1525	364.622	OK
XLOC_001690	-	-	XLOC_001690	AGAP005113	TSS1805	2L:10229603-10232219	-	-	17.8492	9.61912	25.6734	OK	29.5937	16.6148	42.3107	OK	17.1329	8.3859	25.2025	OK
XLOC_001691	-	-	XLOC_001691	AGAP005114	TSS1806,TSS1807	2L:10232795-10234005	-	-	14.5155	7.27295	21.7675	OK	22.8656	12.1904	33.5555	OK	11.8651	6.2062	17.5135	OK
XLOC_001692	-	-	XLOC_001692	AGAP005115	TSS1808	2L:10234694-10238376	-	-	9.43424	5.79731	13.073	OK	8.58467	5.27713	11.8821	OK	9.02949	5.57144	12.4707	OK
XLOC_001693	-	-	XLOC_001693	AGAP005117	TSS1809	2L:10241195-10244380	-	-	38.006	20.8147	54.684	OK	26.1093	14.2633	37.5922	OK	34.0819	19.1708	48.9787	OK
XLOC_001694	-	-	XLOC_001694	AGAP005119	TSS1810	2L:10245506-10248507	-	-	10.0198	6.15176	13.8797	OK	5.63089	3.3596	7.89911	OK	5.84404	2.8462	9.52037	OK
XLOC_001695	-	-	XLOC_001695	AGAP005120	TSS1811	2L:10249594-10251059	-	-	13.4834	7.75103	19.2104	OK	10.1774	5.74488	14.6206	OK	13.7034	6.88474	20.3959	OK
XLOC_001696	-	-	XLOC_001696	AGAP005122	TSS1812	2L:10253636-10255149	-	-	42.4203	24.4999	60.2058	OK	40.3276	23.3907	57.1556	OK	33.0941	19.7696	46.4063	OK
XLOC_001697	-	-	XLOC_001697	AGAP005123	TSS1813	2L:10256620-10257383	-	-	17.6808	7.74599	25.0394	OK	12.3062	5.15199	17.2213	OK	13.1035	4.79171	16.861	OK
XLOC_001698	-	-	XLOC_001698	AGAP005124	TSS1814	2L:10257651-10269142	-	-	109.148	60.0875	158.208	OK	101.615	56.3061	146.929	OK	100.97	54.1929	147.749	OK
XLOC_001699	-	-	XLOC_001699	AGAP005125	TSS1815	2L:10285490-10288399	-	-	6.12444	3.5499	8.69259	OK	2.72241	1.50807	3.93115	OK	7.26417	4.24463	10.2854	OK
XLOC_001700	-	-	XLOC_001700	SPZ6	TSS1816	2L:10309341-10310617	-	-	1.02442	0.265866	1.78856	OK	1.22587	0.379448	2.07216	OK	1.60153	0.604335	2.61407	OK
XLOC_001701	-	-	XLOC_001701	AGAP005127	TSS1817	2L:10331960-10336460	-	-	28.2472	16.5577	39.94	OK	34.3528	19.8256	48.8833	OK	34.6711	19.8833	49.4162	OK
XLOC_001702	-	-	XLOC_001702	MTAP_ANOGA	TSS1818	2L:10338713-10339920	-	-	34.1266	19.6482	48.6171	OK	26.8591	15.4407	38.1086	OK	33.5777	19.1851	47.8924	OK
XLOC_001703	-	-	XLOC_001703	AGAP005131	TSS1819	2L:10342080-10343123	-	-	1934.9	880.305	2984.03	OK	1460.86	664.446	2191.71	OK	1218.59	575.385	1860.66	OK
XLOC_001704	-	-	XLOC_001704	AGAP005133	TSS1820	2L:10347396-10353265	-	-	15.3002	9.26673	21.3253	OK	19.2722	11.4181	27.1388	OK	17.9557	10.694	25.2172	OK
XLOC_001705	-	-	XLOC_001705	AGAP005135	TSS1821	2L:10362527-10369557	-	-	3.09382	1.82893	4.36217	OK	2.95418	1.78728	4.11982	OK	3.62589	2.20759	5.03997	OK
XLOC_001706	-	-	XLOC_001706	AGAP005137	TSS1822	2L:10381739-10384703	-	-	0.562909	0.188543	0.942716	OK	0.689567	0.239964	1.13126	OK	0.446166	0.137122	0.754172	OK
XLOC_001707	-	-	XLOC_001707	AGAP005138	TSS1823	2L:10441031-10449388	-	-	0.785887	0.292322	1.28297	OK	0.916884	0.357283	1.46161	OK	0.835887	0.324803	1.33169	OK
XLOC_001708	-	-	XLOC_001708	AGAP005139	TSS1824	2L:10464002-10466664	-	-	2.92591	1.64041	4.20299	OK	4.42588	2.58032	6.26902	OK	3.5096	2.02169	4.99216	OK
XLOC_001709	-	-	XLOC_001709	AGAP005143	TSS1825	2L:10477352-10495460	-	-	12.2525	6.60999	17.8876	OK	16.7809	9.58642	23.966	OK	15.017	7.75997	22.2362	OK
XLOC_001710	-	-	XLOC_001710	AGAP005147	TSS1826,TSS1827	2L:10565555-10575499	-	-	17.9579	10.0033	25.9085	OK	10.8571	6.27396	15.441	OK	19.6522	11.117	28.2001	OK
XLOC_001711	-	-	XLOC_001711	AGAP005149	TSS1828	2L:10575675-10578050	-	-	189.758	76.6429	303.003	OK	99.4227	36.132	163.142	OK	179.661	87.8112	272.768	OK
XLOC_001712	-	-	XLOC_001712	AGAP005150	TSS1829	2L:10581995-10582406	-	-	14.4878	4.55056	16.4687	OK	16.7156	5.30898	19.069	OK	17.5481	4.71308	16.7396	OK
XLOC_001713	-	-	XLOC_001713	AGAP005156	TSS1830	2L:10651449-10734138	-	-	5.77668	3.47021	8.08163	OK	5.36676	3.23731	7.49161	OK	5.35904	3.24507	7.46832	OK
XLOC_001714	-	-	XLOC_001714	AGAP005158	TSS1831	2L:10768634-10770047	-	-	4.42038	2.09203	6.74574	OK	1.86567	0.78985	2.92458	OK	3.0124	1.34488	4.63236	OK
XLOC_001715	-	-	XLOC_001715	AGAP005159	TSS1832	2L:10773904-10775953	-	-	4.61953	2.29807	6.8942	OK	6.50041	3.36038	9.5825	OK	5.84792	2.88342	8.73699	OK
XLOC_001716	-	-	XLOC_001716	AGAP005160	TSS1833,TSS1834,TSS1835	2L:10785073-10811531	-	-	144.81	76.0121	213.645	OK	146.014	78.5253	213.54	OK	149.067	80.1303	218.067	OK
XLOC_001717	-	-	XLOC_001717	AGAP005162	TSS1836	2L:10820810-10847221	-	-	8.81346	4.99884	12.6428	OK	17.2125	9.40124	25.0185	OK	13.7113	7.91846	19.5029	OK
XLOC_001718	-	-	XLOC_001718	AGAP005164	TSS1837	2L:11054075-11119385	-	-	13.7992	8.29503	19.2956	OK	14.0551	8.43066	19.6882	OK	13.9464	7.90241	19.8595	OK
XLOC_001719	-	-	XLOC_001719	AGAP005165	TSS1838	2L:11131876-11241906	-	-	1.82026	0.746	2.8901	OK	2.4803	1.12161	3.83955	OK	2.43616	1.25724	3.61523	OK
XLOC_001720	-	-	XLOC_001720	AGAP005170	TSS1839	2L:11284392-11334901	-	-	50.1586	28.4436	71.6342	OK	52.656	29.8496	75.3561	OK	64.0694	33.3813	93.1302	OK
XLOC_001721	-	-	XLOC_001721	AGAP005171	TSS1840	2L:11337706-11346317	-	-	0.491827	0.132927	0.864024	OK	0.617016	0.0825686	1.15596	OK	0.301692	0.0297233	0.564742	OK
XLOC_001722	-	-	XLOC_001722	AGAP005173	TSS1841	2L:11368158-11374909	-	-	7.8785	4.6232	11.1046	OK	6.98506	4.08588	9.83969	OK	10.8262	6.32471	15.0898	OK
XLOC_001723	-	-	XLOC_001723	AGAP005174	TSS1842	2L:11376449-11378030	-	-	19.0011	11.1663	26.8363	OK	11.5021	6.6627	16.3447	OK	15.6545	8.85549	22.2484	OK
XLOC_001724	-	-	XLOC_001724	AGAP005178	TSS1843	2L:11410729-11414253	-	-	14.1352	7.99608	20.2077	OK	12.4299	7.00911	17.7486	OK	17.863	9.23396	25.0923	OK
XLOC_001725	-	-	XLOC_001725	AGAP005180	TSS1844	2L:11415913-11416886	-	-	8.82177	4.54341	13.0529	OK	5.52362	2.68588	8.35887	OK	8.8796	4.66892	12.8521	OK
XLOC_001726	-	-	XLOC_001726	AGAP005181	TSS1845	2L:11479149-11496824	-	-	0	0	0	OK	0	0	0	OK	0.116131	0	0.268904	OK
XLOC_001727	-	-	XLOC_001727	AGAP005183	TSS1846	2L:11847211-11849149	-	-	2.38119	1.21781	3.53854	OK	7.93128	4.38871	11.3969	OK	5.41248	3.07899	7.73194	OK
XLOC_001728	-	-	XLOC_001728	AGAP005189	TSS1847	2L:12149344-12152250	-	-	20.0801	9.71754	30.439	OK	12.7195	5.97698	19.4351	OK	11.7317	5.97698	17.3966	OK
XLOC_001729	-	-	XLOC_001729	AGAP005190	TSS1848	2L:12149344-12152250	-	-	14.1624	3.70986	24.6334	OK	9.9477	2.70522	17.2123	OK	9.72702	3.70877	15.7285	OK
XLOC_001730	-	-	XLOC_001730	AGAP005192	TSS1849	2L:12157622-12159427	-	-	20.0367	10.9102	29.0655	OK	15.7133	8.49511	22.6677	OK	13.9857	6.90625	19.6595	OK
XLOC_001731	-	-	XLOC_001731	AGAP005194	TSS1850	2L:12168086-12169243	-	-	676.977	323.841	1021.76	OK	585.605	264.79	903.376	OK	272.361	127.765	384.928	OK
XLOC_001732	-	-	XLOC_001732	AGAP005195	TSS1851	2L:12171393-12172468	-	-	443.758	205.523	660.818	OK	216.101	92.9644	333.003	OK	246.057	105.728	336.932	OK
XLOC_001733	-	-	XLOC_001733	AGAP005196	TSS1852	2L:12176815-12178137	-	-	94.762	49.7024	139.163	OK	68.0055	33.328	102.22	OK	76.4013	38.5598	107.472	OK
XLOC_001734	-	-	XLOC_001734	AGAP005197	TSS1853	2L:12185668-12186929	-	-	84.8027	47.4968	121.214	OK	90.5451	50.6397	129.848	OK	83.0212	48.3267	117.471	OK
XLOC_001735	-	-	XLOC_001735	COQ4_ANOGA	TSS1854,TSS1855	2L:12189848-12197260	-	-	27.7736	8.50009	47.0362	OK	22.3729	7.28892	37.4521	OK	23.2261	6.40615	40.0877	OK
XLOC_001736	-	-	XLOC_001736	AGAP005200	TSS1856	2L:12189848-12197260	-	-	8.74005	0.153359	18.4414	OK	8.7667	0.818494	16.7024	OK	17.8443	3.9245	31.9318	OK
XLOC_001737	-	-	XLOC_001737	AGAP005201	TSS1857	2L:12197648-12198565	-	-	9.55762	4.84142	14.2583	OK	6.91312	3.37836	10.4011	OK	8.01316	4.01679	11.9972	OK
XLOC_001738	-	-	XLOC_001738	PGRPLC	TSS1858	2L:12198693-12208633	-	-	60.9338	12.2213	109.686	OK	71.5563	4.80918	143.738	OK	61.4125	23.4305	99.4901	OK
XLOC_001739	-	-	XLOC_001739	PGRPLA	TSS1859,TSS1860	2L:12211357-12220758	-	-	27.3627	16.3984	38.34	OK	43.3569	24.5314	62.1843	OK	36.4865	21.8406	51.1222	OK
XLOC_001740	-	-	XLOC_001740	AGAP005207	TSS1861	2L:12246060-12316072	-	-	0.744559	0	1.81687	OK	1.09128	0.291385	1.88543	OK	1.38224	0.59991	2.15968	OK
XLOC_001741	-	-	XLOC_001741	AGAP005209	TSS1862	2L:12353161-12356183	-	-	51.7619	29.3057	74.201	OK	58.9789	33.1809	84.5152	OK	46.9533	26.17	67.5056	OK
XLOC_001742	-	-	XLOC_001742	AGAP005211	TSS1863	2L:12358995-12360867	-	-	14.4435	8.70858	20.1234	OK	9.2058	5.4124	12.9795	OK	11.8829	7.0669	16.6733	OK
XLOC_001743	-	-	XLOC_001743	AGAP005213,AGAP005214	TSS1864,TSS1865	2L:12366732-12399301	-	-	5.12014	2.66973	7.57536	OK	8.05884	4.36817	11.7518	OK	5.5336	3.21754	7.84953	OK
XLOC_001744	-	-	XLOC_001744	AGAP005215	TSS1866	2L:12409310-12418274	-	-	7.15505	0	16.2294	OK	3.92151	0	10.3941	OK	5.29913	0	11.6706	OK
XLOC_001745	-	-	XLOC_001745	AGAP005217	TSS1867	2L:12418731-12421223	-	-	0.367546	0.112262	0.611202	OK	0.438441	0.149682	0.735938	OK	0.414291	0.137209	0.698517	OK
XLOC_001746	-	-	XLOC_001746	AGAP005218	TSS1868	2L:12430444-12431915	-	-	12.4845	7.13652	17.5682	OK	8.75099	4.89726	12.5799	OK	9.30631	5.49804	13.1261	OK
XLOC_001747	-	-	XLOC_001747	CTU1_ANOGA	TSS1869	2L:12498642-12499796	-	-	10.392	5.70381	15.054	OK	5.50331	2.83153	8.1483	OK	8.66408	4.58342	12.7317	OK
XLOC_001748	-	-	XLOC_001748	AGAP005224	TSS1870	2L:12522289-12527089	-	-	0	0	0.618479	OK	0	0	0.618479	OK	0	0	0.618479	OK
XLOC_001749	-	-	XLOC_001749	AGAP005225	TSS1871	2L:12527951-12529541	-	-	5.26431	2.94338	7.59581	OK	3.72204	1.94643	5.49114	OK	4.93646	2.69018	7.16855	OK
XLOC_001750	-	-	XLOC_001750	AGAP005226	TSS1872	2L:12529897-12531142	-	-	5.97594	2.82332	9.04381	OK	4.52736	2.06585	6.95501	OK	5.61641	2.54788	8.58474	OK
XLOC_001751	-	-	XLOC_001751	AGAP013141	TSS1873	2L:12538776-12539028	-	-	126.736	25.711	80.7556	OK	110.482	22.0002	64.8519	OK	97.7296	14.8435	49.655	OK
XLOC_001752	-	-	XLOC_001752	AGAP005228	TSS1874	2L:12539062-12539876	-	-	81.5159	27.4604	82.0103	OK	72.4252	24.0588	73.2897	OK	84.2457	27.3986	81.2062	OK
XLOC_001753	-	-	XLOC_001753	AGAP005229	TSS1875	2L:12548779-12558471	-	-	5.67208	3.22931	8.0676	OK	5.57428	3.14999	7.93163	OK	4.72409	2.36816	6.99117	OK
XLOC_001754	-	-	XLOC_001754	AGAP005230	TSS1876	2L:12596947-12598564	-	-	3.7791	1.98679	5.56631	OK	3.11243	1.59272	4.6468	OK	2.82137	1.34642	4.28556	OK
XLOC_001755	-	-	XLOC_001755	AGAP005231	TSS1877	2L:12614541-12615240	-	-	2.70675	1.0193	4.36386	OK	2.13849	0.796324	3.47197	OK	2.93895	1.05115	4.77795	OK
XLOC_001756	-	-	XLOC_001756	AGAP005233	TSS1878	2L:12651083-12652962	-	-	1.74698	0.605857	2.87782	OK	3.19847	1.2723	5.11949	OK	1.55581	0.514978	2.57489	OK
XLOC_001757	-	-	XLOC_001757	SOD2	TSS1879	2L:12656738-12660717	-	-	255.353	133.472	377.232	OK	276.066	143.338	408.844	OK	240.519	127.623	353.438	OK
XLOC_001758	-	-	XLOC_001758	AGAP005235	TSS1880	2L:12666574-12685002	-	-	6.57638	3.91854	9.21849	OK	8.76436	5.31801	12.189	OK	5.81889	3.47612	8.15308	OK
XLOC_001759	-	-	XLOC_001759	AGAP005236	TSS1881	2L:12692889-12697320	-	-	22.7149	11.986	32.4102	OK	18.5376	9.66553	26.6761	OK	23.126	9.91483	29.15	OK
XLOC_001760	-	-	XLOC_001760	AGAP005239	TSS1882	2L:12708084-12709261	-	-	6.18874	3.04606	9.3074	OK	3.21694	1.4505	4.98006	OK	20.237	9.81507	29.3727	OK
XLOC_001761	-	-	XLOC_001761	AGAP005243	TSS1883	2L:12732250-12764561	-	-	15.3169	8.95585	21.5868	OK	18.0766	10.5163	25.5897	OK	21.3407	12.8345	29.8189	OK
XLOC_001762	-	-	XLOC_001762	AGAP005244	TSS1884,TSS1885	2L:12782148-12840793	-	-	11.8229	6.5924	17.0655	OK	13.0614	7.5783	18.5538	OK	13.9553	8.18214	19.7233	OK
XLOC_001763	-	-	XLOC_001763	SRPN10	TSS1886	2L:12996142-13001344	-	-	151.298	72.7253	229.954	OK	137.169	70.9108	203.447	OK	99.0919	56.3354	141.829	OK
XLOC_001764	-	-	XLOC_001764	AGAP005249	TSS1887	2L:13125287-13128644	-	-	12.9821	7.90337	18.0648	OK	7.17643	4.31882	10.0272	OK	11.0932	6.70325	15.4909	OK
XLOC_001765	-	-	XLOC_001765	MYD	TSS1888	2L:13194811-13196613	-	-	9.35897	5.42143	13.2252	OK	8.60725	4.99648	12.1435	OK	7.99166	4.44274	11.5383	OK
XLOC_001766	-	-	XLOC_001766	AGAP005254	TSS1889,TSS1890	2L:13228381-13232098	-	-	3.48235	1.71081	5.25458	OK	5.75066	3.0264	8.48832	OK	4.9808	2.76871	7.20162	OK
XLOC_001767	-	-	XLOC_001767	AGAP005255	TSS1891	2L:13244004-13250634	-	-	16.5911	7.13504	26.038	OK	30.0615	15.4821	44.5891	OK	26.9732	14.5828	39.2525	OK
XLOC_001768	-	-	XLOC_001768	AGAP005256	TSS1892	2L:13244004-13250634	-	-	8.93671	0.665586	17.2806	OK	8.11193	0.24685	16.613	OK	5.52952	0.330941	10.7938	OK
XLOC_001769	-	-	XLOC_001769	AGAP005259	TSS1893	2L:13342957-13347238	-	-	6.44687	3.84743	9.04265	OK	4.34433	2.56495	6.12739	OK	6.3684	3.77618	8.95953	OK
XLOC_001770	-	-	XLOC_001770	AGAP005260	TSS1894	2L:13356663-13357456	-	-	17.4693	8.41131	25.0793	OK	8.65297	3.95826	13.0808	OK	14.5415	6.5868	21.0901	OK
XLOC_001771	-	-	XLOC_001771	AGAP005262	TSS1895	2L:13365839-13368074	-	-	6.62144	3.88231	9.36843	OK	6.50367	3.81595	9.13615	OK	6.74896	3.95974	9.52328	OK
XLOC_001772	-	-	XLOC_001772	AGAP005264	TSS1896	2L:13392452-13393202	-	-	0.018467	0	0.0593739	OK	0.0100924	0	0.0890609	OK	0	0	0	OK
XLOC_001773	-	-	XLOC_001773	AGAP005265	TSS1897	2L:13401187-13401548	-	-	0.684059	0.0616765	1.23353	OK	0.603668	0.0616765	1.11018	OK	0.277245	0	0.493412	OK
XLOC_001774	-	-	XLOC_001774	AGAP005266	TSS1898	2L:13420355-13421105	-	-	0	0	0	OK	0	0	0	OK	0	0	0	OK
XLOC_001775	-	-	XLOC_001775	AGAP005268	TSS1899	2L:13494050-13495408	-	-	13.4637	0	40.6977	OK	9.09394	0	30.4322	OK	7.60545	0	24.9768	OK
XLOC_001776	-	-	XLOC_001776	AGAP005269	TSS1900	2L:13495890-13500324	-	-	6.13793	3.75083	8.53527	OK	4.7779	2.89837	6.65986	OK	5.95517	3.41517	8.5033	OK
XLOC_001777	-	-	XLOC_001777	AGAP005270	TSS1901	2L:13502753-13504208	-	-	16.9016	9.63234	24.1382	OK	9.5385	5.21752	13.856	OK	11.9444	6.91847	16.8948	OK
XLOC_001778	-	-	XLOC_001778	AGAP005274	TSS1902	2L:13526306-13530503	-	-	5.38556	3.04587	7.6765	OK	6.05002	3.38306	8.67681	OK	4.05998	2.20292	5.91192	OK
XLOC_001779	-	-	XLOC_001779	AGAP005277	TSS1903	2L:13548500-13587620	-	-	2.20787	0	6.4732	OK	2.50759	0	6.53729	OK	1.91508	0	5.35801	OK
XLOC_001780	-	-	XLOC_001780	AGAP005281	TSS1904	2L:13589238-13600295	-	-	11.0926	6.70788	15.4712	OK	14.1667	8.62793	19.6805	OK	9.49447	5.44015	13.5511	OK
XLOC_001781	-	-	XLOC_001781	AGAP005287	TSS1905	2L:13667397-13672489	-	-	14.9445	9.10041	20.7967	OK	16.6387	10.0275	23.2072	OK	13.8183	8.42548	19.2169	OK
XLOC_001782	-	-	XLOC_001782	AGAP005290	TSS1906	2L:13721262-13730958	-	-	2.82651	1.71296	3.93686	OK	3.27966	1.98808	4.57227	OK	2.89028	1.72934	4.04495	OK
XLOC_001783	-	-	XLOC_001783	AGAP005292	TSS1907	2L:13765647-13780618	-	-	3.19759	1.65063	4.75627	OK	3.97096	2.21307	5.7222	OK	4.6678	2.57988	6.76149	OK
XLOC_001784	-	-	XLOC_001784	AGAP005295	TSS1908	2L:13801353-13802660	-	-	16.0308	9.38142	22.6226	OK	14.2538	8.38073	20.0673	OK	10.4297	6.25428	14.6171	OK
XLOC_001785	-	-	XLOC_001785	AGAP005298	TSS1909	2L:13807714-13808828	-	-	15.4272	8.69626	22.1487	OK	11.1587	6.15499	16.1569	OK	9.27586	4.5463	14.2917	OK
XLOC_001786	-	-	XLOC_001786	AGAP005300	TSS1910,TSS1911,TSS1912	2L:13816596-13858982	-	-	30.4448	15.4893	45.4114	OK	29.2515	15.1461	43.3506	OK	31.6703	16.8082	46.55	OK
XLOC_001787	-	-	XLOC_001787	AGAP005301	TSS1913	2L:13863144-13870895	-	-	6.62765	3.90401	9.35102	OK	7.14265	4.313	9.9769	OK	5.96506	3.64994	8.26038	OK
XLOC_001788	-	-	XLOC_001788	AGAP005306	TSS1914	2L:13918674-13919901	-	-	9.07143	5.17163	12.9563	OK	12.942	7.56691	18.3094	OK	10.1846	6.07893	14.281	OK
XLOC_001789	-	-	XLOC_001789	AGAP005308	TSS1915	2L:13950608-13952365	-	-	1.77837	0.698213	2.84457	OK	1.42687	0.517195	2.32738	OK	1.52874	0.568914	2.48253	OK
XLOC_001790	-	-	XLOC_001790	AGAP005311	TSS1916	2L:13969181-13983058	-	-	1.38971	0.59639	2.17147	OK	1.58034	0.718726	2.43144	OK	1.59117	0.734019	2.44673	OK
XLOC_001791	-	-	XLOC_001791	AGAP005312	TSS1917	2L:14012646-14013361	-	-	1.17224	0.136179	1.97459	OK	2.25541	0.340447	3.33638	OK	1.96976	0.272358	2.85975	OK
XLOC_001792	-	-	XLOC_001792	AGAP005314	TSS1918	2L:14018272-14019013	-	-	64.0122	21.5546	65.8482	OK	43.809	14.2711	42.2802	OK	55.236	15.5738	44.945	OK
XLOC_001793	-	-	XLOC_001793	AGAP005315	TSS1919	2L:14019424-14019893	-	-	3.14102	0.674704	4.8916	OK	2.26634	0.449803	3.71087	OK	0.414595	0	0.730929	OK
XLOC_001794	-	-	XLOC_001794	AGAP005316	TSS1920	2L:14020374-14022148	-	-	96.1336	53.7544	138.343	OK	93.0576	52.1652	133.722	OK	66.2222	37.3053	95.172	OK
XLOC_001795	-	-	XLOC_001795	AGAP005317	TSS1921	2L:14022985-14025209	-	-	19.7976	11.6337	27.9208	OK	44.5955	24.4883	64.6993	OK	30.9978	16.2871	44.588	OK
XLOC_001796	-	-	XLOC_001796	AGAP005318	TSS1922	2L:14025684-14027329	-	-	1.15416	0.470724	1.83582	OK	1.88884	0.815921	2.94987	OK	0.720199	0.219671	1.1925	OK
XLOC_001797	-	-	XLOC_001797	AGAP005321	TSS1923	2L:14035638-14038119	-	-	5.61006	3.32387	7.89301	OK	2.96664	1.67598	4.2508	OK	3.56384	2.04114	5.08411	OK
XLOC_001798	-	-	XLOC_001798	AGAP005328	TSS1924	2L:14118769-14130789	-	-	0.374621	0.115965	0.637806	OK	0.668567	0.243526	1.09007	OK	0.170789	0	0.371087	OK
XLOC_001799	-	-	XLOC_001799	AGAP005329	TSS1925	2L:14148513-14165291	-	-	1.36119	0.655427	2.06267	OK	2.18566	1.12772	3.22894	OK	1.6304	0.819283	2.43857	OK
XLOC_001800	-	-	XLOC_001800	AGAP005330	TSS1926	2L:14179808-14186780	-	-	0.192064	0.0639071	0.319535	OK	0.183752	0.0639071	0.302494	OK	0.204159	0.0681676	0.336577	OK
XLOC_001801	-	-	XLOC_001801	AGAP005331	TSS1927	2L:14187267-14189251	-	-	14.9969	9.00759	20.9712	OK	9.25366	5.4553	13.0166	OK	11.1595	6.57173	15.7569	OK
XLOC_001802	-	-	XLOC_001802	CTL4	TSS1928	2L:14232532-14234307	-	-	76.6332	25.4479	127.893	OK	62.4402	20.6483	104.282	OK	83.6118	32.331	134.989	OK
XLOC_001803	-	-	XLOC_001803	AGAP005337	TSS1929	2L:14251321-14252743	-	-	0.0134632	0	0.0335067	OK	0.0468932	0	0.10052	OK	0	0	0	OK
XLOC_001804	-	-	XLOC_001804	AGAP005338	TSS1930	2L:14255151-14255907	-	-	0.359874	0.0883541	0.618479	OK	0.525416	0.117805	0.912992	OK	0	0	0	OK
XLOC_001805	-	-	XLOC_001805	AGAP005339	TSS1931	2L:14257863-14259365	-	-	0.0600889	0	0.124213	OK	0.086378	0	0.170793	OK	0.0597794	0	0.108687	OK
XLOC_001806	-	-	XLOC_001806	AGAP005340	TSS1932	2L:14264823-14265747	-	-	38.036	21.0135	54.9972	OK	23.3007	12.1447	34.4632	OK	32.6596	19.6552	45.649	OK
XLOC_001807	-	-	XLOC_001807	AGAP005341	TSS1933,TSS1934	2L:14269656-14288258	-	-	18.5675	10.8172	26.3146	OK	20.454	11.9656	28.9419	OK	18.1395	10.5125	25.7733	OK
XLOC_001808	-	-	XLOC_001808	AGAP005342	TSS1935	2L:14288477-14291180	-	-	11.6457	6.83725	16.4475	OK	16.936	9.13445	24.712	OK	6.08882	3.39823	8.71307	OK
XLOC_001809	-	-	XLOC_001809	AGAP005343	TSS1936	2L:14291663-14295485	-	-	3.12259	1.80462	4.42225	OK	1.91302	1.06553	2.75929	OK	2.60955	1.44123	3.76322	OK
XLOC_001810	-	-	XLOC_001810	AGAP005347	TSS1937	2L:14378328-14380161	-	-	5.04395	2.78117	7.27871	OK	4.20828	2.20904	6.18214	OK	4.54531	2.43153	6.65891	OK
XLOC_001811	-	-	XLOC_001811	AGAP005348	TSS1938	2L:14381211-14382682	-	-	4.41221	2.25259	6.57159	OK	2.85189	1.359	4.31901	OK	3.33471	1.71271	4.97058	OK
XLOC_001812	-	-	XLOC_001812	AGAP005351	TSS1939	2L:14446022-14450861	-	-	11.7898	7.23955	16.3457	OK	10.7898	6.57953	14.9947	OK	11.6959	7.06423	16.3045	OK
XLOC_001813	-	-	XLOC_001813	AGAP005353	TSS1940	2L:14480405-14481200	-	-	15.1885	7.41123	21.6976	OK	11.4197	5.42439	16.5885	OK	9.67076	4.54135	14.3494	OK
XLOC_001814	-	-	XLOC_001814	AGAP005362	TSS1941	2L:14649449-14652355	-	-	4.24954	2.48826	6.01833	OK	2.72446	1.54117	3.90029	OK	4.47204	2.53992	6.36272	OK
XLOC_001815	-	-	XLOC_001815	AGAP005363	TSS1942	2L:14652882-14653803	-	-	2.56925	1.13623	3.98888	OK	1.42299	0.531851	2.29663	OK	2.21247	0.991177	3.43286	OK
XLOC_001816	-	-	XLOC_001816	AGAP005365	TSS1943	2L:14658768-14660171	-	-	40.6916	23.7905	57.5613	OK	20.5473	12.2019	28.847	OK	29.7095	17.4242	41.9939	OK
XLOC_001817	-	-	XLOC_001817	AGAP005368	TSS1944	2L:14670145-14678652	-	-	0.173117	0.0292195	0.321414	OK	0.187453	0	0.350634	OK	0.0429835	0	0.146097	OK
XLOC_001818	-	-	XLOC_001818	AGAP005369	TSS1945	2L:14698777-14706996	-	-	293.484	107.945	480.803	OK	169.787	62.7926	279.699	OK	198.248	97.2261	299.166	OK
XLOC_001819	-	-	XLOC_001819	COEBE4C	TSS1946	2L:14709899-14711640	-	-	1.10238	0.478822	1.71578	OK	1.58375	0.731534	2.43401	OK	0.950413	0.385718	1.50297	OK
XLOC_001820	-	-	XLOC_001820	COEBE2C	TSS1947	2L:14711918-14713741	-	-	4.38675	2.41903	6.34521	OK	3.31043	1.73512	4.87606	OK	5.7045	3.05229	8.16898	OK
XLOC_001821	-	-	XLOC_001821	COEBE3C	TSS1948	2L:14714192-14716037	-	-	16.8793	9.80372	23.9451	OK	13.2209	7.49696	18.8176	OK	32.0111	18.1783	45.7716	OK
XLOC_001822	-	-	XLOC_001822	COEBE1C	TSS1949	2L:14716579-14718519	-	-	0.273882	0.0779868	0.467921	OK	0.184476	0.0389934	0.324945	OK	0.666312	0.246958	1.07882	OK
XLOC_001823	-	-	XLOC_001823	AGAP005376	TSS1950	2L:14726206-14728132	-	-	93.6638	51.2788	135.216	OK	85.0145	46.3456	123.359	OK	79.6962	41.0758	117.913	OK
XLOC_001824	-	-	XLOC_001824	AGAP005378	TSS1951,TSS1952,TSS1953	2L:14738116-14809846	-	-	95.3334	51.2918	139.345	OK	148.34	80.3827	216.502	OK	103.238	56.4825	150.088	OK
XLOC_001825	-	-	XLOC_001825	AGAP005381	TSS1954,TSS1955	2L:14832802-14835786	-	-	19.3698	10.8158	27.9278	OK	19.7616	10.9149	28.6078	OK	17.3831	10.3416	24.4923	OK
XLOC_001826	-	-	XLOC_001826	AGAP005383	TSS1956	2L:14838155-14839312	-	-	6.19999	3.16314	9.20187	OK	7.32921	3.57394	11.0505	OK	1.20673	0.410798	1.99237	OK
XLOC_001827	-	-	XLOC_001827	AGAP005384	TSS1957	2L:14840356-14841421	-	-	0.101469	0	0.181572	OK	0.112606	0	0.204268	OK	0.0917653	0	0.181572	OK
XLOC_001828	-	-	XLOC_001828	AGAP005385	TSS1958	2L:14842243-14843478	-	-	0.193541	0.0385212	0.365951	OK	0.088233	0	0.173345	OK	0.629794	0.211866	1.04007	OK
XLOC_001829	-	-	XLOC_001829	AGAP005387	TSS1959	2L:14847108-14848144	-	-	3.61418	1.57086	5.60046	OK	3.00224	1.29767	4.68981	OK	14.7858	6.42004	20.0342	OK
XLOC_001830	-	-	XLOC_001830	AGAP005388	TSS1960	2L:14848960-14850181	-	-	9.52744	5.23421	13.8191	OK	9.53844	4.99629	14.057	OK	19.6854	10.9839	28.3718	OK
XLOC_001831	-	-	XLOC_001831	AGAP005389	TSS1961	2L:14852352-14853409	-	-	1.13966	0.41105	1.84973	OK	4.64838	2.05525	7.23905	OK	1.14145	0.342542	1.91824	OK
XLOC_001832	-	-	XLOC_001832	AGAP005390	TSS1962	2L:14856840-14858937	-	-	1.21733	0.472265	1.96804	OK	1.6668	0.737061	2.59664	OK	0.939303	0.358601	1.51723	OK
XLOC_001833	-	-	XLOC_001833	AGAP005392	TSS1963	2L:14903719-14905010	-	-	5.03583	2.37053	7.6876	OK	3.88076	1.77236	5.93739	OK	4.86433	1.7502	6.35833	OK
XLOC_001834	-	-	XLOC_001834	AGAP005394	TSS1964	2L:14913181-14918431	-	-	16.5565	9.89019	23.2247	OK	21.6677	13.0147	30.3102	OK	18.8812	10.8825	26.7019	OK
XLOC_001835	-	-	XLOC_001835	AGAP005401	TSS1965	2L:15080230-15083982	-	-	46.8975	27.3342	66.4482	OK	46.1624	26.8908	65.2978	OK	44.0365	25.9681	62.0982	OK
XLOC_001836	-	-	XLOC_001836	AGAP005403	TSS1966	2L:15089289-15089370	-	-	0	0	0	OK	0	0	0	OK	0	0	0	OK
XLOC_001837	-	-	XLOC_001837	AGAP005404	TSS1967	2L:15147018-15150154	-	-	33.3047	19.6394	46.885	OK	33.3857	19.4441	47.178	OK	30.5815	18.0986	42.9029	OK
XLOC_001838	-	-	XLOC_001838	AGAP005405	TSS1968	2L:15159565-15177852	-	-	19.5934	11.3193	27.8673	OK	15.0966	8.95865	21.2232	OK	21.2211	12.094	30.3617	OK
XLOC_001839	-	-	XLOC_001839	AGAP005406	TSS1969	2L:15181643-15184076	-	-	16.8218	10.1954	23.4107	OK	15.5005	9.50437	21.489	OK	13.3977	8.17906	18.5733	OK
XLOC_001840	-	-	XLOC_001840	AGAP005408	TSS1970	2L:15189216-15208857	-	-	6.60815	3.79483	9.41431	OK	7.34672	4.28737	10.3882	OK	6.25991	3.52617	8.95535	OK
XLOC_001841	-	-	XLOC_001841	AGAP005409	TSS1971	2L:15210222-15211038	-	-	9.87136	4.73994	14.9059	OK	7.266	3.43022	10.9767	OK	7.6632	3.80442	11.4756	OK
XLOC_001842	-	-	XLOC_001842	AGAP005411	TSS1972,TSS1973	2L:15214797-15270783	-	-	15.6248	9.00202	22.25	OK	16.3088	9.43782	23.1937	OK	14.4059	8.66929	20.143	OK
XLOC_001843	-	-	XLOC_001843	AGAP005412	TSS1974	2L:15334738-15336948	-	-	0.682509	0.26745	1.09209	OK	0.400308	0.133725	0.657482	OK	0.857104	0.3566	1.34839	OK
XLOC_001844	-	-	XLOC_001844	AGAP005414	TSS1975	2L:15338663-15340635	-	-	30.1185	18.1441	42.0917	OK	27.5479	16.6199	38.4561	OK	21.4558	12.6004	30.3042	OK
XLOC_001845	-	-	XLOC_001845	AGAP005418	TSS1976	2L:15361090-15362969	-	-	41.4871	23.884	58.9716	OK	31.3438	18.2041	44.2891	OK	37.1066	20.3057	53.4053	OK
XLOC_001846	-	-	XLOC_001846	AGAP005420	TSS1977	2L:15365541-15369063	-	-	1.06565	0.395516	1.72166	OK	1.12547	0.418782	1.81472	OK	5.37769	2.55922	8.09645	OK
XLOC_001847	-	-	XLOC_001847	AGAP005422	TSS1978	2L:15373099-15375352	-	-	81.668	19.0325	144.325	OK	43.429	3.06129	86.7179	OK	49.3456	16.2222	82.4209	OK
XLOC_001848	-	-	XLOC_001848	AGAP005424	TSS1979	2L:15376816-15377709	-	-	1.29745	0.428766	2.14383	OK	1.24556	0.39814	2.08258	OK	1.06142	0.336888	1.77632	OK
XLOC_001849	-	-	XLOC_001849	AGAP013197	TSS1980	2L:15379013-15379475	-	-	3.34297	0.747928	5.29303	OK	3.32521	0.747928	5.06289	OK	1.14398	0.115066	1.72599	OK
XLOC_001850	-	-	XLOC_001850	AGAP005425	TSS1981	2L:15383183-15391050	-	-	27.4871	16.2242	38.7551	OK	36.2179	20.8272	51.5484	OK	25.8089	15.1535	36.4575	OK
XLOC_001851	-	-	XLOC_001851	AGAP005428	TSS1982	2L:15423127-15423703	-	-	28.0508	8.05608	27.4668	OK	20.0796	5.58217	19.9816	OK	22.3511	4.94783	17.9517	OK
XLOC_001852	-	-	XLOC_001852	AGAP005430	TSS1983	2L:15423893-15426179	-	-	26.998	12.944	41.0578	OK	19.04	9.70929	28.3731	OK	23.7514	12.0075	35.5308	OK
XLOC_001853	-	-	XLOC_001853	AGAP005432	TSS1984	2L:15428667-15429457	-	-	122.125	61.4854	173.343	OK	66.4058	33.4168	99.3022	OK	51.7668	28.7514	74.7611	OK
XLOC_001854	-	-	XLOC_001854	AGAP005434	TSS1985	2L:15452767-15457034	-	-	8.9377	4.05569	13.8276	OK	6.57951	2.2648	10.8828	OK	16.4539	8.83768	24.1164	OK
XLOC_001855	-	-	XLOC_001855	AGAP005436	TSS1986	2L:15468217-15468290	-	-	0	0	0	OK	0	0	0	OK	0	0	0	OK
XLOC_001856	-	-	XLOC_001856	AGAP005437	TSS1987	2L:15468461-15469285	-	-	19.6244	10.0659	28.6053	OK	12.6438	6.34003	18.8999	OK	13.381	7.81236	18.93	OK
XLOC_001857	-	-	XLOC_001857	AGAP005439	TSS1988	2L:15473199-15473270	-	-	0	0	0	OK	0	0	0	OK	0	0	0	OK
XLOC_001858	-	-	XLOC_001858	AGAP005440	TSS1989	2L:15477390-15481944	-	-	4.20059	2.33283	6.07474	OK	6.82764	4.00982	9.64862	OK	6.1488	3.64133	8.66356	OK
XLOC_001859	-	-	XLOC_001859	AGAP005441	TSS1990	2L:15477390-15481944	-	-	0	0	0.62719	OK	0	0	0.62719	OK	0	0	0.62719	OK
XLOC_001860	-	-	XLOC_001860	AGAP005443	TSS1991	2L:15482361-15482432	-	-	0	0	0	OK	0	0	0	OK	0	0	0	OK
XLOC_001861	-	-	XLOC_001861	AGAP005444	TSS1992	2L:15539484-15541344	-	-	60.969	31.5556	87.7187	OK	77.3409	39.7669	112.195	OK	77.7942	41.8986	112.879	OK
XLOC_001862	-	-	XLOC_001862	AGAP005445	TSS1993	2L:15541966-15546680	-	-	56.1205	31.6158	80.3603	OK	75.5969	42.1404	108.768	OK	66.1939	36.92	95.4134	OK
XLOC_001863	-	-	XLOC_001863	AGAP005448	TSS1994	2L:15551187-15555494	-	-	0.292893	0.0993177	0.48756	OK	0.503412	0.198635	0.803571	OK	0.440744	0.171549	0.713282	OK
XLOC_001864	-	-	XLOC_001864	AGAP005449	TSS1995	2L:15558865-15633473	-	-	7.399	3.8913	10.9092	OK	9.62335	5.10224	14.1459	OK	9.11832	5.09995	13.1335	OK
XLOC_001865	-	-	XLOC_001865	AGAP005450	TSS1996	2L:15641019-15642923	-	-	1.3435	0.605857	2.07919	OK	1.61378	0.757321	2.46473	OK	1.83473	0.881246	2.78143	OK
XLOC_001866	-	-	XLOC_001866	AGAP005452	TSS1997	2L:15723448-15723520	-	-	0	0	0	OK	0	0	0	OK	0	0	0	OK
XLOC_001867	-	-	XLOC_001867	CPR12	TSS1998	2L:15724262-15724703	-	-	0	0	0	OK	0	0	0	OK	0	0	0	OK
XLOC_001868	-	-	XLOC_001868	AGAP005457	TSS1999	2L:15767702-15769403	-	-	2.05358	0.968647	3.13787	OK	2.81765	1.40522	4.2293	OK	4.34435	2.06008	6.49402	OK
XLOC_001869	-	-	XLOC_001869	AGAP005458	TSS2000	2L:15771784-15773485	-	-	0.368789	0.109143	0.627574	OK	0.479911	0.150072	0.804932	OK	1.23041	0.504788	1.93729	OK
XLOC_001870	-	-	XLOC_001870	AGAP005461	TSS2001	2L:15810012-15810956	-	-	6.65094	3.06042	10.164	OK	3.40819	1.46001	5.36275	OK	6.09617	2.61118	9.40587	OK
XLOC_001871	-	-	XLOC_001871	AGAP005463	TSS2002	2L:15817307-15820328	-	-	0.0764347	0.0120875	0.14505	OK	0.120751	0.0120875	0.217576	OK	0.700253	0.241751	1.14832	OK
XLOC_001872	-	-	XLOC_001872	IR75l	TSS2003,TSS2004	2L:15949820-15952169	-	-	0.552707	0.153666	0.955317	OK	0.202197	0	0.44162	OK	0.0562167	0	0.138463	OK
XLOC_001873	-	-	XLOC_001873	AGAP005469	TSS2005	2L:15994432-15994912	-	-	0.0760545	0	0.139158	OK	0.18402	0	0.324701	OK	0.540283	0.0927718	0.974104	OK
XLOC_001874	-	-	XLOC_001874	AGAP005472	TSS2006	2L:16024035-16067199	-	-	3.33147	0	11.1861	OK	3.17457	0	27.3183	OK	3.77704	0	12.7738	OK
XLOC_001875	-	-	XLOC_001875	AGAP005474	TSS2007	2L:16070115-16071133	-	-	10.662	5.7899	15.5103	OK	8.58304	4.58956	12.5683	OK	9.36118	5.31918	13.3921	OK
XLOC_001876	-	-	XLOC_001876	AGAP005475	TSS2008	2L:16071489-16072584	-	-	3.76018	1.79768	5.71792	OK	2.13437	0.931328	3.33545	OK	2.46368	1.12626	3.81195	OK
XLOC_001877	-	-	XLOC_001877	AGAP005476	TSS2009	2L:16073527-16074438	-	-	3.77097	1.66118	5.81414	OK	2.06818	0.830592	3.29558	OK	5.57992	2.75971	8.41309	OK
XLOC_001878	-	-	XLOC_001878	AGAP005477	TSS2010	2L:16074784-16075897	-	-	7.44365	3.98049	10.8985	OK	4.08806	2.02218	6.15167	OK	6.38932	3.57606	9.21687	OK
XLOC_001879	-	-	XLOC_001879	AGAP005478	TSS2011	2L:16077353-16078327	-	-	2.79679	1.20685	4.38408	OK	1.76607	0.689631	2.83241	OK	3.1884	1.47778	4.87668	OK
XLOC_001880	-	-	XLOC_001880	AGAP005483	TSS2012	2L:16086487-16088224	-	-	2.04407	1.02742	3.06874	OK	1.56801	0.743526	2.37928	OK	2.35304	1.12205	3.58244	OK
XLOC_001881	-	-	XLOC_001881	AGAP005484	TSS2013	2L:16121482-16130916	-	-	1.65842	0.550892	2.75446	OK	1.29853	0.443774	2.14236	OK	1.55906	0.520287	2.60144	OK
XLOC_001882	-	-	XLOC_001882	AGAP005486	TSS2014	2L:16131999-16133180	-	-	53.9424	28.4617	77.9283	OK	43.7863	23.1317	62.6997	OK	42.0226	22.0027	59.2864	OK
XLOC_001883	-	-	XLOC_001883	AGAP005487	TSS2015	2L:16148825-16154828	-	-	0	0	0	OK	0	0	0	OK	0	0	0	OK
XLOC_001884	-	-	XLOC_001884	AGAP005490	TSS2016	2L:16181855-16198471	-	-	3.49315	1.92007	5.07176	OK	4.25626	2.40724	6.10972	OK	3.26043	1.78361	4.74034	OK
XLOC_001885	-	-	XLOC_001885	AGAP005491	TSS2017	2L:16181855-16198471	-	-	0	0	0.0727622	OK	0	0	0.0727622	OK	0.119237	0	0.763588	OK
XLOC_001886	-	-	XLOC_001886	AGAP005492	TSS2018	2L:16200635-16202378	-	-	0.0588037	0	0.129751	OK	0.0199437	0	0.0519003	OK	0.793514	0.233551	1.34941	OK
XLOC_001887	-	-	XLOC_001887	AGAP005494	TSS2019	2L:16203462-16205530	-	-	2.71107	1.44869	3.96718	OK	1.91038	0.969507	2.8528	OK	2.80582	1.51555	4.08976	OK
XLOC_001888	-	-	XLOC_001888	AGAP005495	TSS2020	2L:16208397-16210303	-	-	0.1549	0.0355959	0.284767	OK	0.155878	0.0177979	0.284767	OK	0.0749417	0	0.142384	OK
XLOC_001889	-	-	XLOC_001889	AGAP005497	TSS2021	2L:16226321-16227236	-	-	0.230076	0.0288784	0.404297	OK	0.0980096	0	0.17327	OK	0.0813231	0	0.144392	OK
XLOC_001890	-	-	XLOC_001890	AGAP005498	TSS2022,TSS2023,TSS2024	2L:16235990-16255422	-	-	31.9695	1.36129	62.5759	OK	20.8134	0.0943442	41.5318	OK	7.05263	1.20483	12.9076	OK
XLOC_001891	-	-	XLOC_001891	AGAP005499	TSS2025	2L:16235990-16255422	-	-	133.444	38.4964	228.212	OK	97.2893	28.7999	165.79	OK	19.5668	7.00894	31.8828	OK
XLOC_001892	-	-	XLOC_001892	AGAP005504	TSS2026,TSS2027,TSS2028	2L:16259339-16281009	-	-	68.152	39.3688	96.9339	OK	67.2976	36.3149	98.2734	OK	80.5332	44.4218	116.751	OK
XLOC_001893	-	-	XLOC_001893	AGAP005505	TSS2029	2L:16288404-16290707	-	-	7.19241	4.16023	10.2194	OK	6.53557	3.72537	9.33516	OK	7.5496	4.43565	10.6253	OK
XLOC_001894	-	-	XLOC_001894	AGAP005508	TSS2030	2L:16389027-16444137	-	-	9.32328	5.22431	13.4193	OK	8.61008	5.02964	12.1877	OK	11.6886	6.67219	16.7263	OK
XLOC_001895	-	-	XLOC_001895	AGAP005510	TSS2031	2L:16489971-16537364	-	-	5.76619	2.1709	9.35572	OK	6.50508	2.55718	10.4605	OK	7.19507	3.47653	10.9008	OK
XLOC_001896	-	-	XLOC_001896	GPRGR47	TSS2032	2L:16537982-16539929	-	-	0	0	0	OK	0.00540253	0	0.0449803	OK	0	0	0	OK
XLOC_001897	-	-	XLOC_001897	AGAP005515	TSS2033	2L:16540373-16544817	-	-	7.74968	4.51126	10.975	OK	9.86607	5.79672	13.9461	OK	4.24779	2.31626	6.17266	OK
XLOC_001898	-	-	XLOC_001898	AGAP005516	TSS2034	2L:16554935-16558482	-	-	0.00864711	0	0	OK	0.0428926	0	0.099047	OK	0.0468512	0	0.115397	OK
XLOC_001899	-	-	XLOC_001899	AGAP005520	TSS2035	2L:16590602-16598032	-	-	42.4508	22.781	60.5631	OK	54.7035	29.3574	78.573	OK	63.0221	27.7671	80.9586	OK
XLOC_001900	-	-	XLOC_001900	AGAP005521	TSS2036	2L:16604149-16605748	-	-	27.3786	16.3149	38.4023	OK	36.3151	21.5861	50.9497	OK	30.2657	18.1097	42.2667	OK
XLOC_001901	-	-	XLOC_001901	AGAP005524,AGAP013280	TSS2037,TSS2038	2L:16610936-16613808	-	-	21.0656	8.59132	33.5449	OK	10.2511	3.93391	16.5665	OK	12.4275	7.10598	17.7727	OK
XLOC_001902	-	-	XLOC_001902	AGAP005526	TSS2039	2L:16614050-16648658	-	-	5.97612	2.65091	9.29996	OK	7.39229	3.48501	11.301	OK	14.7117	8.12508	21.2885	OK
XLOC_001903	-	-	XLOC_001903	NMDAR3	TSS2040	2L:16614050-16648658	-	-	1.20278	0	3.71509	OK	1.622	0	6.12046	OK	1.65259	0	5.16899	OK
XLOC_001904	-	-	XLOC_001904	AGAP005530	TSS2041	2L:16659014-16662939	-	-	2.73044	1.36716	4.08847	OK	3.82041	2.03121	5.61188	OK	5.17411	2.38277	7.21341	OK
XLOC_001905	-	-	XLOC_001905	AGAP005531	TSS2042	2L:16664220-16667464	-	-	26.3482	15.6516	37.0049	OK	31.1909	18.2096	44.2116	OK	22.2312	13.2272	31.2514	OK
XLOC_001906	-	-	XLOC_001906	AGAP005533	TSS2043	2L:16670853-16684143	-	-	5.32886	3.08102	7.57579	OK	4.65576	2.74172	6.57154	OK	5.06645	3.05372	7.08049	OK
XLOC_001907	-	-	XLOC_001907	AGAP005535	TSS2044	2L:16692760-16694754	-	-	45.1955	26.5711	63.7924	OK	54.3674	30.9976	77.7836	OK	40.7856	23.1095	58.4613	OK
XLOC_001908	-	-	XLOC_001908	AGAP005537	TSS2045	2L:16847686-16852359	-	-	9.27395	4.01951	14.5277	OK	8.44145	4.06258	12.8194	OK	8.01546	3.14383	12.8337	OK
XLOC_001909	-	-	XLOC_001909	AGAP005539	TSS2046	2L:16853513-16854540	-	-	23.1409	12.8695	33.4095	OK	14.5795	7.90357	21.1695	OK	15.1553	8.81283	21.4492	OK
XLOC_001910	-	-	XLOC_001910	AGAP005540	TSS2047	2L:16854742-16859083	-	-	33.2285	19.3427	47.0108	OK	27.737	16.074	39.2237	OK	22.8504	13.8052	31.7827	OK
XLOC_001911	-	-	XLOC_001911	QTRD1_ANOGA	TSS2048	2L:16872046-16873740	-	-	8.25078	4.69589	11.8055	OK	5.43627	3.01356	7.82648	OK	10.5695	6.01249	15.1409	OK
XLOC_001912	-	-	XLOC_001912	AGAP005543	TSS2049	2L:16875155-16877327	-	-	39.0562	22.6331	55.3112	OK	34.1187	19.8979	48.3213	OK	32.0177	19.3861	44.6264	OK
XLOC_001913	-	-	XLOC_001913	AGAP005544	TSS2050	2L:16878345-16880345	-	-	7.77398	4.64465	10.9022	OK	5.56663	3.22579	7.8947	OK	7.17762	4.26871	10.0776	OK
XLOC_001914	-	-	XLOC_001914	AGAP005548	TSS2051	2L:16955264-16956127	-	-	4.34833	2.01238	6.68215	OK	17.9737	9.10733	26.3932	OK	17.74	9.21053	25.9288	OK
XLOC_001915	-	-	XLOC_001915	AGAP005550	TSS2052	2L:16968561-16971024	-	-	17.8378	9.78738	25.7607	OK	16.1437	8.74932	23.3668	OK	24.3407	12.7533	34.3829	OK
XLOC_001916	-	-	XLOC_001916	AGAP005553	TSS2053	2L:16977123-16994592	-	-	20.5174	1.54134	39.6387	OK	26.6441	3.7837	49.4937	OK	20.8621	2.20603	40.0448	OK
XLOC_001917	-	-	XLOC_001917	AGAP005555	TSS2054	2L:17000991-17003289	-	-	7.80582	4.7239	10.898	OK	6.71325	4.02011	9.40514	OK	5.79496	2.91111	9.34116	OK
XLOC_001918	-	-	XLOC_001918	AGAP005556	TSS2055,TSS2056	2L:17005433-17017978	-	-	39.5291	20.4288	58.6269	OK	36.8771	19.7572	53.9904	OK	36.6752	20.7662	52.6036	OK
XLOC_001919	-	-	XLOC_001919	AGAP005560	TSS2057	2L:17034493-17036297	-	-	16.2576	9.71375	22.7564	OK	13.8537	8.30853	19.332	OK	15.6495	9.49546	21.7877	OK
XLOC_001920	-	-	XLOC_001920	AGAP005562	TSS2058	2L:17045941-17082946	-	-	32.1983	0	117.315	OK	26.1635	0	97.276	OK	23.9211	0	80.7306	OK
XLOC_001921	-	-	XLOC_001921	AGAP005564	TSS2059,TSS2060,TSS2061,TSS2062	2L:17101401-17247167	-	-	8.0136	3.04518	13.0324	OK	14.2398	5.6916	22.8068	OK	12.4823	5.4915	19.5293	OK
XLOC_001922	-	-	XLOC_001922	AGAP005565	TSS2063	2L:17302742-17304872	-	-	4.56736	2.60824	6.51501	OK	5.25991	3.03362	7.45533	OK	5.32297	2.91049	7.66801	OK
XLOC_001923	-	-	XLOC_001923	AGAP005566	TSS2064	2L:17306919-17308326	-	-	8.48363	4.66717	12.2785	OK	5.99459	3.22854	8.73212	OK	6.70184	3.32891	9.88636	OK
XLOC_001924	-	-	XLOC_001924	AGAP005568	TSS2065	2L:17317910-17319877	-	-	2.50843	1.30185	3.72304	OK	1.48598	0.705674	2.26302	OK	2.77619	1.48435	4.06371	OK
XLOC_001925	-	-	XLOC_001925	AGAP005570	TSS2066	2L:17326580-17327606	-	-	8.82148	4.60336	13.035	OK	6.09858	3.00628	9.18323	OK	9.37869	4.55639	13.6692	OK
XLOC_001926	-	-	XLOC_001926	AGAP005571	TSS2067	2L:17328860-17330699	-	-	1.89912	0.895166	2.91336	OK	0.990411	0.390618	1.57875	OK	1.44905	0.634754	2.26233	OK
XLOC_001927	-	-	XLOC_001927	AGAP005572	TSS2068	2L:17331177-17333092	-	-	5.36037	2.98597	7.73079	OK	3.53745	1.8543	5.1675	OK	4.71333	2.57693	6.80364	OK
XLOC_001928	-	-	XLOC_001928	AGAP005573	TSS2069	2L:17334217-17336622	-	-	6.92976	4.04508	9.8073	OK	5.16736	2.93873	7.38717	OK	5.92488	3.48038	8.36675	OK
XLOC_001929	-	-	XLOC_001929	AGAP005574	TSS2070	2L:17337184-17339341	-	-	5.59159	3.17547	8.00022	OK	3.73875	2.05544	5.41553	OK	3.1355	1.72312	4.54166	OK
XLOC_001930	-	-	XLOC_001930	AGAP005575	TSS2071	2L:17339765-17343861	-	-	8.74196	5.33783	12.1395	OK	6.09253	3.67178	8.50818	OK	8.04567	4.81214	11.258	OK
XLOC_001931	-	-	XLOC_001931	AGAP005578	TSS2072	2L:17349143-17361462	-	-	3.99063	0.83953	7.14119	OK	2.05208	0.238522	3.85783	OK	2.61933	0.761493	4.48435	OK
XLOC_001932	-	-	XLOC_001932	AGAP005579	TSS2073	2L:17362420-17362522	-	-	0	0	0	OK	0	0	0	OK	0	0	0	OK
XLOC_001933	-	-	XLOC_001933	AGAP005582	TSS2074	2L:17371655-17373292	-	-	16.7012	9.72561	23.6311	OK	9.35234	5.23307	13.3953	OK	13.521	7.86606	19.1715	OK
XLOC_001934	-	-	XLOC_001934	AGAP005584	TSS2075	2L:17420790-17423473	-	-	7.99828	4.84382	11.1235	OK	6.79645	4.09862	9.50589	OK	6.43417	3.78963	9.06967	OK
XLOC_001935	-	-	XLOC_001935	AGAP005586	TSS2076	2L:17443365-17446411	-	-	0.0616696	0	0.118854	OK	0.19202	0.0396178	0.343355	OK	0.0865504	0	0.184883	OK
XLOC_001936	-	-	XLOC_001936	AGAP005588	TSS2077	2L:17464047-17474311	-	-	0.0578408	0	0.111966	OK	0.129678	0.0159951	0.255922	OK	0.0497872	0	0.111966	OK
XLOC_001937	-	-	XLOC_001937	AGAP005589	TSS2078	2L:17484833-17486338	-	-	0.039964	0	0.093225	OK	0.14528	0.0155375	0.279675	OK	0	0	0	OK
XLOC_001938	-	-	XLOC_001938	AGAP005590	TSS2079	2L:17496154-17496247	-	-	0	0	0	OK	0	0	0	OK	0	0	0	OK
XLOC_001939	-	-	XLOC_001939	AGAP005591	TSS2080	2L:17502196-17503018	-	-	0.509203	0.108347	0.89386	OK	0.65231	0.16252	1.13764	OK	0.128552	0	0.24378	OK
XLOC_001940	-	-	XLOC_001940	AGAP005592	TSS2081	2L:17504142-17505076	-	-	0.309966	0.0715157	0.548287	OK	0.30836	0.0476771	0.548287	OK	0.0325126	0	0.119193	OK
XLOC_001941	-	-	XLOC_001941	AGAP005593	TSS2082	2L:17505483-17506353	-	-	0	0	0	OK	0.00845389	0	0.0767766	OK	0	0	0	OK
XLOC_001942	-	-	XLOC_001942	AGAP005596	TSS2083	2L:17699010-17699845	-	-	0	0	0	OK	0.0088095	0	0.0799948	OK	0.0375301	0	0.133325	OK
XLOC_001943	-	-	XLOC_001943	AGAP005597	TSS2084	2L:17701862-17702692	-	-	0	0	0	OK	0.0232117	0	0.0536512	OK	0	0	0	OK
XLOC_001944	-	-	XLOC_001944	AGAP005598	TSS2085	2L:17703579-17704386	-	-	0	0	0	OK	0	0	0	OK	0	0	0	OK
XLOC_001945	-	-	XLOC_001945	AGAP005600	TSS2086	2L:17749156-17750909	-	-	4.00074	2.1338	5.81716	OK	1.42472	0.647762	2.19731	OK	3.50095	1.46064	5.04238	OK
XLOC_001946	-	-	XLOC_001946	AGAP005603	TSS2087	2L:17802270-17803028	-	-	39.3827	19.108	56.699	OK	19.3005	9.04422	28.3495	OK	33.3516	15.5889	46.1749	OK
XLOC_001947	-	-	XLOC_001947	AGAP005605	TSS2088	2L:17804322-17805414	-	-	4.08452	1.96004	6.18846	OK	3.09752	1.45352	4.73494	OK	3.39445	1.47554	5.26349	OK
XLOC_001948	-	-	XLOC_001948	AGAP005608	TSS2089	2L:17830519-17833666	-	-	49.3756	28.6084	70.1427	OK	62.3673	35.157	89.4804	OK	52.3516	20.8271	89.78	OK
XLOC_001949	-	-	XLOC_001949	AGAP005614	TSS2090	2L:17864666-17867404	-	-	3.3659	1.00445	5.72534	OK	5.99262	2.47763	9.30787	OK	2.25169	0.636149	3.85038	OK
XLOC_001950	-	-	XLOC_001950	AGAP005616	TSS2091	2L:17875649-17877259	-	-	10.2492	5.83275	14.6303	OK	10.3202	5.794	14.8629	OK	10.1287	5.87151	14.359	OK
XLOC_001951	-	-	XLOC_001951	AGAP005618	TSS2092	2L:17919177-17921262	-	-	42.7531	23.1939	62.2355	OK	33.8248	18.4194	48.8287	OK	40.8564	18.086	53.2699	OK
XLOC_001952	-	-	XLOC_001952	AGAP005621	TSS2093	2L:17932981-17934601	-	-	655.606	286.771	1024.35	OK	843.5	358.698	1331.87	OK	409.144	212.707	605.677	OK
XLOC_001953	-	-	XLOC_001953	AGAP005623	TSS2094	2L:17945419-17947123	-	-	6.92214	3.72552	10.087	OK	7.45829	4.04183	10.8602	OK	8.75642	4.76233	12.6878	OK
XLOC_001954	-	-	XLOC_001954	SCRASP1	TSS2095	2L:17947265-17955192	-	-	79.647	36.8114	122.497	OK	116.137	55.4308	176.862	OK	100.423	50.1833	150.642	OK
XLOC_001955	-	-	XLOC_001955	AGAP005630	TSS2096	2L:18009936-18015089	-	-	87.7954	48.1932	127.338	OK	93.4023	51.0281	135.78	OK	91.3485	50.1313	132.569	OK
XLOC_001956	-	-	XLOC_001956	AGAP005631	TSS2097	2L:18015540-18017179	-	-	6.1831	3.48357	8.84976	OK	4.58052	2.52003	6.6262	OK	6.10932	3.30569	8.87941	OK
XLOC_001957	-	-	XLOC_001957	AGAP005634	TSS2098	2L:18053666-18058049	-	-	3.80605	1.97368	5.63726	OK	24.5533	13.1708	35.9262	OK	3.5535	1.93499	5.17286	OK
XLOC_001958	-	-	XLOC_001958	AGAP005635	TSS2099,TSS2100	2L:18060478-18067863	-	-	14.1507	7.50626	20.7984	OK	15.0016	7.85891	22.1474	OK	17.5868	10.0731	25.1039	OK
XLOC_001959	-	-	XLOC_001959	AGAP005636	TSS2101	2L:18074159-18079141	-	-	0.0636722	0.00571489	0.120013	OK	0.110088	0	0.222881	OK	0.0648079	0.0114298	0.114298	OK
XLOC_001960	-	-	XLOC_001960	ABCB2	TSS2102	2L:18093302-18104524	-	-	14.8004	8.6416	20.9485	OK	31.6444	16.2914	46.9702	OK	22.0336	12.6603	31.3799	OK
XLOC_001961	-	-	XLOC_001961	AGAP005641	TSS2103	2L:18132153-18165156	-	-	39.4212	16.858	54.1636	OK	56.5655	24.0374	77.9283	OK	35.2689	13.859	45.2575	OK
XLOC_001962	-	-	XLOC_001962	AGAP005644	TSS2104	2L:18171712-18174890	-	-	3.26268	1.86998	4.64586	OK	3.94191	2.27722	5.60163	OK	2.8239	1.21341	4.56275	OK
XLOC_001963	-	-	XLOC_001963	AGAP005645	TSS2105	2L:18215534-18216490	-	-	490.901	233.373	748.147	OK	280.407	144.936	413.718	OK	239.255	123.846	348.597	OK
XLOC_001964	-	-	XLOC_001964	AGAP005646	TSS2106	2L:18220867-18229541	-	-	8.164	2.88773	13.4536	OK	4.67759	1.26844	8.08295	OK	7.15549	2.61785	11.6724	OK
XLOC_001965	-	-	XLOC_001965	AGAP005647	TSS2107	2L:18220867-18229541	-	-	4.78967	2.19212	7.38661	OK	3.74887	1.83473	5.6633	OK	4.86	2.57117	7.15696	OK
XLOC_001966	-	-	XLOC_001966	AGAP005650	TSS2108	2L:18271870-18273064	-	-	6.7379	3.74817	9.6781	OK	4.83727	2.55472	7.12338	OK	5.94808	3.18874	8.65248	OK
XLOC_001967	-	-	XLOC_001967	AGAP005653	TSS2109	2L:18304593-18306299	-	-	8.98159	4.87715	13.0714	OK	8.12619	4.48334	11.7839	OK	6.96428	3.1656	10.1481	OK
XLOC_001968	-	-	XLOC_001968	CYP305A1	TSS2110	2L:18341075-18345362	-	-	14.7373	8.75124	20.5994	OK	13.6042	8.14124	19.051	OK	18.6773	10.4288	26.8872	OK
XLOC_001969	-	-	XLOC_001969	CYP305A3	TSS2111	2L:18346304-18347977	-	-	0.145346	0.0291621	0.262458	OK	0.184706	0.0437431	0.335364	OK	0.324868	0.0874862	0.554079	OK
XLOC_001970	-	-	XLOC_001970	AGAP005661	TSS2112,TSS2113	2L:18364959-18482962	-	-	5.23151	2.93596	7.52673	OK	4.6183	2.61749	6.62192	OK	5.80319	3.387	8.21881	OK
XLOC_001971	-	-	XLOC_001971	AGAP005662	TSS2114	2L:18491770-18494246	-	-	259.46	140.877	376.967	OK	220.795	117.132	324.364	OK	211.166	116.645	305.671	OK
XLOC_001972	-	-	XLOC_001972	AGAP005663	TSS2115	2L:18498869-18499823	-	-	0.0472884	0	0.116694	OK	0.0307322	0	0.0700164	OK	0.0329305	0	0.116694	OK
XLOC_001973	-	-	XLOC_001973	AGAP005664	TSS2116	2L:18500753-18510132	-	-	0.0284276	0	0.122639	OK	0.00785918	0	0.0614237	OK	0	0	0	OK
XLOC_001974	-	-	XLOC_001974	AGAP005670	TSS2117	2L:18516373-18517276	-	-	0.0207915	0	0.0493139	OK	0.0399816	0	0.0986278	OK	0	0	0	OK
XLOC_001975	-	-	XLOC_001975	AGAP005671	TSS2118	2L:18530512-18531415	-	-	0.00656373	0	0.0739709	OK	0.023989	0	0.0739709	OK	0	0	0	OK
XLOC_001976	-	-	XLOC_001976	AGAP005672	TSS2119,TSS2120	2L:18535499-18542604	-	-	100.002	47.1407	153.011	OK	92.4543	43.951	140.961	OK	79.9057	42.0591	117.993	OK
XLOC_001977	-	-	XLOC_001977	AGAP005673	TSS2121	2L:18543953-18544676	-	-	8.60705	3.96274	13.1979	OK	5.52728	2.41794	8.63071	OK	5.35676	2.48511	8.22772	OK
XLOC_001978	-	-	XLOC_001978	AGAP005674	TSS2122	2L:18555847-18613450	-	-	57.1799	30.0063	82.7697	OK	86.4662	45.8508	125.643	OK	65.7387	36.1939	94.8084	OK
XLOC_001979	-	-	XLOC_001979	IR133	TSS2123	2L:18648882-18670795	-	-	0.0764582	0	0.38991	OK	0.114039	0	0.69915	OK	0.0713676	0	0.36302	OK
XLOC_001980	-	-	XLOC_001980	IR134	TSS2124	2L:18648882-18670795	-	-	0.0720677	0	0.355296	OK	0.115498	0	0.644797	OK	0.0862964	0	0.368455	OK
XLOC_001981	-	-	XLOC_001981	IR135	TSS2125	2L:18648882-18670795	-	-	0.0904628	0	0.467448	OK	0.134317	0	0.804077	OK	0.0871361	0	0.48075	OK
XLOC_001982	-	-	XLOC_001982	AGAP005680	TSS2126	2L:18675461-18680046	-	-	11.4263	6.64739	16.171	OK	10.0421	5.93337	14.1194	OK	10.8225	5.89315	15.4972	OK
XLOC_001983	-	-	XLOC_001983	GPRNNA21	TSS2127	2L:18693375-18697785	-	-	4.65681	2.20584	7.0541	OK	8.94192	4.64146	13.2121	OK	8.93004	4.15893	12.6606	OK
XLOC_001984	-	-	XLOC_001984	AGAP005683	TSS2128	2L:18740490-18742387	-	-	17.4628	10.4091	24.4652	OK	11.3216	6.6589	15.9754	OK	12.1669	7.17566	17.1566	OK
XLOC_001985	-	-	XLOC_001985	AGAP005685	TSS2129	2L:18744612-18746953	-	-	387.662	179.517	596.06	OK	246.354	112.938	379.867	OK	209.756	108.893	310.501	OK
XLOC_001986	-	-	XLOC_001986	AGAP005686	TSS2130	2L:18750629-18751523	-	-	0.0124893	0	0.0498104	OK	0	0	0	OK	0	0	0	OK
XLOC_001987	-	-	XLOC_001987	AGAP005687	TSS2131	2L:18752857-18753751	-	-	0.0967933	0	0.199241	OK	0.0658987	0	0.149431	OK	0	0	0	OK
XLOC_001988	-	-	XLOC_001988	AGAP005688	TSS2132	2L:18754228-18755134	-	-	0.0144955	0	0.0491506	OK	0	0	0	OK	0	0	0	OK
XLOC_001989	-	-	XLOC_001989	CPTC2	TSS2133	2L:19097965-19098322	-	-	0	0	0	OK	0.0308188	0	0.187103	OK	0	0	0	OK
XLOC_001990	-	-	XLOC_001990	CPTC1	TSS2134	2L:19099810-19100268	-	-	0.0261005	0	0.175317	OK	0.285293	0	0.52595	OK	0	0	0	OK
XLOC_001991	-	-	XLOC_001991	AGAP005699	TSS2135	2L:19145042-19146916	-	-	4.39346	2.48687	6.29488	OK	5.99283	3.47125	8.50975	OK	4.87982	2.75887	6.99431	OK
XLOC_001992	-	-	XLOC_001992	AGAP005701	TSS2136	2L:19158539-19163521	-	-	15.2859	9.22895	21.321	OK	15.7282	9.38125	22.0672	OK	14.1581	8.5284	19.7981	OK
XLOC_001993	-	-	XLOC_001993	AGAP005702	TSS2137	2L:19199628-19200549	-	-	0.0225324	0	0.0524505	OK	0.110132	0	0.209802	OK	0.0440003	0	0.131126	OK
XLOC_001994	-	-	XLOC_001994	AGAP005703	TSS2138	2L:19200727-19201656	-	-	0.008057	0	0.0767766	OK	0	0	0	OK	0.0366251	0	0.127961	OK
XLOC_001995	-	-	XLOC_001995	AGAP005705	TSS2139	2L:19205024-19206090	-	-	0.263654	0.0475753	0.475753	OK	0.195743	0.0237876	0.356815	OK	1.24835	0.40439	2.04574	OK
XLOC_001996	-	-	XLOC_001996	AGAP005706	TSS2140	2L:19206408-19207435	-	-	0.598014	0.175514	1.02801	OK	0.570019	0.125367	1.00294	OK	1.27184	0.401175	2.13124	OK
XLOC_001997	-	-	XLOC_001997	AGAP005707	TSS2141	2L:19207942-19208994	-	-	0	0	0	OK	0.0344255	0	0.0742174	OK	0	0	0	OK
XLOC_001998	-	-	XLOC_001998	AGAP005708	TSS2142	2L:19209378-19210349	-	-	0	0	0	OK	0	0	0	OK	0	0	0	OK
[truncated: 11,364 more rows]

## Sheet: Cuffdiff output
Additiotiona File 3. Overall output of the Tuxedo pipeline: differential expression analyses
test_id	gene_id	gene	locus	sample_1	sample_2	status	value_1	value_2	log2(fold_change)	test_stat	p_value	q_value	significant
XLOC_000001	XLOC_000001	AGAP004678	2L:203778-205293	Resistant	Susceptible	OK	37.446	26.3465	-0.507203	-1.50123	0.0179	0.107947	no
XLOC_000002	XLOC_000002	AGAP004679	2L:207893-210460	Resistant	Susceptible	OK	31.8787	28.5069	-0.161284	-0.403767	0.4601	0.739365	no
XLOC_000003	XLOC_000003	AGAP004680	2L:271284-271815	Resistant	Susceptible	OK	0.820927	1.13795	0.471107	0.757091	0.3159	0.617972	no
XLOC_000004	XLOC_000004	AGAP004684	2L:493038-493543	Resistant	Susceptible	OK	81.7642	60.8397	-0.426456	-1.70424	0.051	0.217464	no
XLOC_000005	XLOC_000005	AGAP004686	2L:742003-747057	Resistant	Susceptible	OK	36.8672	31.191	-0.241208	-0.550397	0.28905	0.59223	no
XLOC_000006	XLOC_000006	AGAP004689	2L:1052035-1057434	Resistant	Susceptible	OK	36.1358	37.4075	0.0498982	0.118772	0.8249	0.939534	no
XLOC_000007	XLOC_000007	AGAP004692	2L:1411010-1441380	Resistant	Susceptible	OK	29.5734	25.18	-0.232025	-0.526564	0.32835	0.629052	no
XLOC_000008	XLOC_000008	AGAP004695	2L:1834185-1835605	Resistant	Susceptible	OK	20.1	15.9224	-0.336135	-1.00109	0.1246	0.37695	no
XLOC_000009	XLOC_000009	AGAP004699	2L:1973600-1976357	Resistant	Susceptible	OK	17.2119	17.4764	0.0220069	0.0592054	0.91795	0.973888	no
XLOC_000010	XLOC_000010	AGAP004700	2L:2013633-2015127	Resistant	Susceptible	OK	16.7188	9.55493	-0.807156	-1.84135	0.00085	0.0118267	yes
XLOC_000011	XLOC_000011	AGAP004701	2L:2074971-2120041	Resistant	Susceptible	OK	2.34544	3.52382	0.58728	1.36728	0.0117	0.0799615	no
XLOC_000012	XLOC_000012	AGAP004702	2L:2163141-2164726	Resistant	Susceptible	OK	14.0905	17.7	0.329028	1.01209	0.1936	0.48141	no
XLOC_000013	XLOC_000013	AGAP004703	2L:2248666-2253660	Resistant	Susceptible	OK	21.7932	13.1573	-0.72802	-1.75836	0.0012	0.0152044	yes
XLOC_000014	XLOC_000014	AGAP004706	2L:2305656-2306118	Resistant	Susceptible	OK	0.415193	0.547613	0.399375	0.49044	0.52155	0.780555	no
XLOC_000015	XLOC_000015	AGAP004707	2L:2358157-2431617	Resistant	Susceptible	OK	6.56956	8.77086	0.416921	0.975319	0.06355	0.250086	no
XLOC_000016	XLOC_000016	AGAP004709	2L:2482552-2483631	Resistant	Susceptible	OK	129.557	124.83	-0.0536244	-0.0416444	0.952	0.984625	no
XLOC_000017	XLOC_000017	AGAP004711	2L:2487769-2489611	Resistant	Susceptible	OK	9.55924	8.32261	-0.19986	-0.523596	0.36695	0.664017	no
XLOC_000018	XLOC_000018	AGAP004712	2L:2506571-2507341	Resistant	Susceptible	NOTEST	0.0826956	0.0359073	-1.20353	0	1	1	no
XLOC_000019	XLOC_000019	AGAP004714	2L:2573497-2574460	Resistant	Susceptible	OK	2.97573	4.7922	0.687444	1.48764	0.03435	0.167583	no
XLOC_000020	XLOC_000020	AGAP004715	2L:2615656-2620722	Resistant	Susceptible	OK	29.4047	28.8726	-0.0263458	-0.0640577	0.90785	0.970742	no
XLOC_000021	XLOC_000021	GPRGR57	2L:2624120-2627818	Resistant	Susceptible	NOTEST	0.00590403	0.0261123	2.14496	0	1	1	no
XLOC_000022	XLOC_000022	AGAP004717	2L:2643649-2679635	Resistant	Susceptible	OK	3.33443	6.78763	1.02547	2.09024	0.0001	0.00222419	yes
XLOC_000023	XLOC_000023	AGAP004718	2L:2687937-2714108	Resistant	Susceptible	OK	2.32693	3.12285	0.424439	0.891986	0.1601	0.43257	no
XLOC_000024	XLOC_000024	AGAP004720	2L:2727393-2742060	Resistant	Susceptible	OK	4.53298	5.88896	0.377553	0.873066	0.1695	0.447356	no
XLOC_000025	XLOC_000025	AGAP004723	2L:2756471-2760324	Resistant	Susceptible	OK	19.5133	13.8126	-0.498467	-1.44037	0.0292	0.150902	no
XLOC_000026	XLOC_000026	AGAP004724	2L:2775210-2796481	Resistant	Susceptible	OK	1.04637	0.826677	-0.339999	-0.589004	0.30495	0.606753	no
XLOC_000027	XLOC_000027	EIF3C_ANOGA	2L:2797663-2801444	Resistant	Susceptible	OK	65.5106	49.6983	-0.39853	-0.877442	0.0933	0.315941	no
XLOC_000028	XLOC_000028	GPRGR25	2L:2812212-2814510	Resistant	Susceptible	OK	1.14914	1.09808	-0.0655668	-0.118486	0.8541	0.952164	no
XLOC_000029	XLOC_000029	AGAP004730	2L:2865741-2866766	Resistant	Susceptible	OK	0.406463	1.49846	1.88229	2.70748	0.00035	0.00610618	yes
XLOC_000030	XLOC_000030	AGAP004733	2L:2917654-2919864	Resistant	Susceptible	OK	0.434317	0.347483	-0.321807	-0.476028	0.41685	0.706723	no
XLOC_000031	XLOC_000031	AGAP004736	2L:2968483-2969976	Resistant	Susceptible	OK	10.5792	7.95108	-0.412015	-1.10647	0.0721	0.269435	no
XLOC_000032	XLOC_000032	AGAP004737	2L:2970596-2974653	Resistant	Susceptible	OK	31.1654	26.3186	-0.243861	-0.562727	0.35605	0.654365	no
XLOC_000033	XLOC_000033	AGAP004739	2L:2976110-2977915	Resistant	Susceptible	OK	72.8363	41.5153	-0.811016	-1.97572	0.00055	0.00861939	yes
XLOC_000034	XLOC_000034	AGAP004743	2L:3020237-3021140	Resistant	Susceptible	OK	134.461	119.829	-0.166211	-0.532792	0.4448	0.728791	no
XLOC_000035	XLOC_000035	AGAP004744	2L:3021773-3025711	Resistant	Susceptible	OK	1350.77	1602.67	0.246703	0.471662	0.40285	0.695592	no
XLOC_000036	XLOC_000036	AGAP004746	2L:3030690-3033267	Resistant	Susceptible	OK	12.2725	8.74998	-0.48808	-1.25012	0.0227	0.127061	no
XLOC_000037	XLOC_000037	AGAP004749	2L:3038603-3040277	Resistant	Susceptible	OK	18.9149	15.2214	-0.31342	-0.737901	0.1453	0.409845	no
XLOC_000038	XLOC_000038	AGAP004751	2L:3052357-3056687	Resistant	Susceptible	OK	6.33927	4.05287	-0.645374	-1.65708	0.00395	0.0369188	yes
XLOC_000039	XLOC_000039	TRMB_ANOGA	2L:3056993-3057934	Resistant	Susceptible	OK	25.5738	15.2972	-0.7414	-2.11945	0.00085	0.0118267	yes
XLOC_000040	XLOC_000040	CASPL2	2L:3063115-3064911	Resistant	Susceptible	OK	9.0105	17.7215	0.975819	2.56044	5e-05	0.00122873	yes
XLOC_000041	XLOC_000041	AGAP004755	2L:3065636-3068314	Resistant	Susceptible	OK	11.0733	8.00572	-0.467985	-0.933745	0.1207	0.36966	no
XLOC_000042	XLOC_000042	AGAP004757,AGAP013546	2L:3068707-3070456	Resistant	Susceptible	OK	49.6439	38.9905	-0.348494	-0.753088	0.1392	0.400549	no
XLOC_000043	XLOC_000043	AGAP004759	2L:3075359-3076135	Resistant	Susceptible	OK	4.14718	1.94357	-1.09342	-2.277	0.001	0.0133522	yes
XLOC_000044	XLOC_000044	AGAP004761	2L:3127124-3131071	Resistant	Susceptible	OK	0.887772	0.741513	-0.259719	-0.441862	0.40145	0.694683	no
XLOC_000045	XLOC_000045	AGAP004762	2L:3150314-3152338	Resistant	Susceptible	OK	23.2345	20.3563	-0.190794	-0.526774	0.37755	0.674088	no
XLOC_000046	XLOC_000046	AGAP004763	2L:3152720-3153806	Resistant	Susceptible	OK	3.29392	1.54291	-1.09415	-2.11258	0.00165	0.0192973	yes
XLOC_000047	XLOC_000047	AGAP004765	2L:3156535-3159336	Resistant	Susceptible	OK	9.44752	6.59331	-0.518933	-1.19667	0.0298	0.152995	no
XLOC_000048	XLOC_000048	AGAP004766	2L:3163009-3178079	Resistant	Susceptible	OK	55.7608	76.3052	0.452529	0.805775	0.12405	0.375842	no
XLOC_000049	XLOC_000049	AGAP004769	2L:3288075-3322501	Resistant	Susceptible	OK	21.4539	28.297	0.399407	0.775134	0.2164	0.510562	no
XLOC_000050	XLOC_000050	AGAP004773	2L:3360196-3361330	Resistant	Susceptible	OK	13.3336	9.58927	-0.475576	-1.20897	0.04195	0.190682	no
XLOC_000051	XLOC_000051	AGAP004774	2L:3389140-3399248	Resistant	Susceptible	OK	9.82588	8.50932	-0.207542	-0.491226	0.3425	0.642052	no
XLOC_000052	XLOC_000052	AGAP004776	2L:3401013-3447379	Resistant	Susceptible	OK	19.5494	19.97	0.0307076	0.0261206	0.96035	0.986969	no
XLOC_000053	XLOC_000053	AGAP013620	2L:3401013-3447379	Resistant	Susceptible	NOTEST	0	0	0	0	1	1	no
XLOC_000054	XLOC_000054	AGAP004778	2L:3401013-3447379	Resistant	Susceptible	OK	42.3253	38.9274	-0.120733	-0.0813329	0.87215	0.958003	no
XLOC_000055	XLOC_000055	AGAP004784	2L:3490306-3535246	Resistant	Susceptible	OK	15.1264	11.8071	-0.357416	-0.804926	0.1237	0.375271	no
XLOC_000056	XLOC_000056	AGAP004785	2L:3542107-3544112	Resistant	Susceptible	OK	33.8312	39.9963	0.241513	0.706738	0.2641	0.565311	no
XLOC_000057	XLOC_000057	AGAP004786	2L:3545834-3548422	Resistant	Susceptible	OK	53.4954	60.6295	0.180605	0.450724	0.42615	0.713903	no
XLOC_000058	XLOC_000058	AGAP004788	2L:3573653-3574167	Resistant	Susceptible	OK	1.59874	1.42035	-0.170693	-0.368702	0.7488	0.90576	no
XLOC_000059	XLOC_000059	AGAP004790	2L:3576594-3577108	Resistant	Susceptible	OK	3771.57	3855.99	0.0319375	0.137394	0.90425	0.969527	no
XLOC_000060	XLOC_000060	AGAP004792	2L:3579850-3583746	Resistant	Susceptible	OK	47.9927	87.6851	0.869517	1.84005	0.00055	0.00861939	yes
XLOC_000061	XLOC_000061	AGAP004793	2L:3585261-3590507	Resistant	Susceptible	OK	26.0207	71.2678	1.45359	3.10195	5e-05	0.00122873	yes
XLOC_000062	XLOC_000062	AGAP004794	2L:3596960-3598493	Resistant	Susceptible	OK	20.4904	44.1594	1.10777	2.43776	0.0002	0.00393711	yes
XLOC_000063	XLOC_000063	AGAP004801	2L:3733800-3744679	Resistant	Susceptible	OK	27.6616	30.8332	0.156599	0.330286	0.50935	0.772271	no
XLOC_000064	XLOC_000064	AGAP004802	2L:3745920-3747552	Resistant	Susceptible	OK	166.697	593.853	1.83288	3.8587	5e-05	0.00122873	yes
XLOC_000065	XLOC_000065	AGAP004804	2L:3749872-3750905	Resistant	Susceptible	OK	9.19038	5.53372	-0.731875	-1.76381	0.0042	0.0386558	yes
XLOC_000066	XLOC_000066	AGAP004805	2L:3758093-3778548	Resistant	Susceptible	OK	19.0671	24.5585	0.365131	0.801618	0.1081	0.345529	no
XLOC_000067	XLOC_000067	GALE7	2L:3780411-3781204	Resistant	Susceptible	OK	32.7283	19.4759	-0.748851	-2.28687	0.00135	0.0166424	yes
XLOC_000068	XLOC_000068	CTL1	2L:3800427-3801534	Resistant	Susceptible	OK	3.77277	1.32607	-1.50846	-2.69655	0.0002	0.00393711	yes
XLOC_000069	XLOC_000069	AGAP004813	2L:3818250-3818511	Resistant	Susceptible	NOTEST	0.225961	0.439142	0.958615	0	1	1	no
XLOC_000070	XLOC_000070	AGAP004814	2L:3825667-3826851	Resistant	Susceptible	OK	5.00581	29.2871	2.54859	5.49919	5e-05	0.00122873	yes
XLOC_000071	XLOC_000071	AGAP004818	2L:3858863-3859471	Resistant	Susceptible	OK	69.3835	58.9992	-0.233898	-0.88361	0.2769	0.579218	no
XLOC_000072	XLOC_000072	AGAP004820	2L:3870993-3872609	Resistant	Susceptible	OK	12.8352	9.61217	-0.417176	-1.08673	0.06355	0.250086	no
XLOC_000073	XLOC_000073	AGAP004825	2L:3992273-3996433	Resistant	Susceptible	OK	1.43929	0.5869	-1.29417	-2.31847	5e-05	0.00122873	yes
XLOC_000074	XLOC_000074	AGAP004827	2L:4120677-4142005	Resistant	Susceptible	OK	4.56683	6.67767	0.54815	1.32345	0.0111	0.0770152	no
XLOC_000075	XLOC_000075	AGAP004828	2L:4153260-4156465	Resistant	Susceptible	OK	0.621109	0.812953	0.388325	0.609163	0.3184	0.620668	no
XLOC_000076	XLOC_000076	AGAP004831	2L:4201431-4202564	Resistant	Susceptible	NOTEST	0.0181217	0.0448423	1.30715	0	1	1	no
XLOC_000077	XLOC_000077	AGAP004833	2L:4233341-4239866	Resistant	Susceptible	OK	10.3383	7.06784	-0.548655	-1.34532	0.0111	0.0770152	no
XLOC_000078	XLOC_000078	AGAP004835	2L:4302586-4323649	Resistant	Susceptible	OK	3.28537	3.64642	0.150428	0.349088	0.52085	0.780032	no
XLOC_000079	XLOC_000079	AGAP004839	2L:4376927-4378620	Resistant	Susceptible	OK	91.7961	72.1478	-0.347478	-1.2818	0.16095	0.434241	no
XLOC_000080	XLOC_000080	AGAP013627	2L:4379116-4379281	Resistant	Susceptible	NOTEST	0	0	0	0	1	1	no
XLOC_000081	XLOC_000081	AGAP004842	2L:4382187-4392314	Resistant	Susceptible	OK	28.7391	28.4707	-0.0135363	-0.0190657	0.97535	0.991961	no
XLOC_000082	XLOC_000082	AGAP004843	2L:4382187-4392314	Resistant	Susceptible	OK	8.80955	6.07954	-0.535107	-0.466731	0.3785	0.675177	no
XLOC_000083	XLOC_000083	AGAP004845	2L:4396211-4402689	Resistant	Susceptible	OK	15.8551	14.7581	-0.103433	-0.244596	0.6382	0.848578	no
XLOC_000084	XLOC_000084	SCRB9	2L:4404138-4428751	Resistant	Susceptible	OK	74.3461	109.201	0.554654	1.14926	0.0253	0.136715	no
XLOC_000085	XLOC_000085	SCRB7	2L:4433670-4438248	Resistant	Susceptible	OK	20.7833	20.2416	-0.0381027	-0.100132	0.86105	0.954362	no
XLOC_000086	XLOC_000086	AGAP004849	2L:4441877-4443314	Resistant	Susceptible	OK	22.901	12.4281	-0.881798	-2.401	5e-05	0.00122873	yes
XLOC_000087	XLOC_000087	AGAP004854	2L:4483667-4490466	Resistant	Susceptible	OK	13.2286	11.6186	-0.187223	-0.434486	0.40545	0.697191	no
XLOC_000088	XLOC_000088	CLIPB13	2L:4492188-4494085	Resistant	Susceptible	OK	40.7221	59.2072	0.539961	1.27316	0.02435	0.133116	no
XLOC_000089	XLOC_000089	AGAP004856	2L:4495103-4496644	Resistant	Susceptible	OK	6.11216	3.84717	-0.667886	-1.59229	0.01325	0.0869783	no
XLOC_000090	XLOC_000090	AGAP004862	2L:4554529-4565883	Resistant	Susceptible	NOTEST	0.0635625	0.0198663	-1.67785	0	1	1	no
XLOC_000091	XLOC_000091	AGAP004863	2L:4568304-4578735	Resistant	Susceptible	OK	1.79761	2.30495	0.358657	0.784766	0.1391	0.400527	no
XLOC_000092	XLOC_000092	AGAP004867	2L:4676919-4678867	Resistant	Susceptible	OK	170.494	168.45	-0.0174045	-0.0419137	0.9435	0.981275	no
XLOC_000093	XLOC_000093	AGAP004870	2L:4692753-4697498	Resistant	Susceptible	OK	15.2921	14.617	-0.0651419	-0.155878	0.76415	0.912873	no
XLOC_000094	XLOC_000094	BND7A_ANOGA	2L:4749122-4756753	Resistant	Susceptible	OK	7.02179	11.9572	0.76797	1.90502	0.002	0.0223081	yes
XLOC_000095	XLOC_000095	AGAP004876	2L:4845958-4847193	Resistant	Susceptible	NOTEST	0.0526565	0.0549686	0.0619958	0	1	1	no
XLOC_000096	XLOC_000096	AGAP004877	2L:4851776-4866265	Resistant	Susceptible	OK	568.496	1021.41	0.845336	1.35088	0.00695	0.0554111	no
XLOC_000097	XLOC_000097	AGAP004879	2L:4879246-4880564	Resistant	Susceptible	OK	7.02768	5.68951	-0.304746	-0.719887	0.2563	0.557708	no
XLOC_000098	XLOC_000098	AGAP004880	2L:4905325-4908734	Resistant	Susceptible	OK	56.4148	15.6585	-1.84913	-2.59384	5e-05	0.00122873	yes
XLOC_000099	XLOC_000099	AGAP004881	2L:4925705-4932269	Resistant	Susceptible	OK	6.85877	9.21971	0.426772	1.08651	0.0455	0.201129	no
XLOC_000100	XLOC_000100	AGAP004883	2L:4934984-4944994	Resistant	Susceptible	OK	460.849	269.871	-0.772022	-1.27848	0.0236	0.130496	no
XLOC_000101	XLOC_000101	AGAP004885	2L:4953469-4954359	Resistant	Susceptible	OK	93.8707	77.3538	-0.279204	-0.930764	0.19645	0.485279	no
XLOC_000102	XLOC_000102	AGAP004888	2L:4971870-4974593	Resistant	Susceptible	NOTEST	0.117191	0.177601	0.599775	0	1	1	no
XLOC_000103	XLOC_000103	AGAP004890	2L:4974900-4986660	Resistant	Susceptible	OK	111.901	212.512	0.925327	1.72607	0.0008	0.0113035	yes
XLOC_000104	XLOC_000104	AGAP004892	2L:5003263-5042389	Resistant	Susceptible	OK	10.5278	12.6721	0.267456	0.561498	0.28245	0.585534	no
XLOC_000105	XLOC_000105	AGAP004897	2L:5551066-5551909	Resistant	Susceptible	NOTEST	0.0335067	0.0886825	1.4042	0	1	1	no
XLOC_000106	XLOC_000106	AGAP004899	2L:5626945-5628862	Resistant	Susceptible	OK	0.955426	0.668384	-0.515466	-0.922595	0.1437	0.407375	no
XLOC_000107	XLOC_000107	AGAP004902	2L:5719843-5759970	Resistant	Susceptible	OK	2.74506	4.20821	0.616367	1.36018	0.0065	0.0529111	no
XLOC_000108	XLOC_000108	CAT1	2L:5771984-5780988	Resistant	Susceptible	OK	268.011	201.323	-0.412782	-0.896681	0.10485	0.339092	no
XLOC_000109	XLOC_000109	AGAP004905	2L:5783829-5790759	Resistant	Susceptible	OK	8.25407	6.57179	-0.328819	-0.817945	0.1282	0.382593	no
XLOC_000110	XLOC_000110	AGAP004906	2L:5793346-5794156	Resistant	Susceptible	OK	360.272	443.823	0.300898	0.896762	0.2181	0.512423	no
XLOC_000111	XLOC_000111	AGAP004907	2L:5801331-5801760	Resistant	Susceptible	OK	1.10027	1.2734	0.210834	0.370694	0.66335	0.862675	no
XLOC_000112	XLOC_000112	AGAP004909	2L:5815576-5817275	Resistant	Susceptible	OK	11.2808	9.17803	-0.297619	-0.760138	0.17675	0.457902	no
XLOC_000113	XLOC_000113	AGAP004912	2L:5826319-5831336	Resistant	Susceptible	OK	37.0526	35.5381	-0.0602106	-0.13283	0.7875	0.923343	no
XLOC_000114	XLOC_000114	AGAP004913	2L:5844429-5845398	Resistant	Susceptible	NOTEST	0.0420821	0.0259451	-0.697746	0	1	1	no
XLOC_000115	XLOC_000115	AGAP004914	2L:5862275-5863688	Resistant	Susceptible	NOTEST	0.0164958	0.00550564	-1.58312	0	1	1	no
XLOC_000116	XLOC_000116	AGAP004915	2L:5927215-5942472	Resistant	Susceptible	OK	8.98926	12.1329	0.432651	1.09301	0.0504	0.215805	no
XLOC_000117	XLOC_000117	RL15_ANOGA	2L:6015228-6016503	Resistant	Susceptible	OK	2534.16	1917.85	-0.402015	-0.961841	0.14885	0.415001	no
XLOC_000118	XLOC_000118	CASPS6	2L:6046957-6047946	Resistant	Susceptible	OK	20.3354	15.7	-0.37323	-1.05926	0.09845	0.326018	no
XLOC_000119	XLOC_000119	AGAP004927	2L:6105712-6105785	Resistant	Susceptible	NOTEST	0	0	0	0	1	1	no
XLOC_000120	XLOC_000120	AGAP004929	2L:6114438-6115700	Resistant	Susceptible	OK	59.115	38.6592	-0.612712	-1.97773	0.0035	0.0337025	yes
XLOC_000121	XLOC_000121	AGAP004930	2L:6121200-6122720	Resistant	Susceptible	OK	1.09567	0.700494	-0.645363	-1.04325	0.0849	0.297962	no
XLOC_000122	XLOC_000122	AGAP004931	2L:6130294-6131449	Resistant	Susceptible	OK	2.66393	2.40492	-0.147567	-0.296738	0.6378	0.848414	no
XLOC_000123	XLOC_000123	AGAP004932	2L:6182801-6188676	Resistant	Susceptible	OK	24.3321	22.5103	-0.112275	-0.282319	0.60825	0.831596	no
XLOC_000124	XLOC_000124	AGAP004935	2L:6204285-6206914	Resistant	Susceptible	OK	17.7121	5.08219	-1.80121	-3.63968	5e-05	0.00122873	yes
XLOC_000125	XLOC_000125	AGAP004936	2L:6208300-6209223	Resistant	Susceptible	OK	128.654	146.589	0.188284	0.563041	0.4008	0.694148	no
XLOC_000126	XLOC_000126	AGAP004940	2L:6244206-6262851	Resistant	Susceptible	OK	38.5085	63.3308	0.717731	1.84738	0.0017	0.0196842	yes
XLOC_000127	XLOC_000127	AGAP004943	2L:6525702-6539076	Resistant	Susceptible	OK	2.62944	4.0324	0.616884	1.20248	0.01725	0.105364	no
XLOC_000128	XLOC_000128	AGAP004947	2L:6621300-6622113	Resistant	Susceptible	OK	4.4273	3.8232	-0.211647	-0.476977	0.48795	0.757798	no
XLOC_000129	XLOC_000129	AGAP004949	2L:6847180-6848978	Resistant	Susceptible	OK	1.96753	3.51933	0.838919	1.71843	0.02425	0.132742	no
XLOC_000130	XLOC_000130	AGAP004950	2L:6923628-6993818	Resistant	Susceptible	OK	3.89083	5.55521	0.513762	1.14406	0.0592	0.239074	no
XLOC_000131	XLOC_000131	AGAP004952	2L:7172677-7176492	Resistant	Susceptible	OK	34.3666	24.8614	-0.4671	-0.842843	0.1412	0.403646	no
XLOC_000132	XLOC_000132	AGAP004955	2L:7181936-7182959	Resistant	Susceptible	OK	67.1907	47.3541	-0.504773	-1.05353	0.03135	0.158398	no
XLOC_000133	XLOC_000133	AGAP004957	2L:7187116-7189946	Resistant	Susceptible	OK	3.11325	1.19889	-1.37672	-2.78349	5e-05	0.00122873	yes
XLOC_000134	XLOC_000134	IMD	2L:7194586-7195863	Resistant	Susceptible	OK	9.23327	7.62389	-0.276315	-0.575159	0.2386	0.538322	no
XLOC_000135	XLOC_000135	AGAP004961	2L:7209865-7213320	Resistant	Susceptible	OK	0.147497	0.288387	0.96732	1.13812	0.04435	0.197598	no
XLOC_000136	XLOC_000136	AGAP004963	2L:7219498-7221382	Resistant	Susceptible	OK	14.9777	4.60452	-1.7017	-4.02774	5e-05	0.00122873	yes
XLOC_000137	XLOC_000137	AGAP004965	2L:7278147-7288812	Resistant	Susceptible	OK	7.67533	5.43677	-0.497479	-0.846829	0.07895	0.285087	no
XLOC_000138	XLOC_000138	AGAP004966	2L:7289295-7292275	Resistant	Susceptible	OK	21.9418	20.8271	-0.0752192	-0.230358	0.74635	0.904742	no
XLOC_000139	XLOC_000139	AGAP004967	2L:7293791-7295641	Resistant	Susceptible	OK	38.3788	29.0335	-0.402591	-1.12301	0.06475	0.252833	no
XLOC_000140	XLOC_000140	IR75d	2L:7301875-7303528	Resistant	Susceptible	OK	0.323819	0.309282	-0.0662628	-0.0825921	0.88685	0.963431	no
XLOC_000141	XLOC_000141	AGAP004970	2L:7322612-7338636	Resistant	Susceptible	OK	4.52673	5.70623	0.33407	0.699268	0.1841	0.468173	no
XLOC_000142	XLOC_000142	GPROR35	2L:7322612-7338636	Resistant	Susceptible	NOTEST	0.0619857	0.0680686	0.135055	0	1	1	no
XLOC_000143	XLOC_000143	AGAP004973	2L:7371727-7372996	Resistant	Susceptible	NOTEST	0.120532	0.0885527	-0.444808	0	1	1	no
XLOC_000144	XLOC_000144	GPROR31	2L:7438706-7440066	Resistant	Susceptible	NOTEST	0.033817	0.088047	1.38052	0	1	1	no
XLOC_000145	XLOC_000145	AGAP004984	2L:7537934-7541687	Resistant	Susceptible	OK	8.14904	4.47967	-0.863237	-0.999407	0.08495	0.298076	no
XLOC_000146	XLOC_000146	AGAP004986	2L:7541758-7542559	Resistant	Susceptible	OK	84.369	64.6511	-0.384038	-1.25801	0.0706	0.26592	no
XLOC_000147	XLOC_000147	AGAP004987	2L:7545672-7546442	Resistant	Susceptible	OK	248.032	179.892	-0.463389	-1.24618	0.05745	0.234789	no
XLOC_000148	XLOC_000148	AGAP004988	2L:7550404-7551445	Resistant	Susceptible	OK	131.794	94.4658	-0.480425	-1.27942	0.03735	0.1767	no
XLOC_000149	XLOC_000149	AGAP004990	2L:7585795-7587650	Resistant	Susceptible	OK	88.3616	65.1688	-0.43924	-1.12077	0.05745	0.234789	no
XLOC_000150	XLOC_000150	AGAP004992	2L:7589631-7591130	Resistant	Susceptible	OK	44.2454	37.6807	-0.231698	-0.625938	0.28515	0.588311	no
XLOC_000151	XLOC_000151	AGAP004993	2L:7592419-7608179	Resistant	Susceptible	OK	13.6043	17.4875	0.362263	0.733136	0.14065	0.402756	no
XLOC_000152	XLOC_000152	AGAP004997	2L:7737072-7738567	Resistant	Susceptible	NOTEST	0.0127189	0.0159179	0.323669	0	1	1	no
XLOC_000153	XLOC_000153	AGAP004998	2L:7746796-7747757	Resistant	Susceptible	NOTEST	0	0	0	0	1	1	no
XLOC_000154	XLOC_000154	AGAP005000	2L:7753287-7754369	Resistant	Susceptible	OK	0.71648	0.714031	-0.00494014	-0.00719304	0.9836	0.995084	no
XLOC_000155	XLOC_000155	AGAP005004	2L:7792330-7794417	Resistant	Susceptible	OK	22.1086	14.9394	-0.565485	-1.48348	0.00765	0.0590525	no
XLOC_000156	XLOC_000156	AGAP005005	2L:7794964-7806455	Resistant	Susceptible	OK	467.032	322.188	-0.535616	-0.983219	0.0678	0.259693	no
XLOC_000157	XLOC_000157	AGAP005006	2L:7807838-7812066	Resistant	Susceptible	OK	13.4878	11.4887	-0.231439	-0.532602	0.2774	0.579659	no
XLOC_000158	XLOC_000158	AGAP005009	2L:7820729-7916840	Resistant	Susceptible	OK	59.6892	51.6257	-0.20938	-0.429279	0.412	0.702192	no
XLOC_000159	XLOC_000159	AGAP005010	2L:7973480-8020949	Resistant	Susceptible	OK	2.11631	2.67681	0.338965	0.695966	0.18185	0.465151	no
XLOC_000160	XLOC_000160	AGAP005011	2L:8078287-8136322	Resistant	Susceptible	OK	4.42417	6.41158	0.535276	1.24267	0.02435	0.133116	no
XLOC_000161	XLOC_000161	AGAP005012	2L:8286671-8288868	Resistant	Susceptible	OK	3.01884	2.86651	-0.0747023	-0.161509	0.77575	0.917537	no
XLOC_000162	XLOC_000162	AGAP005014	2L:8297036-8299619	Resistant	Susceptible	OK	14.3574	8.82349	-0.702374	-1.75332	0.0013	0.016144	yes
XLOC_000163	XLOC_000163	AGAP005017	2L:8324707-8327190	Resistant	Susceptible	OK	2.2996	2.06368	-0.156159	-0.326535	0.53705	0.789991	no
XLOC_000164	XLOC_000164	AGAP005019	2L:8328943-8329672	Resistant	Susceptible	OK	1.92653	1.16739	-0.722717	-1.29021	0.07165	0.268407	no
XLOC_000165	XLOC_000165	AGAP005022	2L:8371012-8372559	Resistant	Susceptible	OK	1.84825	1.01822	-0.860105	-1.5328	0.01195	0.0810625	no
XLOC_000166	XLOC_000166	AGAP005024	2L:8379977-8380388	Resistant	Susceptible	OK	4.78464	1.05368	-2.18297	-4.18959	0.00025	0.00467068	yes
XLOC_000167	XLOC_000167	AGAP005026	2L:8464363-8464675	Resistant	Susceptible	OK	12.0158	5.68481	-1.07975	-3.44379	0.0061	0.0505825	no
XLOC_000168	XLOC_000168	AGAP005028	2L:8532254-8540016	Resistant	Susceptible	OK	3.58098	4.9427	0.464944	1.20096	0.245	0.545431	no
XLOC_000169	XLOC_000169	AGAP005029	2L:8569089-8581151	Resistant	Susceptible	OK	34.7986	35.9179	0.0456761	0.101655	0.8395	0.946204	no
XLOC_000170	XLOC_000170	AGAP005032	2L:8623633-8627796	Resistant	Susceptible	OK	74.7568	65.2814	-0.195532	-0.39187	0.4183	0.708008	no
XLOC_000171	XLOC_000171	AGAP005038	2L:8668401-8700721	Resistant	Susceptible	OK	14.6632	41.4138	1.49791	2.33672	5e-05	0.00122873	yes
XLOC_000172	XLOC_000172	AGAP005042	2L:8751402-8758975	Resistant	Susceptible	OK	14.6408	20.4338	0.480961	1.117	0.03055	0.155732	no
XLOC_000173	XLOC_000173	AGAP005045	2L:8787247-8791505	Resistant	Susceptible	OK	1.31024	0.835662	-0.648841	-0.42282	0.4407	0.725703	no
XLOC_000174	XLOC_000174	AGAP005046	2L:8792214-8793286	Resistant	Susceptible	OK	3504.95	2652.55	-0.402017	-0.689914	0.14565	0.410386	no
XLOC_000175	XLOC_000175	SRPN13	2L:8808787-8809033	Resistant	Susceptible	NOTEST	0.333599	0	#NAME?	0	1	1	no
XLOC_000176	XLOC_000176	AGAP005048	2L:8818558-8821078	Resistant	Susceptible	OK	4.53873	3.04431	-0.576174	-1.30141	0.0158	0.0990354	no
XLOC_000177	XLOC_000177	AGAP005050	2L:8822785-8824648	Resistant	Susceptible	OK	7.12075	3.34337	-1.09073	-2.01528	0.00215	0.0235224	yes
XLOC_000178	XLOC_000178	AGAP005052	2L:8824898-8827163	Resistant	Susceptible	OK	3.88767	1.84687	-1.07382	-2.25132	0.0001	0.00222419	yes
XLOC_000179	XLOC_000179	ITP	2L:8880677-8883250	Resistant	Susceptible	OK	25.5152	36.2724	0.507516	2.06966	0.0623	0.247214	no
XLOC_000180	XLOC_000180	AGAP005057	2L:8894162-8912235	Resistant	Susceptible	OK	43.7752	56.7892	0.375505	0.884584	0.10215	0.333557	no
XLOC_000181	XLOC_000181	AGAP005058	2L:8990757-9030148	Resistant	Susceptible	OK	1.81266	1.49912	-0.273996	-0.509249	0.37505	0.671508	no
XLOC_000182	XLOC_000182	AGAP005061	2L:9150879-9153646	Resistant	Susceptible	OK	3008.05	2351.35	-0.35534	-0.642395	0.20715	0.498463	no
XLOC_000183	XLOC_000183	AGAP005062	2L:9155188-9159529	Resistant	Susceptible	OK	20.046	17.4995	-0.196006	-0.46125	0.37075	0.667528	no
XLOC_000184	XLOC_000184	AGAP005064	2L:9184143-9217445	Resistant	Susceptible	OK	4.70318	5.0648	0.10687	0.234708	0.6387	0.848607	no
XLOC_000185	XLOC_000185	AGAP005065	2L:9220269-9221206	Resistant	Susceptible	OK	2.81442	1.16793	-1.26888	-1.95056	0.0033	0.0323115	yes
XLOC_000186	XLOC_000186	AGAP005066	2L:9253605-9254543	Resistant	Susceptible	NOTEST	0.022679	0.00852889	-1.41093	0	1	1	no
XLOC_000187	XLOC_000187	AGAP005069	2L:9388524-9394345	Resistant	Susceptible	OK	2.74598	3.33325	0.279612	0.568418	0.3568	0.655172	no
XLOC_000188	XLOC_000188	AGAP005073	2L:9564760-9567229	Resistant	Susceptible	OK	0.446884	0.724947	0.697973	1.02601	0.06215	0.246764	no
XLOC_000189	XLOC_000189	AGAP005074	2L:9614342-9616139	Resistant	Susceptible	OK	0.51971	0.872795	0.747935	1.13791	0.0393	0.182748	no
XLOC_000190	XLOC_000190	AGAP005075	2L:9642984-9651954	Resistant	Susceptible	OK	46.0176	37.9074	-0.279708	-0.601123	0.20265	0.492532	no
XLOC_000191	XLOC_000191	AGAP005076	2L:9657059-9693793	Resistant	Susceptible	OK	91.2302	145.19	0.67036	1.31492	0.011	0.0765575	no
XLOC_000192	XLOC_000192	AGAP005077	2L:9718407-9719679	Resistant	Susceptible	OK	5.28475	3.46356	-0.60958	-1.34539	0.02675	0.142272	no
XLOC_000193	XLOC_000193	AGAP005079	2L:9735320-9746596	Resistant	Susceptible	OK	72.0224	115.385	0.679935	1.36981	0.0064	0.0523497	no
XLOC_000194	XLOC_000194	AGAP005081	2L:9758827-9759668	Resistant	Susceptible	OK	43.9471	33.1484	-0.406828	-1.23925	0.05735	0.23458	no
XLOC_000195	XLOC_000195	AGAP005082	2L:9761098-9779657	Resistant	Susceptible	OK	25.0124	32.0413	0.35729	0.715984	0.14985	0.416585	no
XLOC_000196	XLOC_000196	AGAP005083	2L:9780555-9780629	Resistant	Susceptible	NOTEST	0	0	0	0	1	1	no
XLOC_000197	XLOC_000197	AGAP005088	2L:9875256-9877489	Resistant	Susceptible	OK	18.8348	29.0328	0.624285	1.54534	0.0051	0.044557	yes
XLOC_000198	XLOC_000198	AGAP005090	2L:9892708-9892780	Resistant	Susceptible	NOTEST	0	0	0	0	1	1	no
XLOC_000199	XLOC_000199	AGAP005091	2L:9898847-9941997	Resistant	Susceptible	OK	97.289	126.765	0.381803	0.761339	0.13645	0.396074	no
XLOC_000200	XLOC_000200	AGAP005093	2L:9950808-9957070	Resistant	Susceptible	OK	7.05879	11.2039	0.666501	1.58568	0.0034	0.0329843	yes
XLOC_000201	XLOC_000201	AGAP005095	2L:9969228-9971786	Resistant	Susceptible	OK	1286.35	2341.87	0.86438	1.6081	0.0039	0.0365021	yes
XLOC_000202	XLOC_000202	AGAP005097	2L:10058608-10058681	Resistant	Susceptible	NOTEST	0	0	0	0	1	1	no
XLOC_000203	XLOC_000203	AGAP005099	2L:10087961-10113493	Resistant	Susceptible	OK	3.51091	3.89914	0.151311	0.316636	0.61045	0.83295	no
XLOC_000204	XLOC_000204	AGAP005100	2L:10116616-10117747	Resistant	Susceptible	OK	63.0476	81.1548	0.364236	0.941364	0.103	0.335229	no
XLOC_000205	XLOC_000205	AGAP005104	2L:10146125-10147355	Resistant	Susceptible	OK	4.3278	2.98333	-0.53671	-1.14567	0.06635	0.256293	no
XLOC_000206	XLOC_000206	AGAP005105	2L:10149520-10150786	Resistant	Susceptible	OK	3.95323	2.97395	-0.410651	-0.867254	0.1529	0.421418	no
XLOC_000207	XLOC_000207	AGAP005106	2L:10154539-10167856	Resistant	Susceptible	OK	7.65389	4.19255	-0.868365	-1.84932	0.0003	0.00540144	yes
XLOC_000208	XLOC_000208	AGAP005108	2L:10198418-10203577	Resistant	Susceptible	OK	106.389	76.8194	-0.469808	-0.702061	0.21025	0.502411	no
XLOC_000209	XLOC_000209	Actincytosk	2L:10203863-10206481	Resistant	Susceptible	OK	37.8015	39.7622	0.0729523	0.180065	0.741	0.901853	no
XLOC_000210	XLOC_000210	AGAP005111,AGAP013744	2L:10207802-10228414	Resistant	Susceptible	OK	22.8768	20.9795	-0.124906	-0.247461	0.6245	0.840765	no
XLOC_000211	XLOC_000211	AGAP005116	2L:10239043-10240388	Resistant	Susceptible	OK	9.52433	6.18976	-0.621734	-1.4919	0.0075	0.0582947	no
XLOC_000212	XLOC_000212	AGAP005118	2L:10244434-10245368	Resistant	Susceptible	OK	44.378	36.6071	-0.277719	-0.844625	0.18865	0.475018	no
XLOC_000213	XLOC_000213	AGAP005121	2L:10251722-10252977	Resistant	Susceptible	OK	95.4213	94.9955	-0.00645235	-0.0146328	0.97625	0.992358	no
XLOC_000214	XLOC_000214	AGAP005128	2L:10336779-10338354	Resistant	Susceptible	OK	24.8562	17.7873	-0.482755	-1.26013	0.0229	0.127756	no
XLOC_000215	XLOC_000215	AGAP005130	2L:10340217-10342062	Resistant	Susceptible	OK	14.242	7.62479	-0.901385	-2.25914	0.00015	0.00314162	yes
XLOC_000216	XLOC_000216	AGAP005132	2L:10343503-10345513	Resistant	Susceptible	OK	18.7869	15.2361	-0.302236	-0.865033	0.1564	0.426708	no
XLOC_000217	XLOC_000217	AGAP005134	2L:10355281-10358610	Resistant	Susceptible	HIDATA	0	0	0	0	1	1	no
XLOC_000218	XLOC_000218	AGAP005136	2L:10370241-10370878	Resistant	Susceptible	OK	32.7868	19.5789	-0.743813	-2.69991	0.0027	0.0277492	yes
XLOC_000219	XLOC_000219	AGAP005141	2L:10468014-10469971	Resistant	Susceptible	OK	7.88832	6.67589	-0.24076	-0.593107	0.27995	0.582674	no
XLOC_000220	XLOC_000220	AGAP005142	2L:10472271-10475218	Resistant	Susceptible	OK	29.8488	24.357	-0.293334	-0.685541	0.1892	0.475586	no
XLOC_000221	XLOC_000221	AGAP005144	2L:10477352-10495460	Resistant	Susceptible	OK	11.2028	7.20395	-0.636994	-0.647024	0.18605	0.470967	no
XLOC_000222	XLOC_000222	AGAP005145	2L:10539086-10543428	Resistant	Susceptible	NOTEST	0.13771	0.0734344	-0.907101	0	1	1	no
XLOC_000223	XLOC_000223	AGAP005146	2L:10544802-10550163	Resistant	Susceptible	NOTEST	0.029216	0.0438503	0.585826	0	1	1	no
XLOC_000224	XLOC_000224	AGAP005148	2L:10575675-10578050	Resistant	Susceptible	OK	34.18	24.835	-0.460781	-0.946365	0.15255	0.420935	no
XLOC_000225	XLOC_000225	AGAP005152	2L:10589242-10590426	Resistant	Susceptible	OK	10.782	10.3692	-0.0563327	-0.141677	0.805	0.931688	no
XLOC_000226	XLOC_000226	AGAP005153	2L:10600455-10604252	Resistant	Susceptible	OK	46.4429	134.694	1.53615	3.11025	5e-05	0.00122873	yes
XLOC_000227	XLOC_000227	AGAP005154	2L:10618944-10619018	Resistant	Susceptible	NOTEST	0	0	0	0	1	1	no
XLOC_000228	XLOC_000228	AGAP005155	2L:10640057-10644626	Resistant	Susceptible	OK	24.7241	24.044	-0.0402444	-0.0902264	0.8507	0.951384	no
XLOC_000229	XLOC_000229	AGAP005157	2L:10738147-10738220	Resistant	Susceptible	NOTEST	0	0	0	0	1	1	no
XLOC_000230	XLOC_000230	AGAP005161	2L:10811840-10816977	Resistant	Susceptible	OK	8.87279	3.49255	-1.34511	-3.02879	5e-05	0.00122873	yes
XLOC_000231	XLOC_000231	AGAP005163	2L:10907701-10909701	Resistant	Susceptible	OK	3.27508	2.0442	-0.679997	-1.37142	0.0171	0.10477	no
XLOC_000232	XLOC_000232	AGAP013647	2L:11039432-11039513	Resistant	Susceptible	NOTEST	0	0	0	0	1	1	no
XLOC_000233	XLOC_000233	AGAP005166	2L:11131876-11241906	Resistant	Susceptible	OK	1.34839	2.65665	0.978373	0.794103	0.1777	0.459517	no
XLOC_000234	XLOC_000234	AGAP005167	2L:11131876-11241906	Resistant	Susceptible	OK	5.18697	6.33973	0.28953	0.387477	0.54695	0.795493	no
XLOC_000235	XLOC_000235	AGAP005168	2L:11131876-11241906	Resistant	Susceptible	OK	2.35046	3.35372	0.512816	0.298762	0.54005	0.791393	no
XLOC_000236	XLOC_000236	AGAP005169	2L:11274225-11275949	Resistant	Susceptible	OK	9.17754	12.5239	0.4485	1.13434	0.0584	0.236921	no
XLOC_000237	XLOC_000237	AGAP005172	2L:11337706-11346317	Resistant	Susceptible	NOTEST	0.0697635	0.0736443	0.0781013	0	1	1	no
XLOC_000238	XLOC_000238	AGAP005175	2L:11378370-11405181	Resistant	Susceptible	OK	83.0804	98.0222	0.238599	0.411127	0.3897	0.684516	no
XLOC_000239	XLOC_000239	AGAP005176	2L:11407605-11409098	Resistant	Susceptible	OK	4.0801	2.16214	-0.916148	-1.85645	0.00125	0.0156906	yes
XLOC_000240	XLOC_000240	AGAP005177	2L:11409420-11410687	Resistant	Susceptible	OK	1.23087	1.02598	-0.262669	-0.422303	0.46355	0.742001	no
XLOC_000241	XLOC_000241	AGAP005179	2L:11414717-11415633	Resistant	Susceptible	OK	0.6176	0.577446	-0.0969869	-0.14472	0.85975	0.953861	no
XLOC_000242	XLOC_000242	OBP41	2L:11685184-11686024	Resistant	Susceptible	NOTEST	0.00841415	0	#NAME?	0	1	1	no
XLOC_000243	XLOC_000243	AGAP005185	2L:12046832-12048186	Resistant	Susceptible	NOTEST	0	0.0284799	inf	0	1	1	no
XLOC_000244	XLOC_000244	AGAP005187	2L:12119816-12135054	Resistant	Susceptible	OK	6.55017	6.41458	-0.0301773	-0.0634171	0.899	0.967803	no
XLOC_000245	XLOC_000245	AGAP005188	2L:12140995-12147331	Resistant	Susceptible	OK	26.7607	19.1379	-0.483683	-1.21513	0.0244	0.133217	no
XLOC_000246	XLOC_000246	AGAP005191	2L:12152363-12155553	Resistant	Susceptible	OK	11.7848	6.11666	-0.94611	-2.22331	5e-05	0.00122873	yes
XLOC_000247	XLOC_000247	AGAP005193	2L:12161060-12167511	Resistant	Susceptible	OK	3.61136	2.54446	-0.505182	-1.19163	0.01885	0.112074	no
XLOC_000248	XLOC_000248	AGAP005198	2L:12189848-12197260	Resistant	Susceptible	OK	37.9629	25.5704	-0.570119	-1.0313	0.08255	0.292453	no
XLOC_000249	XLOC_000249	AGAP005202	2L:12198693-12208633	Resistant	Susceptible	OK	272.868	362.392	0.409349	0.768266	0.26865	0.570489	no
XLOC_000250	XLOC_000250	AGAP005206	2L:12222490-12223348	Resistant	Susceptible	OK	16.0157	11.4249	-0.487299	-1.31813	0.04205	0.190931	no
XLOC_000251	XLOC_000251	OBP20	2L:12246060-12316072	Resistant	Susceptible	OK	11.7809	10.2458	-0.201414	-0.313572	0.5394	0.790974	no
XLOC_000252	XLOC_000252	AGAP005210	2L:12357076-12358920	Resistant	Susceptible	OK	18.3069	14.6968	-0.316887	-0.860558	0.13965	0.401084	no
XLOC_000253	XLOC_000253	AGAP005212	2L:12361037-12363586	Resistant	Susceptible	OK	5.81176	4.64933	-0.321952	-0.767969	0.1506	0.417775	no
XLOC_000254	XLOC_000254	AGAP005216	2L:12409310-12418274	Resistant	Susceptible	OK	18.0073	16.1907	-0.15341	-0.324859	0.5205	0.77975	no
XLOC_000255	XLOC_000255	AGAP005219	2L:12460528-12493379	Resistant	Susceptible	OK	3.89008	4.224	0.118812	0.278989	0.5838	0.818409	no
XLOC_000256	XLOC_000256	AGAP005221	2L:12501100-12503861	Resistant	Susceptible	OK	23.8996	12.2864	-0.959925	-2.13946	5e-05	0.00122873	yes
XLOC_000257	XLOC_000257	AGAP005222	2L:12504544-12515179	Resistant	Susceptible	OK	33.5317	50.715	0.596887	1.36381	0.0081	0.0616517	no
XLOC_000258	XLOC_000258	AGAP005223	2L:12522289-12527089	Resistant	Susceptible	OK	7.3259	10.6086	0.534157	1.09012	0.02685	0.142624	no
XLOC_000259	XLOC_000259	AGAP005227	2L:12535622-12538161	Resistant	Susceptible	OK	17.547	16.9652	-0.0486448	-0.119791	0.81885	0.936888	no
XLOC_000260	XLOC_000260	AGAP005237	2L:12697520-12704057	Resistant	Susceptible	OK	20.9786	19.743	-0.0875748	-0.24136	0.68225	0.871533	no
XLOC_000261	XLOC_000261	AGAP005238	2L:12704417-12707969	Resistant	Susceptible	OK	52.0849	42.2112	-0.30324	-0.803944	0.1727	0.451562	no
XLOC_000262	XLOC_000262	AGAP005240	2L:12710805-12712852	Resistant	Susceptible	OK	28.3439	28.5345	0.00966945	0.0251303	0.9631	0.987869	no
XLOC_000263	XLOC_000263	AGAP005241	2L:12714147-12715791	Resistant	Susceptible	OK	19.5787	27.2318	0.476007	1.19893	0.054	0.226169	no
XLOC_000264	XLOC_000264	AGAP005242	2L:12721453-12727400	Resistant	Susceptible	OK	12.3539	9.00462	-0.456228	-1.16766	0.0394	0.183011	no
XLOC_000265	XLOC_000265	AGAP005245	2L:12875391-12980092	Resistant	Susceptible	OK	52.0702	52.4222	0.00971946	0.0203056	0.96815	0.989949	no
XLOC_000266	XLOC_000266	AGAP005247	2L:13062865-13068104	Resistant	Susceptible	OK	66.924	96.0005	0.52052	1.47967	0.0206	0.119202	no
XLOC_000267	XLOC_000267	AGAP005248	2L:13100885-13118081	Resistant	Susceptible	OK	1.66046	2.11253	0.347384	0.623227	0.32035	0.621872	no
XLOC_000268	XLOC_000268	KTU_ANOGA	2L:13129635-13132652	Resistant	Susceptible	OK	26.755	27.9075	0.060845	0.140294	0.7834	0.921412	no
XLOC_000269	XLOC_000269	AGAP005251	2L:13163227-13194429	Resistant	Susceptible	OK	7.79651	8.26168	0.0836072	0.204878	0.6975	0.879129	no
XLOC_000270	XLOC_000270	AGAP005253	2L:13206073-13208242	Resistant	Susceptible	OK	10.3823	5.20195	-0.996994	-2.14333	5e-05	0.00122873	yes
XLOC_000271	XLOC_000271	AGAP005257	2L:13267021-13319286	Resistant	Susceptible	OK	11.8585	21.8782	0.883565	2.01846	0.0001	0.00222419	yes
XLOC_000272	XLOC_000272	AGAP005258	2L:13329644-13331897	Resistant	Susceptible	OK	5.08752	8.23023	0.693969	1.59492	0.0028	0.0284906	yes
XLOC_000273	XLOC_000273	AGAP005261	2L:13357761-13362271	Resistant	Susceptible	OK	15.0279	10.3288	-0.540971	-1.38246	0.01405	0.09066	no
XLOC_000274	XLOC_000274	AGAP005263	2L:13380596-13387389	Resistant	Susceptible	OK	26.6304	31.7873	0.255375	0.573006	0.28325	0.586184	no
XLOC_000275	XLOC_000275	AGAP005267	2L:13494050-13495408	Resistant	Susceptible	OK	14.6863	11.3001	-0.378137	-0.993641	0.1011	0.33125	no
XLOC_000276	XLOC_000276	AGAP005271	2L:13504365-13505670	Resistant	Susceptible	OK	1.78905	0.798844	-1.16321	-1.98737	0.0014	0.0170964	yes
XLOC_000277	XLOC_000277	AGAP005272	2L:13506636-13508183	Resistant	Susceptible	OK	3.59237	1.70576	-1.07452	-2.1679	0.00055	0.00861939	yes
XLOC_000278	XLOC_000278	AGAP005273	2L:13513705-13520289	Resistant	Susceptible	OK	0.688996	3.23953	2.23322	4.34136	5e-05	0.00122873	yes
XLOC_000279	XLOC_000279	AGAP005275	2L:13532518-13542252	Resistant	Susceptible	OK	19.7987	19.524	-0.0201614	-0.0488047	0.9225	0.974881	no
XLOC_000280	XLOC_000280	AGAP005279	2L:13548500-13587620	Resistant	Susceptible	OK	10.0776	12.8383	0.349307	0.76832	0.1358	0.395002	no
XLOC_000281	XLOC_000281	AGAP005280	2L:13548500-13587620	Resistant	Susceptible	NOTEST	0.127737	0.149103	0.223132	0	1	1	no
XLOC_000282	XLOC_000282	AGAP005282	2L:13620350-13622456	Resistant	Susceptible	OK	17.197	13.2081	-0.380732	-1.00233	0.07985	0.287077	no
XLOC_000283	XLOC_000283	AGAP005283	2L:13624374-13626179	Resistant	Susceptible	NOTEST	0.0319547	0.0684509	1.09904	0	1	1	no
XLOC_000284	XLOC_000284	AGAP005285	2L:13637834-13658562	Resistant	Susceptible	OK	1.65211	3.22472	0.964866	2.18186	5e-05	0.00122873	yes
XLOC_000285	XLOC_000285	AGAP005288	2L:13688407-13709424	Resistant	Susceptible	OK	9.45572	11.3993	0.269686	0.428167	0.3615	0.659068	no
XLOC_000286	XLOC_000286	AGAP005289	2L:13719395-13720030	Resistant	Susceptible	OK	45.9064	35.1595	-0.384779	-1.23	0.076	0.278186	no
XLOC_000287	XLOC_000287	AGAP005291	2L:13737171-13746833	Resistant	Susceptible	OK	30.3857	22.5791	-0.428401	-0.812528	0.08775	0.304512	no
XLOC_000288	XLOC_000288	AGAP005293	2L:13791810-13796657	Resistant	Susceptible	OK	208.898	185.298	-0.172954	-0.335538	0.49875	0.765341	no
XLOC_000289	XLOC_000289	AGAP005294	2L:13798320-13801103	Resistant	Susceptible	OK	40.7119	47.501	0.222507	0.468653	0.3326	0.63287	no
XLOC_000290	XLOC_000290	AGAP005296	2L:13802953-13804177	Resistant	Susceptible	OK	2.30012	1.23856	-0.893048	-1.61942	0.0066	0.0534158	no
XLOC_000291	XLOC_000291	AGAP005297	2L:13805535-13807199	Resistant	Susceptible	OK	9.08566	5.4682	-0.732526	-1.78496	0.0025	0.0261639	yes
XLOC_000292	XLOC_000292	AGAP005299	2L:13809194-13811906	Resistant	Susceptible	OK	13.1493	13.7727	0.0668261	0.169634	0.75135	0.90707	no
XLOC_000293	XLOC_000293	AGAP005302	2L:13875282-13877433	Resistant	Susceptible	OK	15.3797	20.0649	0.383649	0.960505	0.08405	0.296274	no
XLOC_000294	XLOC_000294	AGAP005303	2L:13880179-13881374	Resistant	Susceptible	NOTEST	0.0294719	0.195155	2.72721	0	1	1	no
XLOC_000295	XLOC_000295	AGAP005304	2L:13882405-13883974	Resistant	Susceptible	NOTEST	0.00813598	0.081625	3.32662	0	1	1	no
XLOC_000296	XLOC_000296	AGAP005305	2L:13900617-13906104	Resistant	Susceptible	OK	11.4447	11.9139	0.057972	0.137178	0.78265	0.921108	no
XLOC_000297	XLOC_000297	AGAP013637	2L:13924443-13924529	Resistant	Susceptible	NOTEST	0	0	0	0	1	1	no
XLOC_000298	XLOC_000298	AGAP013570	2L:13924942-13925028	Resistant	Susceptible	NOTEST	0	0	0	0	1	1	no
XLOC_000299	XLOC_000299	AGAP013703	2L:13928914-13929000	Resistant	Susceptible	NOTEST	0	0	0	0	1	1	no
XLOC_000300	XLOC_000300	AGAP013629	2L:13929414-13929500	Resistant	Susceptible	NOTEST	0	0	0	0	1	1	no
XLOC_000301	XLOC_000301	AGAP013608	2L:13929914-13930000	Resistant	Susceptible	NOTEST	0	0	0	0	1	1	no
XLOC_000302	XLOC_000302	AGAP013563	2L:13930415-13930501	Resistant	Susceptible	NOTEST	0	0	0	0	1	1	no
XLOC_000303	XLOC_000303	AGAP013673	2L:13930917-13931003	Resistant	Susceptible	NOTEST	0	0	0	0	1	1	no
XLOC_000304	XLOC_000304	AGAP013699	2L:13931418-13931504	Resistant	Susceptible	NOTEST	0	0	0	0	1	1	no
XLOC_000305	XLOC_000305	AGAP013612	2L:13931919-13932005	Resistant	Susceptible	NOTEST	0	0	0	0	1	1	no
XLOC_000306	XLOC_000306	AGAP013636	2L:13932419-13932505	Resistant	Susceptible	NOTEST	0	0	0	0	1	1	no
XLOC_000307	XLOC_000307	AGAP013648	2L:13932921-13933007	Resistant	Susceptible	NOTEST	0	0	0	0	1	1	no
XLOC_000308	XLOC_000308	AGAP013617	2L:13933420-13933506	Resistant	Susceptible	NOTEST	0	0	0	0	1	1	no
XLOC_000309	XLOC_000309	AGAP013697	2L:13933922-13934008	Resistant	Susceptible	NOTEST	0	0	0	0	1	1	no
XLOC_000310	XLOC_000310	AGAP013635	2L:13944771-13944857	Resistant	Susceptible	NOTEST	0	0	0	0	1	1	no
XLOC_000311	XLOC_000311	AGAP013585	2L:13945272-13945358	Resistant	Susceptible	NOTEST	0	0	0	0	1	1	no
XLOC_000312	XLOC_000312	AGAP013634	2L:13945773-13945859	Resistant	Susceptible	NOTEST	0	0	0	0	1	1	no
XLOC_000313	XLOC_000313	AGAP013550	2L:13946274-13946360	Resistant	Susceptible	NOTEST	0	0	0	0	1	1	no
XLOC_000314	XLOC_000314	AGAP013578	2L:13946776-13946862	Resistant	Susceptible	NOTEST	0	0	0	0	1	1	no
XLOC_000315	XLOC_000315	AGAP013571	2L:13947277-13947359	Resistant	Susceptible	NOTEST	0	0	0	0	1	1	no
XLOC_000316	XLOC_000316	AGAP005307	2L:13947984-13949275	Resistant	Susceptible	OK	6.84951	4.30445	-0.670171	-1.53259	0.00945	0.0686886	no
XLOC_000317	XLOC_000317	AGAP005309	2L:13956305-13957610	Resistant	Susceptible	NOTEST	0.00550633	0.0127047	1.2062	0	1	1	no
XLOC_000318	XLOC_000318	AGAP005310	2L:13967697-13968811	Resistant	Susceptible	OK	4.2213	1.31645	-1.68104	-2.50861	0.00065	0.00967431	yes
XLOC_000319	XLOC_000319	AGAP005313	2L:14016319-14018139	Resistant	Susceptible	OK	8.87812	19.3834	1.1265	3.19561	0.0001	0.00222419	yes
XLOC_000320	XLOC_000320	AGAP005319	2L:14029962-14031822	Resistant	Susceptible	OK	18.1948	17.8784	-0.0253038	-0.0644637	0.91005	0.971147	no
XLOC_000321	XLOC_000321	AGAP005320	2L:14033558-14035128	Resistant	Susceptible	OK	22.057	11.0756	-0.993847	-2.4333	5e-05	0.00122873	yes
XLOC_000322	XLOC_000322	AGAP005322	2L:14042146-14044920	Resistant	Susceptible	OK	7.65741	8.25805	0.108945	0.239451	0.61615	0.836297	no
XLOC_000323	XLOC_000323	AGAP005323	2L:14057405-14073092	Resistant	Susceptible	OK	28.6555	26.0493	-0.137566	-0.310809	0.5225	0.781249	no
XLOC_000324	XLOC_000324	AGAP005324	2L:14075294-14100657	Resistant	Susceptible	OK	34.2779	70.8266	1.04701	2.32168	5e-05	0.00122873	yes
XLOC_000325	XLOC_000325	AGAP005325	2L:14101664-14108886	Resistant	Susceptible	OK	16.3147	19.3063	0.242895	0.613578	0.2567	0.558038	no
XLOC_000326	XLOC_000326	AGAP005326	2L:14109748-14112539	Resistant	Susceptible	OK	4.11054	2.73344	-0.588607	-1.23351	0.0212	0.121445	no
XLOC_000327	XLOC_000327	AGAP005327	2L:14114566-14115657	Resistant	Susceptible	OK	250.648	348.538	0.475657	1.25675	0.0553	0.229167	no
XLOC_000328	XLOC_000328	CTLMA6	2L:14192505-14231241	Resistant	Susceptible	OK	4.39764	14.2751	1.6987	1.92472	0.0001	0.00222419	yes
XLOC_000329	XLOC_000329	AGAP005333	2L:14192505-14231241	Resistant	Susceptible	OK	2.24841	8.38112	1.89824	2.93983	5e-05	0.00122873	yes
XLOC_000330	XLOC_000330	CTLMA2	2L:14232532-14234307	Resistant	Susceptible	OK	94.0702	62.4756	-0.590445	-1.18715	0.0934	0.316184	no
XLOC_000331	XLOC_000331	AGAP005336	2L:14237024-14239080	Resistant	Susceptible	OK	19.5258	15.3572	-0.346465	-0.894095	0.1008	0.330524	no
XLOC_000332	XLOC_000332	AGAP005344	2L:14295647-14296771	Resistant	Susceptible	OK	41.9084	36.3091	-0.206909	-0.5609	0.33065	0.630986	no
XLOC_000333	XLOC_000333	AGAP005345	2L:14340825-14343510	Resistant	Susceptible	OK	3.65782	3.05947	-0.257703	-0.552796	0.2867	0.589706	no
XLOC_000334	XLOC_000334	AGAP005346	2L:14370197-14374526	Resistant	Susceptible	OK	0.501577	0.388009	-0.37038	-0.510033	0.38425	0.679898	no
XLOC_000335	XLOC_000335	AGAP005349	2L:14409905-14412239	Resistant	Susceptible	NOTEST	0.0297454	0.0454635	0.612041	0	1	1	no
XLOC_000336	XLOC_000336	AGAP005350	2L:14436242-14439840	Resistant	Susceptible	OK	25.7522	48.294	0.907149	2.35414	0.0001	0.00222419	yes
XLOC_000337	XLOC_000337	AGAP005352	2L:14470081-14472572	Resistant	Susceptible	OK	8.54544	8.94435	0.065823	0.140277	0.77115	0.91582	no
XLOC_000338	XLOC_000338	AGAP005354	2L:14531111-14532253	Resistant	Susceptible	OK	4.40894	7.53738	0.773631	2.34795	0.06205	0.246512	no
XLOC_000339	XLOC_000339	AGAP005355	2L:14539241-14543882	Resistant	Susceptible	OK	3.56959	5.64616	0.661512	1.4374	0.0298	0.152995	no
XLOC_000340	XLOC_000340	AGAP005356	2L:14600378-14607016	Resistant	Susceptible	OK	2.15729	3.37924	0.647479	1.32057	0.02495	0.1353	no
XLOC_000341	XLOC_000341	AGAP005359	2L:14637576-14642519	Resistant	Susceptible	OK	15.7537	18.5921	0.238995	0.538489	0.28545	0.588571	no
XLOC_000342	XLOC_000342	AGAP005360	2L:14645740-14647433	Resistant	Susceptible	OK	30.414	36.0465	0.245127	0.570357	0.26435	0.565559	no
XLOC_000343	XLOC_000343	AGAP005361	2L:14647711-14649059	Resistant	Susceptible	OK	1.49156	0.583466	-1.3541	-2.24025	0.00065	0.00967431	yes
XLOC_000344	XLOC_000344	AGAP005364	2L:14654366-14658275	Resistant	Susceptible	OK	35.5777	28.359	-0.327167	-0.797565	0.1436	0.407263	no
XLOC_000345	XLOC_000345	AGAP005366	2L:14660702-14666613	Resistant	Susceptible	OK	12.4008	10.236	-0.276778	-0.626201	0.2015	0.491173	no
XLOC_000346	XLOC_000346	AGAP005367	2L:14668047-14668118	Resistant	Susceptible	NOTEST	0	0	0	0	1	1	no
XLOC_000347	XLOC_000347	AGAP005374	2L:14718903-14724339	Resistant	Susceptible	OK	8.29075	3.80597	-1.12324	-2.63329	5e-05	0.00122873	yes
XLOC_000348	XLOC_000348	AGAP005375	2L:14724449-14726177	Resistant	Susceptible	OK	43.5286	26.2742	-0.728318	-1.79919	0.00125	0.0156906	yes
XLOC_000349	XLOC_000349	AGAP005377	2L:14728292-14728858	Resistant	Susceptible	OK	52.1838	30.0707	-0.795245	-2.82371	0.0004	0.00676851	yes
XLOC_000350	XLOC_000350	AGAP005379	2L:14829846-14830528	Resistant	Susceptible	OK	5.97693	4.33502	-0.463364	-1.11269	0.14105	0.40349	no
XLOC_000351	XLOC_000351	AGAP005380	2L:14831048-14832574	Resistant	Susceptible	OK	55.4377	47.6289	-0.219032	-0.601035	0.3165	0.618526	no
XLOC_000352	XLOC_000352	AGAP005382	2L:14836157-14837553	Resistant	Susceptible	OK	20.0678	18.0368	-0.153939	-0.409959	0.46705	0.744109	no
XLOC_000353	XLOC_000353	AGAP005386	2L:14844154-14845189	Resistant	Susceptible	OK	1.60598	0.869837	-0.884639	-1.31394	0.0304	0.155295	no
XLOC_000354	XLOC_000354	AGAP005391	2L:14897965-14902000	Resistant	Susceptible	OK	9.14892	8.11997	-0.172127	-0.404668	0.4148	0.705041	no
XLOC_000355	XLOC_000355	AGAP005393	2L:14905568-14909679	Resistant	Susceptible	OK	97.6491	113.289	0.214332	0.516264	0.35975	0.657639	no
XLOC_000356	XLOC_000356	AGAP005396	2L:14974486-14977568	Resistant	Susceptible	OK	7.43146	7.66232	0.0441352	0.107928	0.8401	0.946343	no
XLOC_000357	XLOC_000357	AGAP005397	2L:14986774-14988637	Resistant	Susceptible	OK	3.47879	2.41337	-0.527538	-1.07708	0.0848	0.297766	no
XLOC_000358	XLOC_000358	AGAP005398	2L:15016927-15020798	Resistant	Susceptible	OK	12.5662	19.3086	0.619693	1.64791	0.00735	0.0574731	no
XLOC_000359	XLOC_000359	AGAP005399	2L:15035024-15038781	Resistant	Susceptible	OK	95.5166	161.596	0.758566	1.49973	0.0035	0.0337025	yes
XLOC_000360	XLOC_000360	AGAP005400	2L:15054807-15075117	Resistant	Susceptible	OK	184.608	339.806	0.880246	1.74029	0.00065	0.00967431	yes
XLOC_000361	XLOC_000361	AGAP005402	2L:15084466-15085590	Resistant	Susceptible	OK	23.964	16.8897	-0.504726	-1.4202	0.0208	0.12005	no
XLOC_000362	XLOC_000362	AGAP005407	2L:15185027-15186612	Resistant	Susceptible	OK	1.47504	0.972679	-0.600715	-1.00181	0.06625	0.255994	no
XLOC_000363	XLOC_000363	AGAP005410	2L:15211389-15213382	Resistant	Susceptible	OK	62.9926	46.9954	-0.422662	-0.900478	0.06065	0.242636	no
XLOC_000364	XLOC_000364	AGAP005413	2L:15337109-15338402	Resistant	Susceptible	OK	24.9507	20.628	-0.274474	-0.628306	0.19265	0.479968	no
XLOC_000365	XLOC_000365	AGAP005415	2L:15341216-15343454	Resistant	Susceptible	OK	3.22172	2.50445	-0.363341	-0.785222	0.14655	0.411719	no
XLOC_000366	XLOC_000366	DEF4	2L:15346899-15347753	Resistant	Susceptible	NOTEST	0.124314	0.0559908	-1.15072	0	1	1	no
XLOC_000367	XLOC_000367	AGAP005417	2L:15358096-15360794	Resistant	Susceptible	OK	1.31104	1.97838	0.593605	1.08198	0.0541	0.226419	no
XLOC_000368	XLOC_000368	Adrenodoxin_red	2L:15363273-15365288	Resistant	Susceptible	OK	9.15653	7.28869	-0.329141	-0.82905	0.14385	0.407664	no
XLOC_000369	XLOC_000369	AGAP005421	2L:15373099-15375352	Resistant	Susceptible	OK	43.1395	43.628	0.0162444	0.0334228	0.9533	0.985327	no
XLOC_000370	XLOC_000370	AGAP005423	2L:15375470-15376556	Resistant	Susceptible	OK	64.8538	63.1405	-0.0386248	-0.0987473	0.8634	0.95514	no
XLOC_000371	XLOC_000371	AGAP005427	2L:15420857-15422462	Resistant	Susceptible	OK	2543.28	1881.79	-0.434581	-1.06192	0.1107	0.350552	no
XLOC_000372	XLOC_000372	AGAP005429	2L:15423893-15426179	Resistant	Susceptible	OK	9.76873	5.34183	-0.870836	-1.29367	0.03415	0.167042	no
XLOC_000373	XLOC_000373	AGAP005431	2L:15426522-15428376	Resistant	Susceptible	OK	10.9409	9.30266	-0.234016	-0.590144	0.28645	0.589588	no
XLOC_000374	XLOC_000374	AGAP005433	2L:15452767-15457034	Resistant	Susceptible	OK	14.8897	16.1634	0.11841	0.232814	0.70615	0.884817	no
XLOC_000375	XLOC_000375	AGAP005435	2L:15466770-15467829	Resistant	Susceptible	OK	14.3608	16.9065	0.235444	0.618217	0.2915	0.594613	no
XLOC_000376	XLOC_000376	AGAP005438	2L:15469591-15472976	Resistant	Susceptible	OK	17.639	9.83066	-0.843406	-1.92196	5e-05	0.00122873	yes
XLOC_000377	XLOC_000377	AGAP005442	2L:15477390-15481944	Resistant	Susceptible	NOTEST	0	0	0	0	1	1	no
XLOC_000378	XLOC_000378	AGAP005446	2L:15547380-15548424	Resistant	Susceptible	OK	1.27653	0.806818	-0.661916	-1.05938	0.0791	0.285354	no
XLOC_000379	XLOC_000379	AGAP005447	2L:15548568-15549808	Resistant	Susceptible	OK	2.51778	5.79603	1.20292	2.45226	5e-05	0.00122873	yes
XLOC_000380	XLOC_000380	CPR11	2L:15722093-15723168	Resistant	Susceptible	NOTEST	0.132108	0.136547	0.0476803	0	1	1	no
XLOC_000381	XLOC_000381	CPR13	2L:15728011-15728452	Resistant	Susceptible	NOTEST	0.0349199	0	#NAME?	0	1	1	no
XLOC_000382	XLOC_000382	CPR14	2L:15740600-15741127	Resistant	Susceptible	OK	0.574475	0.302092	-0.927253	-1.23714	0.23415	0.532125	no
XLOC_000383	XLOC_000383	CPR15	2L:15758475-15760047	Resistant	Susceptible	OK	261.581	555.311	1.08604	2.54508	5e-05	0.00122873	yes
XLOC_000384	XLOC_000384	CPR16	2L:15797626-15801993	Resistant	Susceptible	OK	391.677	707.961	0.854005	1.79373	0.0017	0.0196842	yes
XLOC_000385	XLOC_000385	AGAP005460	2L:15808175-15809859	Resistant	Susceptible	OK	14.6027	14.8031	0.0196664	0.0505493	0.92845	0.976492	no
XLOC_000386	XLOC_000386	AGAP005462	2L:15814661-15816029	Resistant	Susceptible	OK	71.2948	64.7157	-0.139681	-0.352706	0.5259	0.783071	no
XLOC_000387	XLOC_000387	GPRDIH1	2L:15840233-15854251	Resistant	Susceptible	OK	4.31554	4.74111	0.135683	0.31824	0.58085	0.816943	no
XLOC_000388	XLOC_000388	GPRDIH2	2L:15913993-15948667	Resistant	Susceptible	OK	1.46122	1.69863	0.21719	0.40025	0.47435	0.749002	no
XLOC_000389	XLOC_000389	AGAP005467	2L:15963586-15980283	Resistant	Susceptible	OK	79.9709	64.0553	-0.320157	-0.576643	0.2245	0.520689	no
XLOC_000390	XLOC_000390	AGAP005468	2L:15982107-15986356	Resistant	Susceptible	OK	0.439889	0.535761	0.284449	0.329288	0.5002	0.766312	no
XLOC_000391	XLOC_000391	AGAP005470	2L:16007845-16014206	Resistant	Susceptible	OK	3.62075	4.13301	0.190907	0.443422	0.36865	0.66563	no
XLOC_000392	XLOC_000392	AGAP005471	2L:16024035-16067199	Resistant	Susceptible	OK	23.4673	103.239	2.13727	3.44822	5e-05	0.00122873	yes
XLOC_000393	XLOC_000393	AGAP005473	2L:16068086-16069792	Resistant	Susceptible	OK	3.147	1.84668	-0.769046	-1.52225	0.00505	0.0442347	yes
XLOC_000394	XLOC_000394	AGAP005479	2L:16078707-16080239	Resistant	Susceptible	OK	1.60689	0.921802	-0.801746	-1.35989	0.01775	0.107484	no
XLOC_000395	XLOC_000395	AGAP005480	2L:16080493-16082326	Resistant	Susceptible	OK	3.82942	2.49161	-0.620047	-1.27735	0.0162	0.100738	no
XLOC_000396	XLOC_000396	AGAP005481	2L:16082583-16084163	Resistant	Susceptible	OK	3.45525	2.6195	-0.399502	-0.811621	0.1408	0.403049	no
XLOC_000397	XLOC_000397	AGAP005482	2L:16084709-16085888	Resistant	Susceptible	OK	0.913024	0.585196	-0.641732	-0.957352	0.10255	0.334378	no
XLOC_000398	XLOC_000398	AGAP005485	2L:16121482-16130916	Resistant	Susceptible	OK	2.18276	1.12214	-0.959897	-1.10762	0.02525	0.13651	no
XLOC_000399	XLOC_000399	AGAP005488	2L:16159261-16160657	Resistant	Susceptible	OK	1.21956	4.21341	1.78862	3.78436	0.0012	0.0152044	yes
XLOC_000400	XLOC_000400	AGAP005489	2L:16170964-16174219	Resistant	Susceptible	OK	10.6384	24.9514	1.22983	2.7667	5e-05	0.00122873	yes
XLOC_000401	XLOC_000401	AGAP005493	2L:16202560-16203238	Resistant	Susceptible	NOTEST	0.0360811	0.0599678	0.732942	0	1	1	no
XLOC_000402	XLOC_000402	LRIM12	2L:16215220-16217360	Resistant	Susceptible	OK	6.2225	4.96367	-0.326088	-0.729014	0.18235	0.465723	no
XLOC_000403	XLOC_000403	AGAP005500	2L:16235990-16255422	Resistant	Susceptible	OK	0.847177	0.599577	-0.498719	-0.0635742	0.82865	0.940985	no
XLOC_000404	XLOC_000404	AGAP005501	2L:16235990-16255422	Resistant	Susceptible	OK	49.3094	42.574	-0.211889	-0.221268	0.70385	0.883077	no
XLOC_000405	XLOC_000405	AGAP005502	2L:16235990-16255422	Resistant	Susceptible	OK	53.3892	44.9115	-0.249461	-0.255112	0.6845	0.87301	no
XLOC_000406	XLOC_000406	AGAP005503	2L:16235990-16255422	Resistant	Susceptible	OK	7.52456	4.66438	-0.689922	-0.184702	0.7319	0.897867	no
XLOC_000407	XLOC_000407	AGAP005506	2L:16333402-16343670	Resistant	Susceptible	OK	20.3436	15.5248	-0.390002	-0.895387	0.09025	0.309905	no
XLOC_000408	XLOC_000408	AGAP005507	2L:16359841-16382143	Resistant	Susceptible	OK	74.2948	105.117	0.500663	0.908098	0.06645	0.256444	no
XLOC_000409	XLOC_000409	AGAP005509	2L:16467656-16485321	Resistant	Susceptible	OK	21.771	46.3665	1.09068	2.87055	5e-05	0.00122873	yes
XLOC_000410	XLOC_000410	AGAP005511	2L:16489971-16537364	Resistant	Susceptible	OK	2.90901	3.62505	0.317471	0.200371	0.75525	0.909148	no
XLOC_000411	XLOC_000411	AGAP005512	2L:16489971-16537364	Resistant	Susceptible	OK	25.1409	17.5873	-0.515501	-0.808973	0.1993	0.488315	no
XLOC_000412	XLOC_000412	AGAP005513	2L:16489971-16537364	Resistant	Susceptible	OK	3.83131	6.59566	0.78368	0.568308	0.2681	0.569753	no
XLOC_000413	XLOC_000413	AGAP005517	2L:16554935-16558482	Resistant	Susceptible	NOTEST	0	0	0	0	1	1	no
XLOC_000414	XLOC_000414	FMRF	2L:16560650-16585936	Resistant	Susceptible	OK	13.4861	12.2916	-0.133804	-0.34536	0.54985	0.797579	no
XLOC_000415	XLOC_000415	AGAP005519	2L:16587326-16589130	Resistant	Susceptible	NOTEST	0.0458613	0.190377	2.05351	0	1	1	no
XLOC_000416	XLOC_000416	AGAP005522	2L:16608768-16609635	Resistant	Susceptible	OK	13.244	9.0446	-0.550206	-1.41143	0.0228	0.127388	no
XLOC_000417	XLOC_000417	AGAP005523	2L:16609745-16610893	Resistant	Susceptible	OK	50.3645	34.7075	-0.537158	-1.53484	0.01115	0.0772827	no
XLOC_000418	XLOC_000418	AGAP005525	2L:16614050-16648658	Resistant	Susceptible	OK	4.13569	1.91049	-1.11419	-0.539829	0.281	0.583819	no
XLOC_000419	XLOC_000419	AGAP005528	2L:16649974-16651754	Resistant	Susceptible	OK	113.43	96.155	-0.238373	-0.53587	0.30505	0.606845	no
XLOC_000420	XLOC_000420	AGAP005529	2L:16652975-16656903	Resistant	Susceptible	OK	76.6794	85.2249	0.152437	0.32524	0.52435	0.782317	no
XLOC_000421	XLOC_000421	DHRS7_ANOGA	2L:16667875-16669304	Resistant	Susceptible	OK	12.834	8.81408	-0.542087	-1.39504	0.0181	0.108803	no
XLOC_000422	XLOC_000422	AGAP005534	2L:16691244-16692514	Resistant	Susceptible	OK	2.9888	1.06151	-1.49346	-2.70246	5e-05	0.00122873	yes
XLOC_000423	XLOC_000423	AGAP005536	2L:16799713-16839731	Resistant	Susceptible	OK	9.08546	17.0017	0.904048	2.0914	0.0001	0.00222419	yes
XLOC_000424	XLOC_000424	AGAP005538	2L:16847686-16852359	Resistant	Susceptible	OK	15.701	9.48674	-0.726872	-1.09589	0.0287	0.149186	no
XLOC_000425	XLOC_000425	AGAP005541	2L:16860343-16868999	Resistant	Susceptible	OK	4.011	3.3595	-0.255714	-0.568936	0.2382	0.537779	no
XLOC_000426	XLOC_000426	AGAP005545	2L:16882708-16886744	Resistant	Susceptible	OK	23.6167	22.3	-0.0827667	-0.194186	0.70835	0.885818	no
XLOC_000427	XLOC_000427	AGAP005546	2L:16925108-16947167	Resistant	Susceptible	OK	1.0223	1.69544	0.729842	1.50572	0.00365	0.0348091	yes
XLOC_000428	XLOC_000428	AGAP005547	2L:16952068-16952914	Resistant	Susceptible	OK	10.711	43.4496	2.02025	4.92287	5e-05	0.00122873	yes
XLOC_000429	XLOC_000429	AGAP005549	2L:16957542-16966306	Resistant	Susceptible	OK	42.7818	30.3838	-0.493694	-1.05009	0.042	0.190781	no
XLOC_000430	XLOC_000430	AGAP005551	2L:16972791-16975845	Resistant	Susceptible	OK	13.1214	11.9925	-0.129785	-0.325341	0.5396	0.790974	no
XLOC_000431	XLOC_000431	PGRPLD	2L:16977123-16994592	Resistant	Susceptible	OK	46.3514	42.5616	-0.123059	-0.235743	0.6698	0.866253	no
XLOC_000432	XLOC_000432	AGAP005554	2L:16997687-16997759	Resistant	Susceptible	NOTEST	0	0	0	0	1	1	no
XLOC_000433	XLOC_000433	AGAP005557	2L:17025732-17030052	Resistant	Susceptible	OK	11.2432	9.06971	-0.309929	-0.767518	0.1552	0.424911	no
XLOC_000434	XLOC_000434	AGAP005558	2L:17030570-17032220	Resistant	Susceptible	OK	1086.43	1155.32	0.0886994	0.167224	0.7594	0.91081	no
XLOC_000435	XLOC_000435	AGAP005559	2L:17032427-17034254	Resistant	Susceptible	OK	39.9382	49.9264	0.322034	0.751127	0.1526	0.420969	no
XLOC_000436	XLOC_000436	AGAP005561	2L:17045941-17082946	Resistant	Susceptible	OK	13.158	10.926	-0.268179	-0.0762733	0.8977	0.9674	no
XLOC_000437	XLOC_000437	TRET1_ANOGA	2L:17045941-17082946	Resistant	Susceptible	OK	251.31	230.009	-0.127773	-0.238238	0.64465	0.852015	no
XLOC_000438	XLOC_000438	AGAP005567	2L:17309026-17316195	Resistant	Susceptible	OK	15.6801	16.1744	0.0447713	0.098991	0.8399	0.946307	no
XLOC_000439	XLOC_000439	AGAP005569	2L:17320614-17321803	Resistant	Susceptible	OK	65.8375	58.6289	-0.167296	-0.426716	0.4461	0.729469	no
XLOC_000440	XLOC_000440	AGAP005576	2L:17345839-17348553	Resistant	Susceptible	OK	94.9928	83.1155	-0.1927	-0.436833	0.4172	0.70709	no
XLOC_000441	XLOC_000441	AGAP005577	2L:17349143-17361462	Resistant	Susceptible	OK	11.1149	7.44647	-0.577868	-1.22747	0.02665	0.141941	no
XLOC_000442	XLOC_000442	AGAP005580	2L:17368091-17368686	Resistant	Susceptible	NOTEST	0.10395	0.211208	1.02277	0	1	1	no
XLOC_000443	XLOC_000443	AGAP005581	2L:17369415-17371537	Resistant	Susceptible	OK	164.064	151.229	-0.117525	-0.275478	0.6316	0.84426	no
XLOC_000444	XLOC_000444	AGAP005583	2L:17408030-17411022	Resistant	Susceptible	OK	7.15599	6.3993	-0.161238	-0.328473	0.4907	0.759621	no
XLOC_000445	XLOC_000445	AGAP005585	2L:17424808-17441217	Resistant	Susceptible	OK	34.3195	37.1384	0.113885	0.262747	0.59965	0.826672	no
XLOC_000446	XLOC_000446	AGAP005587	2L:17456729-17457620	Resistant	Susceptible	NOTEST	0	0	0	0	1	1	no
XLOC_000447	XLOC_000447	AGAP005594	2L:17564326-17565211	Resistant	Susceptible	NOTEST	0.0697276	0.0978914	0.489451	0	1	1	no
XLOC_000448	XLOC_000448	AGAP005595	2L:17595469-17607151	Resistant	Susceptible	OK	14.6217	17.91	0.29266	0.616914	0.20775	0.499266	no
XLOC_000449	XLOC_000449	AGAP005599	2L:17708773-17740450	Resistant	Susceptible	OK	3.25412	7.26071	1.15784	2.5144	5e-05	0.00122873	yes
XLOC_000450	XLOC_000450	AGAP013582	2L:17784453-17784521	Resistant	Susceptible	NOTEST	0	0	0	0	1	1	no
XLOC_000451	XLOC_000451	AGAP005601	2L:17792415-17797332	Resistant	Susceptible	OK	1.56704	1.79083	0.192588	0.367262	0.45945	0.73905	no
XLOC_000452	XLOC_000452	AGAP005602	2L:17801167-17802186	Resistant	Susceptible	OK	138.971	121.758	-0.190768	-0.571679	0.3887	0.6834	no
XLOC_000453	XLOC_000453	MED20_ANOGA	2L:17803557-17804284	Resistant	Susceptible	OK	5.56088	3.07861	-0.853034	-1.85059	0.0059	0.0493363	yes
XLOC_000454	XLOC_000454	AGAP005606	2L:17805980-17828596	Resistant	Susceptible	OK	9.75159	10.7641	0.142523	0.330406	0.51305	0.774672	no
XLOC_000455	XLOC_000455	AGAP005609	2L:17833845-17837159	Resistant	Susceptible	OK	22.9261	26.2146	0.193379	0.421318	0.38025	0.676867	no
XLOC_000456	XLOC_000456	AGAP005610	2L:17839132-17841156	Resistant	Susceptible	OK	0.759423	3.4019	2.16337	3.66053	5e-05	0.00122873	yes
XLOC_000457	XLOC_000457	AGAP005611	2L:17843367-17844428	Resistant	Susceptible	OK	222.095	250.071	0.171161	0.446034	0.47655	0.749966	no
XLOC_000458	XLOC_000458	AGAP005612	2L:17845651-17848220	Resistant	Susceptible	OK	67.2687	75.8087	0.172427	0.438367	0.49525	0.76285	no
XLOC_000459	XLOC_000459	AGAP005613	2L:17851786-17853008	Resistant	Susceptible	NOTEST	0.0560594	0.0555952	-0.0119938	0	1	1	no
XLOC_000460	XLOC_000460	AGAP005615	2L:17874128-17875269	Resistant	Susceptible	OK	45.9095	44.5582	-0.0431026	-0.120604	0.83855	0.946011	no
XLOC_000461	XLOC_000461	AGAP005617	2L:17908754-17918400	Resistant	Susceptible	OK	52.0032	59.7829	0.201133	0.399872	0.41245	0.702533	no
XLOC_000462	XLOC_000462	AGAP005619	2L:17923834-17928180	Resistant	Susceptible	OK	5.81353	5.6827	-0.0328395	-0.0765916	0.88195	0.961669	no
XLOC_000463	XLOC_000463	ATT	2L:17932981-17934601	Resistant	Susceptible	OK	47.2588	51.0035	0.110015	0.0694638	0.91575	0.972992	no
XLOC_000464	XLOC_000464	AGAP005622	2L:17935917-17938174	Resistant	Susceptible	OK	10.5261	18.3846	0.804532	2.12329	0.0002	0.00393711	yes
XLOC_000465	XLOC_000465	AGAP005624	2L:17947265-17955192	Resistant	Susceptible	OK	19.4331	17.2589	-0.171176	-0.0861236	0.88005	0.961065	no
XLOC_000466	XLOC_000466	AGAP005627	2L:17959300-18000159	Resistant	Susceptible	OK	871.572	1405.74	0.689634	1.12456	0.0221	0.124841	no
XLOC_000467	XLOC_000467	AGAP005628	2L:18001838-18002873	Resistant	Susceptible	OK	4.96388	5.08128	0.0337227	0.0802592	0.91015	0.97117	no
XLOC_000468	XLOC_000468	AGAP005629	2L:18004771-18006954	Resistant	Susceptible	OK	3.79432	2.2488	-0.754689	-1.60006	0.0041	0.0379737	yes
XLOC_000469	XLOC_000469	AGAP005632	2L:18017836-18019248	Resistant	Susceptible	OK	12.3746	13.1428	0.0868865	0.228287	0.70265	0.882392	no
XLOC_000470	XLOC_000470	AGAP005633	2L:18037370-18044208	Resistant	Susceptible	OK	2.3215	4.06532	0.808308	1.74349	0.00095	0.0128834	yes
XLOC_000471	XLOC_000471	AGAP005637	2L:18079688-18084593	Resistant	Susceptible	OK	0.865557	0.19266	-2.16757	-3.16881	5e-05	0.00122873	yes
XLOC_000472	XLOC_000472	XD7280	2L:18086335-18091358	Resistant	Susceptible	NOTEST	0.0295171	0.0654741	1.14937	0	1	1	no
XLOC_000473	XLOC_000473	AGAP005640	2L:18121371-18124666	Resistant	Susceptible	OK	10.6135	8.47183	-0.325161	-0.774646	0.12645	0.379992	no
XLOC_000474	XLOC_000474	AGAP005642	2L:18132153-18165156	Resistant	Susceptible	NOTEST	0.109696	0.210914	0.943147	0	1	1	no
XLOC_000475	XLOC_000475	AGAP005643	2L:18166374-18168796	Resistant	Susceptible	OK	2.81043	1.9205	-0.549312	-1.12331	0.03375	0.165782	no
XLOC_000476	XLOC_000476	AGAP005648	2L:18230860-18233023	Resistant	Susceptible	OK	11.9531	10.7879	-0.147969	-0.434671	0.598	0.826188	no
XLOC_000477	XLOC_000477	AGAP005649	2L:18267306-18270472	Resistant	Susceptible	OK	18.1364	18.8369	0.0546746	0.126082	0.7997	0.929316	no
XLOC_000478	XLOC_000478	CTU2_ANOGA	2L:18273269-18274769	Resistant	Susceptible	OK	5.29852	3.71567	-0.511965	-1.17187	0.04565	0.201528	no
XLOC_000479	XLOC_000479	AGAP005652	2L:18293873-18301098	Resistant	Susceptible	OK	137.945	105.725	-0.38377	-0.799571	0.12115	0.370533	no
XLOC_000480	XLOC_000480	AGAP005654	2L:18310061-18311366	Resistant	Susceptible	OK	17.552	18.2023	0.0524904	0.142537	0.80875	0.933116	no
XLOC_000481	XLOC_000481	AGAP005655	2L:18335093-18338289	Resistant	Susceptible	OK	53.1173	61.9749	0.222503	0.502229	0.33995	0.639724	no
XLOC_000482	XLOC_000482	CYP15B1	2L:18349058-18350707	Resistant	Susceptible	OK	2.51235	3.0035	0.257609	0.525278	0.3542	0.652734	no
XLOC_000483	XLOC_000483	AGAP005659	2L:18351790-18353234	Resistant	Susceptible	OK	1.67166	1.30976	-0.351979	-0.615881	0.2762	0.578728	no
XLOC_000484	XLOC_000484	CYP305A4	2L:18353710-18355427	Resistant	Susceptible	OK	1.35856	0.879925	-0.626628	-1.04166	0.0583	0.236715	no
XLOC_000485	XLOC_000485	AGAP005665	2L:18500753-18510132	Resistant	Susceptible	NOTEST	0.00727456	0.00939748	0.369413	0	1	1	no
XLOC_000486	XLOC_000486	AGAP005666	2L:18500753-18510132	Resistant	Susceptible	NOTEST	0.00515549	0.00679786	0.398969	0	1	1	no
XLOC_000487	XLOC_000487	AGAP005667	2L:18500753-18510132	Resistant	Susceptible	NOTEST	0.0146165	0.00632759	-1.20787	0	1	1	no
XLOC_000488	XLOC_000488	AGAP005668	2L:18511135-18512353	Resistant	Susceptible	NOTEST	0.0156315	0.00784619	-0.994392	0	1	1	no
XLOC_000489	XLOC_000489	AGAP005669	2L:18513454-18514360	Resistant	Susceptible	NOTEST	0.030666	0.0159891	-0.939549	0	1	1	no
XLOC_000490	XLOC_000490	AGAP005675	2L:18648882-18670795	Resistant	Susceptible	OK	21.7866	38.961	0.838588	2.24694	0.00045	0.00738854	yes
XLOC_000491	XLOC_000491	AGAP005676	2L:18648882-18670795	Resistant	Susceptible	NOTEST	0	0	0	0	1	1	no
XLOC_000492	XLOC_000492	AGAP005682	2L:18725670-18740086	Resistant	Susceptible	OK	3.65764	7.50124	1.03621	2.38087	5e-05	0.00122873	yes
XLOC_000493	XLOC_000493	AGAP005684	2L:18744612-18746953	Resistant	Susceptible	OK	19.2925	21.0717	0.127268	0.0979073	0.8583	0.953287	no
XLOC_000494	XLOC_000494	AGAP005689	2L:18756788-18757691	Resistant	Susceptible	NOTEST	0.0149638	0.0160556	0.101601	0	1	1	no
XLOC_000495	XLOC_000495	AGAP005690	2L:18760039-18761031	Resistant	Susceptible	NOTEST	0	0	0	0	1	1	no
XLOC_000496	XLOC_000496	AGAP005691	2L:18763871-18764777	Resistant	Susceptible	NOTEST	0.146802	0.0588176	-1.31955	0	1	1	no
XLOC_000497	XLOC_000497	AGAP005692	2L:18784527-18784599	Resistant	Susceptible	NOTEST	0	0	0	0	1	1	no
XLOC_000498	XLOC_000498	LRIM17	2L:18785248-18788122	Resistant	Susceptible	OK	123.771	223.744	0.854179	1.73288	0.00215	0.0235224	yes
XLOC_000499	XLOC_000499	AGAP013592	2L:18921540-18921626	Resistant	Susceptible	NOTEST	0	0	0	0	1	1	no
XLOC_000500	XLOC_000500	AGAP005694	2L:18991753-18991845	Resistant	Susceptible	NOTEST	0	0	0	0	1	1	no
XLOC_000501	XLOC_000501	CPTC3	2L:19100803-19101270	Resistant	Susceptible	NOTEST	0	0	0	0	1	1	no
XLOC_000502	XLOC_000502	CPTC4	2L:19101851-19102333	Resistant	Susceptible	NOTEST	0.130811	0.265995	1.02392	0	1	1	no
XLOC_000503	XLOC_000503	MED14_ANOGA	2L:19151272-19157811	Resistant	Susceptible	OK	8.47906	8.03632	-0.0773703	-0.182326	0.7158	0.889537	no
XLOC_000504	XLOC_000504	AGAP005704	2L:19203805-19204943	Resistant	Susceptible	NOTEST	0.0327046	0	#NAME?	0	1	1	no
XLOC_000505	XLOC_000505	AGAP005710	2L:19213768-19255034	Resistant	Susceptible	OK	19.8536	30.7462	0.631005	1.43349	0.00655	0.0532026	no
XLOC_000506	XLOC_000506	AGAP005711	2L:19260915-19275432	Resistant	Susceptible	OK	20.4856	22.1201	0.110749	0.249585	0.62425	0.84063	no
XLOC_000507	XLOC_000507	AGAP005713	2L:19371652-19395369	Resistant	Susceptible	OK	6.32389	7.95191	0.33049	0.776786	0.1488	0.414965	no
XLOC_000508	XLOC_000508	AGAP005715	2L:19503075-19537280	Resistant	Susceptible	OK	53.5703	52.5238	-0.0284617	-0.0598961	0.9011	0.968542	no
XLOC_000509	XLOC_000509	SCRB16	2L:19542879-19567580	Resistant	Susceptible	OK	10.1403	20.9415	1.04626	1.38117	0.0119	0.0808208	no
XLOC_000510	XLOC_000510	AGAP005718	2L:19575582-19579944	Resistant	Susceptible	OK	7.16019	6.11553	-0.227519	-0.550141	0.31895	0.62113	no
XLOC_000511	XLOC_000511	AGAP005719	2L:19582842-19592997	Resistant	Susceptible	OK	14.9467	10.0569	-0.571638	-1.34609	0.0094	0.0685318	no
XLOC_000512	XLOC_000512	AGAP005720	2L:19595050-19595932	Resistant	Susceptible	OK	1.56248	0.921226	-0.762214	-1.26906	0.0458	0.201873	no
XLOC_000513	XLOC_000513	AGAP005722	2L:19624313-19626122	Resistant	Susceptible	OK	3.91114	1.68265	-1.21686	-2.40912	0.00015	0.00314162	yes
XLOC_000514	XLOC_000514	AGAP005723	2L:19626928-19628095	Resistant	Susceptible	OK	19.6982	11.6868	-0.753189	-2.07648	0.00055	0.00861939	yes
XLOC_000515	XLOC_000515	AGAP005724	2L:19628472-19649154	Resistant	Susceptible	OK	6.41822	7.59421	0.242726	0.607177	0.33045	0.630747	no
XLOC_000516	XLOC_000516	AGAP005726	2L:19729815-19729887	Resistant	Susceptible	NOTEST	0	0	0	0	1	1	no
XLOC_000517	XLOC_000517	AGAP005727	2L:19753790-19765598	Resistant	Susceptible	OK	0.472706	0.455806	-0.0525215	-0.0712796	0.89975	0.967986	no
XLOC_000518	XLOC_000518	AGAP005732	2L:19927677-19929776	Resistant	Susceptible	OK	1.37624	0.609689	-1.17459	-1.83768	0.0011	0.014297	yes
XLOC_000519	XLOC_000519	AGAP005735	2L:19966425-19968896	Resistant	Susceptible	OK	16.7478	15.5088	-0.110882	-0.281791	0.6014	0.827731	no
XLOC_000520	XLOC_000520	AGAP005736	2L:19970365-19971945	Resistant	Susceptible	OK	24.7878	29.388	0.245596	0.671773	0.25555	0.556974	no
XLOC_000521	XLOC_000521	AGAP005737	2L:19980173-20024720	Resistant	Susceptible	OK	2.23909	4.33371	0.952689	1.95548	0.0025	0.0261639	yes
XLOC_000522	XLOC_000522	AGAP005739	2L:20046251-20060651	Resistant	Susceptible	OK	11.7716	22.4652	0.932381	1.59815	0.00115	0.0147537	yes
XLOC_000523	XLOC_000523	AGAP005740	2L:20046251-20060651	Resistant	Susceptible	OK	9.99661	18.1129	0.857504	0.91999	0.05865	0.237479	no
XLOC_000524	XLOC_000524	AGAP005741	2L:20061868-20063869	Resistant	Susceptible	OK	36.3072	62.0611	0.773434	1.73932	0.00125	0.0156906	yes
XLOC_000525	XLOC_000525	AGAP005743	2L:20161871-20164292	Resistant	Susceptible	OK	5.22204	2.99099	-0.803989	-1.7869	0.0011	0.014297	yes
XLOC_000526	XLOC_000526	LRIM26	2L:20167020-20168922	Resistant	Susceptible	OK	19.3756	17.308	-0.162804	-0.434351	0.42895	0.716318	no
XLOC_000527	XLOC_000527	AGAP005747	2L:20185910-20189559	Resistant	Susceptible	OK	5.26221	3.76765	-0.482003	-1.01481	0.0387	0.180956	no
XLOC_000528	XLOC_000528	AGAP005748	2L:20191212-20196458	Resistant	Susceptible	OK	6.93123	6.25358	-0.14843	-0.357252	0.491	0.759877	no
XLOC_000529	XLOC_000529	AGAP005753	2L:20208507-20210526	Resistant	Susceptible	OK	18.016	17.5056	-0.0414613	-0.106276	0.8531	0.952024	no
XLOC_000530	XLOC_000530	COEAE1D	2L:20287340-20289292	Resistant	Susceptible	OK	2.09074	1.83386	-0.189129	-0.374413	0.50785	0.771481	no
XLOC_000531	XLOC_000531	COEAE2E	2L:20290150-20293785	Resistant	Susceptible	OK	18.172	21.3487	0.232426	0.593073	0.28015	0.582914	no
XLOC_000532	XLOC_000532	COEAE3D	2L:20296078-20300598	Resistant	Susceptible	OK	3.57565	5.6662	0.664176	0.854864	0.1246	0.37695	no
XLOC_000533	XLOC_000533	AGAP005761	2L:20336662-20349601	Resistant	Susceptible	OK	5.43777	4.92852	-0.141862	-0.250644	0.65035	0.855258	no
XLOC_000534	XLOC_000534	AGAP005763	2L:20350126-20355566	Resistant	Susceptible	OK	7.20831	4.39576	-0.713548	-1.64759	0.00245	0.0257766	yes
XLOC_000535	XLOC_000535	AGAP005765	2L:20357930-20373012	Resistant	Susceptible	OK	5.15434	5.83864	0.179845	0.408125	0.4096	0.700295	no
XLOC_000536	XLOC_000536	AGAP005770	2L:20396063-20405726	Resistant	Susceptible	OK	1.10197	1.37784	0.322329	0.563565	0.3087	0.610578	no
XLOC_000537	XLOC_000537	AGAP005772	2L:20427980-20429898	Resistant	Susceptible	OK	10.4543	7.95257	-0.394609	-1.01414	0.0728	0.27094	no
XLOC_000538	XLOC_000538	CYP49A1	2L:20436942-20492981	Resistant	Susceptible	OK	2.92052	5.93788	1.02372	1.00704	0.0424	0.191978	no
XLOC_000539	XLOC_000539	AGAP005775	2L:20498195-20501158	Resistant	Susceptible	OK	216.758	230.094	0.0861365	0.196241	0.73135	0.89749	no
XLOC_000540	XLOC_000540	AGAP005777	2L:20505392-20521711	Resistant	Susceptible	OK	31.4742	36.9661	0.232033	0.50737	0.3177	0.619661	no
XLOC_000541	XLOC_000541	AGAP005779	2L:20528559-20529407	Resistant	Susceptible	OK	4.64337	4.11164	-0.175459	-0.386103	0.5582	0.802549	no
XLOC_000542	XLOC_000542	AGAP005780	2L:20538081-20543536	Resistant	Susceptible	OK	8.29413	9.81676	0.243156	0.598265	0.26945	0.57129	no
XLOC_000543	XLOC_000543	AGAP005781	2L:20546128-20550658	Resistant	Susceptible	OK	51.2639	47.3429	-0.114796	-0.224354	0.68865	0.874673	no
XLOC_000544	XLOC_000544	AGAP005783	2L:20572013-20578767	Resistant	Susceptible	OK	3.32127	3.12272	-0.0889292	-0.195946	0.6905	0.875574	no
XLOC_000545	XLOC_000545	AGAP005791	2L:20718825-20719609	Resistant	Susceptible	NOTEST	0.0565333	0.137915	1.28661	0	1	1	no
XLOC_000546	XLOC_000546	AGAP005793	2L:20768070-20769993	Resistant	Susceptible	NOTEST	0.116452	0.0829813	-0.488874	0	1	1	no
XLOC_000547	XLOC_000547	AGAP005799	2L:21040465-21163656	Resistant	Susceptible	OK	13.1929	20.7682	0.654611	1.45864	0.00405	0.0376138	yes
XLOC_000548	XLOC_000548	AGAP005801	2L:21195427-21197032	Resistant	Susceptible	OK	25.2286	29.2344	0.21261	0.592067	0.30915	0.611029	no
XLOC_000549	XLOC_000549	AGAP005804	2L:21202718-21236613	Resistant	Susceptible	NOTEST	0.0289962	0.023154	-0.324603	0	1	1	no
XLOC_000550	XLOC_000550	AGAP005806	2L:21399275-21483674	Resistant	Susceptible	OK	4.20783	5.61753	0.416858	0.981061	0.0675	0.259015	no
XLOC_000551	XLOC_000551	AGAP005807	2L:21508764-21610766	Resistant	Susceptible	OK	167.375	215.774	0.36644	0.741371	0.18285	0.466435	no
XLOC_000552	XLOC_000552	AGAP005808	2L:21508764-21610766	Resistant	Susceptible	OK	8.95076	14.6167	0.707532	0.381035	0.44945	0.732002	no
XLOC_000553	XLOC_000553	AGAP005810	2L:21624116-21626855	Resistant	Susceptible	OK	0.270863	0.229803	-0.237162	-0.319776	0.5738	0.812003	no
XLOC_000554	XLOC_000554	AGAP005811	2L:21627555-21630573	Resistant	Susceptible	OK	5.03043	4.24217	-0.245882	-0.576485	0.266	0.567255	no
XLOC_000555	XLOC_000555	AGAP005813	2L:21632618-21633346	Resistant	Susceptible	OK	553.362	372.255	-0.571933	-1.48032	0.02415	0.132409	no
XLOC_000556	XLOC_000556	AGAP005814	2L:21634350-21636655	Resistant	Susceptible	OK	5.46299	6.82156	0.320411	0.741084	0.15185	0.419827	no
XLOC_000557	XLOC_000557	AGAP005816	2L:21761236-21821057	Resistant	Susceptible	OK	2.79341	3.79613	0.442503	0.935159	0.0579	0.235886	no
XLOC_000558	XLOC_000558	AGAP005818	2L:21831270-21832371	Resistant	Susceptible	OK	5.98464	8.99656	0.58811	1.44481	0.0192	0.113514	no
XLOC_000559	XLOC_000559	AGAP005819	2L:21832967-21835239	Resistant	Susceptible	OK	1.82212	1.32412	-0.460587	-0.868859	0.10675	0.343164	no
XLOC_000560	XLOC_000560	AGAP005822	2L:21865433-21867120	Resistant	Susceptible	OK	61.679	43.1076	-0.516836	-1.21549	0.0271	0.143455	no
XLOC_000561	XLOC_000561	AGAP005824	2L:22051818-22052908	Resistant	Susceptible	OK	31.685	27.3611	-0.211675	-0.621666	0.31905	0.621145	no
XLOC_000562	XLOC_000562	AGAP005826	2L:22057269-22066474	Resistant	Susceptible	OK	8.08747	11.2702	0.478756	1.07772	0.0259	0.139199	no
XLOC_000563	XLOC_000563	AGAP005827	2L:22057269-22066474	Resistant	Susceptible	NOTEST	0	0	0	0	1	1	no
XLOC_000564	XLOC_000564	AGAP005829	2L:22088474-22089755	Resistant	Susceptible	OK	6.92023	2.91788	-1.2459	-2.52724	5e-05	0.00122873	yes
XLOC_000565	XLOC_000565	AGAP005832	2L:22284706-22295257	Resistant	Susceptible	OK	44.9481	44.9374	-0.000342954	-0.000651407	0.9992	0.999644	no
XLOC_000566	XLOC_000566	AGAP005840	2L:22376629-22417899	Resistant	Susceptible	OK	13.9102	15.3821	0.145103	0.336391	0.51535	0.776177	no
XLOC_000567	XLOC_000567	AGAP005841	2L:22418104-22419345	Resistant	Susceptible	OK	30.2505	30.3588	0.00515926	0.0168077	0.982	0.994587	no
XLOC_000568	XLOC_000568	AGAP005843	2L:22422913-22423937	Resistant	Susceptible	OK	31.7579	23.4948	-0.434774	-1.27734	0.04135	0.188973	no
XLOC_000569	XLOC_000569	AGAP005844	2L:22424220-22425368	Resistant	Susceptible	OK	5.75864	2.28094	-1.3361	-2.6958	5e-05	0.00122873	yes
XLOC_000570	XLOC_000570	AGAP005846	2L:22436099-22438204	Resistant	Susceptible	NOTEST	0.0840262	0.0219109	-1.93919	0	1	1	no
XLOC_000571	XLOC_000571	AGAP005851	2L:22608606-22610192	Resistant	Susceptible	OK	6.11239	3.34898	-0.868014	-1.95086	0.00165	0.0192973	yes
XLOC_000572	XLOC_000572	AGAP005853	2L:22610799-22613327	Resistant	Susceptible	OK	6.33748	5.33003	-0.249766	-0.60919	0.25585	0.557376	no
XLOC_000573	XLOC_000573	AGAP005854	2L:22614785-22615653	Resistant	Susceptible	NOTEST	0.155223	0.103392	-0.586216	0	1	1	no
XLOC_000574	XLOC_000574	AGAP005855	2L:22622056-22624685	Resistant	Susceptible	NOTEST	0.0746672	0.0244942	-1.60803	0	1	1	no
XLOC_000575	XLOC_000575	AGAP005857	2L:22632770-22634748	Resistant	Susceptible	OK	7.95774	6.26645	-0.344711	-0.820413	0.1324	0.390192	no
XLOC_000576	XLOC_000576	AGAP005861	2L:22641731-22643038	Resistant	Susceptible	OK	92.1833	98.4778	0.0952932	0.209927	0.68465	0.87301	no
XLOC_000577	XLOC_000577	AGAP005864	2L:22649438-22654222	Resistant	Susceptible	OK	14.1182	11.4213	-0.305828	-0.739105	0.1605	0.433338	no
XLOC_000578	XLOC_000578	AGAP005865	2L:22654573-22656498	Resistant	Susceptible	OK	96.0727	151.977	0.661652	1.47115	0.00865	0.0644566	no
XLOC_000579	XLOC_000579	AGAP005869	2L:22677295-22684106	Resistant	Susceptible	OK	47.9398	58.8684	0.296268	0.664228	0.2156	0.509423	no
XLOC_000580	XLOC_000580	AGAP005871	2L:22708656-22712387	Resistant	Susceptible	OK	10.6738	5.36518	-0.99238	-2.22015	5e-05	0.00122873	yes
XLOC_000581	XLOC_000581	AGAP005872	2L:22713694-22715763	Resistant	Susceptible	OK	0.425994	0.317757	-0.422912	-0.561076	0.30535	0.607012	no
XLOC_000582	XLOC_000582	AGAP005873	2L:22716168-22716812	Resistant	Susceptible	OK	78.1861	50.2442	-0.637955	-2.09616	0.0038	0.0358245	yes
XLOC_000583	XLOC_000583	AGAP005876	2L:22777747-22777820	Resistant	Susceptible	NOTEST	0	0	0	0	1	1	no
XLOC_000584	XLOC_000584	AGAP005880	2L:23112886-23121632	Resistant	Susceptible	OK	1.06731	1.20653	0.176877	0.30091	0.5629	0.805227	no
XLOC_000585	XLOC_000585	AGAP005883	2L:23136306-23138051	Resistant	Susceptible	OK	15.0912	17.6625	0.226985	0.585163	0.28825	0.591488	no
XLOC_000586	XLOC_000586	AGAP005884	2L:23144467-23152286	Resistant	Susceptible	OK	8.32979	15.2413	0.871634	1.96966	0.0001	0.00222419	yes
XLOC_000587	XLOC_000587	AGAP005886	2L:23164761-23171338	Resistant	Susceptible	OK	8.0407	22.7695	1.50171	3.20491	5e-05	0.00122873	yes
XLOC_000588	XLOC_000588	AGAP005887	2L:23173124-23175930	Resistant	Susceptible	OK	5.88107	26.2398	2.1576	5.34914	5e-05	0.00122873	yes
XLOC_000589	XLOC_000589	AGAP005888	2L:23177220-23177796	Resistant	Susceptible	OK	2050.04	2365.74	0.206639	0.553578	0.4926	0.760992	no
XLOC_000590	XLOC_000590	AGAP005889	2L:23180992-23181795	Resistant	Susceptible	OK	863.779	723.35	-0.255968	-0.710492	0.34705	0.646594	no
XLOC_000591	XLOC_000591	AGAP005891	2L:23191392-23209482	Resistant	Susceptible	OK	22.8379	27.7498	0.281042	0.614104	0.20715	0.498463	no
XLOC_000592	XLOC_000592	AGAP005893	2L:23224935-23225955	Resistant	Susceptible	OK	11.4816	7.06228	-0.701119	-1.7309	0.0059	0.0493363	yes
XLOC_000593	XLOC_000593	AGAP005895	2L:23267844-23273093	Resistant	Susceptible	OK	0.259016	0.257605	-0.00788059	-0.00972054	0.97965	0.993698	no
XLOC_000594	XLOC_000594	AGAP005897	2L:23352310-23357446	Resistant	Susceptible	OK	7.43488	8.16054	0.134355	0.326276	0.5243	0.782277	no
XLOC_000595	XLOC_000595	AGAP005898	2L:23359154-23430017	Resistant	Susceptible	OK	6.16783	7.81761	0.341965	0.84236	0.1283	0.382688	no
XLOC_000596	XLOC_000596	AGAP005901	2L:23470504-23484056	Resistant	Susceptible	OK	69.5211	61.0236	-0.188084	-0.354959	0.4693	0.746047	no
XLOC_000597	XLOC_000597	AGAP005902	2L:23515011-23516502	Resistant	Susceptible	OK	0.510297	0.613523	0.26578	0.383083	0.4809	0.752984	no
XLOC_000598	XLOC_000598	AGAP005904	2L:23575001-23591025	Resistant	Susceptible	OK	6.92452	7.58036	0.130553	0.321801	0.53935	0.790974	no
XLOC_000599	XLOC_000599	AGAP005905	2L:23594080-23596281	Resistant	Susceptible	OK	2.47527	2.08129	-0.250109	-0.501788	0.3495	0.648601	no
XLOC_000600	XLOC_000600	AGAP005908	2L:23596386-23604932	Resistant	Susceptible	NOTEST	0.0563318	0.136546	1.27737	0	1	1	no
XLOC_000601	XLOC_000601	APG18B	2L:23607389-23611197	Resistant	Susceptible	OK	19.2012	26.9993	0.491721	1.09901	0.02655	0.141587	no
XLOC_000602	XLOC_000602	SP11644	2L:23642513-23644418	Resistant	Susceptible	OK	45.0912	37.9806	-0.247584	-0.561696	0.29875	0.600866	no
XLOC_000603	XLOC_000603	AGAP005917	2L:23651966-23657711	Resistant	Susceptible	OK	1.83406	0.891859	-1.04015	-2.04906	0.00015	0.00314162	yes
XLOC_000604	XLOC_000604	AGAP005918	2L:23658302-23669670	Resistant	Susceptible	OK	15.5644	25.9683	0.738498	1.89019	0.00085	0.0118267	yes
XLOC_000605	XLOC_000605	AGAP005919	2L:23674436-23676179	Resistant	Susceptible	OK	0.603636	1.43039	1.24466	1.98358	0.00055	0.00861939	yes
XLOC_000606	XLOC_000606	AGAP005920	2L:23682906-23684697	Resistant	Susceptible	OK	8.67146	6.37632	-0.443551	-1.07635	0.05205	0.220741	no
XLOC_000607	XLOC_000607	AGAP005921	2L:23684979-23685522	Resistant	Susceptible	OK	0.947807	1.20866	0.350744	0.583387	0.44505	0.728856	no
XLOC_000608	XLOC_000608	AGAP005923	2L:23688149-23689086	Resistant	Susceptible	OK	5.73139	3.3586	-0.771026	-1.7796	0.0072	0.0566547	no
XLOC_000609	XLOC_000609	AGAP005927	2L:23805263-23805999	Resistant	Susceptible	OK	36.2036	31.6728	-0.192889	-0.598578	0.37195	0.668618	no
XLOC_000610	XLOC_000610	AGAP005931	2L:23847286-23849640	Resistant	Susceptible	OK	19.5542	24.1404	0.303971	0.72369	0.178	0.460011	no
XLOC_000611	XLOC_000611	AGAP005934	2L:23854032-23856125	Resistant	Susceptible	OK	43.8804	44.5616	0.0222246	0.0545213	0.9214	0.974415	no
XLOC_000612	XLOC_000612	AGAP005935	2L:23856302-23857114	Resistant	Susceptible	OK	55.1358	54.454	-0.0179526	-0.0585219	0.93305	0.978037	no
XLOC_000613	XLOC_000613	AGAP005937	2L:23860681-23864233	Resistant	Susceptible	OK	28.7906	22.0582	-0.384282	-0.899177	0.08375	0.295649	no
XLOC_000614	XLOC_000614	AGAP005940	2L:23872259-23875749	Resistant	Susceptible	OK	9.47317	8.12912	-0.220748	-0.481966	0.30185	0.603897	no
XLOC_000615	XLOC_000615	AGAP005943	2L:23925403-23947603	Resistant	Susceptible	OK	15.9627	20.2638	0.344199	0.702996	0.14245	0.405296	no
XLOC_000616	XLOC_000616	RS13_ANOGA	2L:23981823-23982695	Resistant	Susceptible	OK	2598.9	1888.29	-0.460819	-1.0971	0.09555	0.32025	no
XLOC_000617	XLOC_000617	KMO_ANOGA	2L:23985165-23988714	Resistant	Susceptible	OK	23.7141	22.0973	-0.101872	-0.241729	0.6554	0.858424	no
XLOC_000618	XLOC_000618	AGAP005950	2L:23989001-23994886	Resistant	Susceptible	NOTEST	0	0	0	0	1	1	no
XLOC_000619	XLOC_000619	AGAP005952	2L:24024063-24034800	Resistant	Susceptible	OK	23.1087	42.812	0.889579	1.96673	0.00025	0.00467068	yes
XLOC_000620	XLOC_000620	AGAP005953	2L:24035224-24041129	Resistant	Susceptible	OK	15.0123	11.6567	-0.364996	-0.878541	0.0914	0.312233	no
XLOC_000621	XLOC_000621	AGAP005955	2L:24044465-24045871	Resistant	Susceptible	OK	20.8626	23.9381	0.198388	0.539199	0.35025	0.649329	no
XLOC_000622	XLOC_000622	AGAP005957	2L:24048929-24049644	Resistant	Susceptible	OK	11.2282	5.76162	-0.962586	-2.51659	0.00105	0.0138716	yes
XLOC_000623	XLOC_000623	AGAP005959	2L:24053355-24054705	Resistant	Susceptible	OK	0.404906	0.146757	-1.46416	-1.67187	0.00755	0.0585216	no
XLOC_000624	XLOC_000624	AGAP005961	2L:24056966-24074106	Resistant	Susceptible	OK	52.9629	83.6472	0.659336	1.41132	0.00665	0.053666	no
XLOC_000625	XLOC_000625	AGAP005965	2L:24268336-24285755	Resistant	Susceptible	NOTEST	0	0	0	0	1	1	no
XLOC_000626	XLOC_000626	CPR18	2L:24302686-24303296	Resistant	Susceptible	NOTEST	0.0945017	0.0854741	-0.144852	0	1	1	no
XLOC_000627	XLOC_000627	CPR20	2L:24305986-24306501	Resistant	Susceptible	OK	0.50661	0.519102	0.0351405	0.0487763	0.95715	0.986315	no
XLOC_000628	XLOC_000628	AGAP005972	2L:24334288-24337669	Resistant	Susceptible	OK	74.1503	62.4156	-0.248546	-0.541525	0.2691	0.571015	no
XLOC_000629	XLOC_000629	AGAP005976	2L:24386916-24403506	Resistant	Susceptible	OK	16.8147	23.1279	0.459915	1.14876	0.03095	0.157059	no
XLOC_000630	XLOC_000630	AGAP005977	2L:24411061-24419825	Resistant	Susceptible	OK	11.5101	10.2114	-0.172713	-0.438178	0.42695	0.714534	no
XLOC_000631	XLOC_000631	AGAP005979	2L:24444901-24445886	Resistant	Susceptible	OK	31.4183	22.64	-0.472734	-1.42309	0.03065	0.1561	no
XLOC_000632	XLOC_000632	AGAP005980	2L:24446246-24447868	Resistant	Susceptible	OK	22.3246	21.1688	-0.0766978	-0.201429	0.7245	0.894091	no
XLOC_000633	XLOC_000633	AGAP005982	2L:24480020-24484098	Resistant	Susceptible	OK	12.6154	35.528	1.49377	3.7463	5e-05	0.00122873	yes
XLOC_000634	XLOC_000634	AGAP005984	2L:24519856-24525656	Resistant	Susceptible	OK	39.901	98.5279	1.30411	2.7669	5e-05	0.00122873	yes
XLOC_000635	XLOC_000635	AGAP005985	2L:24526669-24528431	Resistant	Susceptible	OK	39.2175	19.6127	-0.999714	-2.42276	5e-05	0.00122873	yes
XLOC_000636	XLOC_000636	AGAP005986	2L:24529790-24531860	Resistant	Susceptible	OK	15.2379	13.7554	-0.147665	-0.366658	0.50335	0.768208	no
XLOC_000637	XLOC_000637	AGAP005987	2L:24546615-24556249	Resistant	Susceptible	OK	29.1576	15.3698	-0.923775	-2.14225	0.0001	0.00222419	yes
XLOC_000638	XLOC_000638	AGAP005988	2L:24559679-24561917	Resistant	Susceptible	OK	6.79541	10.5425	0.633591	1.59275	0.0062	0.0511853	no
XLOC_000639	XLOC_000639	AGAP005989	2L:24564082-24565933	Resistant	Susceptible	OK	8.55763	14.0083	0.711	1.80938	0.00195	0.0218443	yes
XLOC_000640	XLOC_000640	AGAP005991	2L:24568198-24570220	Resistant	Susceptible	OK	1738.14	1406.88	-0.305047	-0.668718	0.26685	0.568349	no
XLOC_000641	XLOC_000641	CPR137	2L:24630999-24631454	Resistant	Susceptible	NOTEST	0.0475595	0.187077	1.97583	0	1	1	no
XLOC_000642	XLOC_000642	CPR28	2L:24636592-24637032	Resistant	Susceptible	NOTEST	0.117904	0.128607	0.125363	0	1	1	no
XLOC_000643	XLOC_000643	CPR29	2L:24638171-24638599	Resistant	Susceptible	NOTEST	0.0338993	0.173168	2.35285	0	1	1	no
XLOC_000644	XLOC_000644	CPR31	2L:24648378-24648829	Resistant	Susceptible	NOTEST	0.19447	0	#NAME?	0	1	1	no
XLOC_000645	XLOC_000645	CPR33	2L:24658516-24659081	Resistant	Susceptible	NOTEST	0.0194831	0.0212005	0.121875	0	1	1	no
XLOC_000646	XLOC_000646	AGAP006014	2L:24665044-24666509	Resistant	Susceptible	NOTEST	0.0280523	0	#NAME?	0	1	1	no
XLOC_000647	XLOC_000647	AGAP006019	2L:24713098-24845318	Resistant	Susceptible	OK	0.283686	0.152455	-0.895914	-0.339854	0.50225	0.767675	no
XLOC_000648	XLOC_000648	AGAP006021	2L:24919227-24925255	Resistant	Susceptible	OK	6.20426	8.98797	0.534737	1.27798	0.01875	0.111636	no
XLOC_000649	XLOC_000649	AGAP006027	2L:25272295-25314781	Resistant	Susceptible	OK	2.95814	4.16673	0.494225	1.02934	0.0367	0.174654	no
XLOC_000650	XLOC_000650	AGAP006028	2L:25363651-25434556	Resistant	Susceptible	OK	8.41324	15.2619	0.859206	1.85595	0.0004	0.00676851	yes
XLOC_000651	XLOC_000651	AGAP006029	2L:25447417-25448405	Resistant	Susceptible	OK	1.18656	1.25645	0.0825719	0.136079	0.82515	0.939572	no
XLOC_000652	XLOC_000652	AGAP006031	2L:25462490-25466768	Resistant	Susceptible	OK	39.0482	23.5048	-0.732298	-1.51304	0.0068	0.0545504	no
XLOC_000653	XLOC_000653	AGAP006035	2L:25514442-25516430	Resistant	Susceptible	NOTEST	0.0380722	0.0892175	1.22859	0	1	1	no
XLOC_000654	XLOC_000654	AGAP006036	2L:25516572-25518865	Resistant	Susceptible	NOTEST	0.049053	0.0260574	-0.912648	0	1	1	no
XLOC_000655	XLOC_000655	AGAP006037	2L:25521113-25523716	Resistant	Susceptible	OK	2070.82	1656.9	-0.321716	-0.594699	0.27085	0.572458	no
XLOC_000656	XLOC_000656	AGAP006038	2L:25524454-25544365	Resistant	Susceptible	OK	14.4364	12.6591	-0.189537	-0.380255	0.45495	0.735563	no
XLOC_000657	XLOC_000657	AGAP006041	2L:25554042-25554891	Resistant	Susceptible	OK	46.5558	48.0958	0.0469498	0.13754	0.821	0.937885	no
XLOC_000658	XLOC_000658	AGAP006046	2L:25627061-25632169	Resistant	Susceptible	OK	4.04065	3.07847	-0.392376	-0.91779	0.0722	0.269599	no
XLOC_000659	XLOC_000659	AGAP006051	2L:25642607-25644768	Resistant	Susceptible	OK	15.3997	8.90938	-0.789505	-1.9456	0.00025	0.00467068	yes
XLOC_000660	XLOC_000660	AGAP006054	2L:25664196-25666124	Resistant	Susceptible	OK	1.63075	1.67341	0.0372592	0.0693254	0.9018	0.968786	no
XLOC_000661	XLOC_000661	AGAP006056	2L:25672650-25673946	Resistant	Susceptible	OK	7.05351	4.45171	-0.663982	-1.53151	0.0098	0.070609	no
XLOC_000662	XLOC_000662	AGAP006061	2L:25930981-25935080	Resistant	Susceptible	OK	13.1191	15.3341	0.225071	0.51331	0.3015	0.603555	no
XLOC_000663	XLOC_000663	AGAP006063	2L:25950087-25975600	Resistant	Susceptible	OK	124.773	155.95	0.321779	0.661927	0.20705	0.498329	no
XLOC_000664	XLOC_000664	AGAP006065	2L:25977897-25979619	Resistant	Susceptible	OK	4.87012	2.91381	-0.741048	-1.5842	0.00585	0.0490519	yes
XLOC_000665	XLOC_000665	AGAP006066	2L:25980383-25983852	Resistant	Susceptible	OK	13.4384	10.5862	-0.34418	-0.813772	0.1325	0.390282	no
XLOC_000666	XLOC_000666	AGAP006067	2L:25983909-25985391	Resistant	Susceptible	OK	19.3834	14.018	-0.467542	-1.23165	0.034	0.166574	no
XLOC_000667	XLOC_000667	AGAP006070	2L:26053754-26055333	Resistant	Susceptible	OK	62.0143	46.8334	-0.405063	-1.0383	0.06535	0.254176	no
XLOC_000668	XLOC_000668	AGAP006071	2L:26055838-26056556	Resistant	Susceptible	OK	31.4683	34.9374	0.150875	0.451549	0.476	0.74952	no
XLOC_000669	XLOC_000669	AGAP006073	2L:26097304-26100112	Resistant	Susceptible	OK	0.475172	0.37383	-0.346069	-0.49286	0.3558	0.654155	no
XLOC_000670	XLOC_000670	OBP49	2L:26101763-26135649	Resistant	Susceptible	OK	5.94777	3.73585	-0.670911	-0.846142	0.3118	0.613759	no
XLOC_000671	XLOC_000671	OBP50	2L:26101763-26135649	Resistant	Susceptible	OK	1.3143	1.79508	0.449749	0.290816	0.7281	0.895651	no
XLOC_000672	XLOC_000672	OBP51	2L:26101763-26135649	Resistant	Susceptible	OK	1.34756	2.05304	0.607417	0.456597	0.51855	0.778309	no
XLOC_000673	XLOC_000673	OBP52	2L:26101763-26135649	Resistant	Susceptible	OK	0.446125	0.108436	-2.0406	-0.523385	0.5718	0.810498	no
XLOC_000674	XLOC_000674	OBP53	2L:26101763-26135649	Resistant	Susceptible	NOTEST	0.11922	0.107039	-0.15548	0	1	1	no
XLOC_000675	XLOC_000675	OBP54	2L:26101763-26135649	Resistant	Susceptible	OK	4.95203	4.43482	-0.159144	-0.20487	0.7588	0.910604	no
XLOC_000676	XLOC_000676	OBP55	2L:26101763-26135649	Resistant	Susceptible	OK	0.507618	0.327011	-0.634402	-0.128915	0.79385	0.926282	no
XLOC_000677	XLOC_000677	AGAP006084	2L:26265312-26267021	Resistant	Susceptible	OK	5.29254	6.3237	0.256811	0.611996	0.26985	0.571707	no
XLOC_000678	XLOC_000678	AGAP006086	2L:26273643-26275123	Resistant	Susceptible	OK	0.114365	0.322015	1.49348	1.52121	0.01635	0.10139	no
XLOC_000679	XLOC_000679	AGAP006089	2L:26493416-26538419	Resistant	Susceptible	OK	6.0709	7.66961	0.337244	0.716256	0.14335	0.406964	no
XLOC_000680	XLOC_000680	AGAP006091	2L:26551921-26583144	Resistant	Susceptible	OK	9.18738	17.1055	0.896738	2.29058	5e-05	0.00122873	yes
XLOC_000681	XLOC_000681	AGAP006094	2L:26605565-26610180	Resistant	Susceptible	OK	4.1333	5.3325	0.367519	0.862162	0.09175	0.312954	no
XLOC_000682	XLOC_000682	AGAP006098	2L:26644175-26645592	Resistant	Susceptible	OK	9.88358	3.32714	-1.57075	-3.46677	5e-05	0.00122873	yes
XLOC_000683	XLOC_000683	AGAP006099	2L:26647517-26649854	Resistant	Susceptible	OK	1260.25	1420.66	0.172848	0.323126	0.55055	0.798046	no
XLOC_000684	XLOC_000684	AGAP006101	2L:26651540-26682287	Resistant	Susceptible	OK	34.5917	37.4938	0.116228	0.270364	0.61855	0.837399	no
XLOC_000685	XLOC_000685	AGAP006102	2L:26685849-26686605	Resistant	Susceptible	OK	233.713	230.411	-0.0205265	-0.0583313	0.9297	0.976862	no
XLOC_000686	XLOC_000686	AGAP006103	2L:26687470-26689494	Resistant	Susceptible	OK	225.017	177.774	-0.339994	-0.693755	0.1458	0.410603	no
XLOC_000687	XLOC_000687	AGAP006104	2L:26691505-26693074	Resistant	Susceptible	OK	19.2514	24.9425	0.373642	0.992801	0.0823	0.291904	no
XLOC_000688	XLOC_000688	AGAP006106	2L:26694458-26699429	Resistant	Susceptible	OK	1.18847	1.4897	0.325918	0.564255	0.37125	0.667894	no
XLOC_000689	XLOC_000689	AGAP006107	2L:26700132-26765814	Resistant	Susceptible	OK	23.0098	27.2998	0.246643	0.498391	0.3266	0.62748	no
XLOC_000690	XLOC_000690	AGAP006108	2L:26766651-26769506	Resistant	Susceptible	OK	36.6524	45.3047	0.305753	0.672393	0.19505	0.483448	no
XLOC_000691	XLOC_000691	AGAP006111	2L:26793210-26798156	Resistant	Susceptible	OK	8.50219	12.7418	0.583658	1.45559	0.0069	0.0551297	no
XLOC_000692	XLOC_000692	AGAP006112	2L:26822068-26822452	Resistant	Susceptible	NOTEST	0.0739239	0.214947	1.53987	0	1	1	no
XLOC_000693	XLOC_000693	AGAP006113	2L:26836846-26840030	Resistant	Susceptible	OK	28.4243	46.8188	0.719963	2.0225	0.00085	0.0118267	yes
XLOC_000694	XLOC_000694	AGAP006115	2L:26862023-26888152	Resistant	Susceptible	OK	17.161	19.1551	0.158595	0.33847	0.49	0.759095	no
XLOC_000695	XLOC_000695	AGAP006116	2L:26889802-26894850	Resistant	Susceptible	OK	17.9618	16.9249	-0.0857879	-0.200427	0.69495	0.877786	no
XLOC_000696	XLOC_000696	AGAP006117	2L:26902839-26904679	Resistant	Susceptible	OK	26.2636	25.7254	-0.0298737	-0.0760096	0.88845	0.963788	no
XLOC_000697	XLOC_000697	AGAP006122	2L:27007061-27009251	Resistant	Susceptible	OK	12.9627	11.4442	-0.17974	-0.4732	0.40085	0.694163	no
XLOC_000698	XLOC_000698	AGAP006123	2L:27009566-27010019	Resistant	Susceptible	OK	20.6918	10.7761	-0.941218	-3.09248	0.00175	0.0200976	yes
XLOC_000699	XLOC_000699	TRM5_ANOGA	2L:27010221-27012129	Resistant	Susceptible	OK	10.3823	5.69546	-0.866235	-2.1454	0.00025	0.00467068	yes
XLOC_000700	XLOC_000700	AGAP006125	2L:27012249-27013315	Resistant	Susceptible	OK	38.5161	26.6034	-0.533849	-1.48913	0.01275	0.0849857	no
XLOC_000701	XLOC_000701	GPROP8	2L:27014414-27019793	Resistant	Susceptible	OK	187.682	171.041	-0.133953	-0.293858	0.60735	0.831107	no
XLOC_000702	XLOC_000702	AGAP006128	2L:27020421-27026685	Resistant	Susceptible	OK	43.3626	26.3162	-0.720501	-1.49115	0.00335	0.0326494	yes
XLOC_000703	XLOC_000703	AGAP028053	2L:27027784-27028957	Resistant	Susceptible	OK	8.95197	4.36994	-1.03459	-2.40762	0.0001	0.00222419	yes
XLOC_000704	XLOC_000704	AGAP006131	2L:27041324-27047576	Resistant	Susceptible	OK	14.8374	25.8255	0.799558	1.48466	0.0086	0.0642686	no
XLOC_000705	XLOC_000705	AGAP006135	2L:27073077-27073645	Resistant	Susceptible	OK	1.70586	2.1291	0.319744	0.668735	0.4759	0.74952	no
XLOC_000706	XLOC_000706	AGAP006137	2L:27078826-27080853	Resistant	Susceptible	OK	0.366405	0.400327	0.127741	0.168221	0.78195	0.920707	no
XLOC_000707	XLOC_000707	AGAP006138	2L:27082548-27085028	Resistant	Susceptible	OK	7.90473	4.12435	-0.938551	-2.20123	5e-05	0.00122873	yes
XLOC_000708	XLOC_000708	AGAP006139	2L:27085234-27090974	Resistant	Susceptible	OK	25.1998	24.9046	-0.0170051	-0.0368469	0.94015	0.98042	no
XLOC_000709	XLOC_000709	AGAP006140	2L:27091237-27091722	Resistant	Susceptible	OK	21.0254	16.2611	-0.370708	-1.24398	0.16795	0.444971	no
XLOC_000710	XLOC_000710	AGAP006142	2L:27133326-27135402	Resistant	Susceptible	OK	9.2225	9.92413	0.105782	0.2697	0.64095	0.849723	no
XLOC_000711	XLOC_000711	AGAP006144	2L:27146972-27148130	Resistant	Susceptible	OK	2.62279	0.921124	-1.50963	-2.40526	0.0003	0.00540144	yes
XLOC_000712	XLOC_000712	CPLCA2	2L:27153743-27154568	Resistant	Susceptible	OK	8.0333	67.1791	3.06395	7.4354	5e-05	0.00122873	yes
XLOC_000713	XLOC_000713	AGAP006151	2L:27207515-27211272	Resistant	Susceptible	OK	2.34533	15.7594	2.74836	5.26242	5e-05	0.00122873	yes
XLOC_000714	XLOC_000714	AGAP006152	2L:27275617-27277024	Resistant	Susceptible	OK	0.463765	0.74481	0.683479	0.969293	0.0813	0.289758	no
XLOC_000715	XLOC_000715	AGAP006153	2L:27285844-27286147	Resistant	Susceptible	OK	0.238107	0.872003	1.87272	2.44096	0.0625	0.247717	no
XLOC_000716	XLOC_000716	AGAP006154	2L:27296519-27297018	Resistant	Susceptible	OK	0.165845	3.18962	4.26548	3.93755	0.06055	0.242466	no
XLOC_000717	XLOC_000717	AGAP006155	2L:27302376-27304671	Resistant	Susceptible	OK	0.95832	1.40504	0.552028	0.910899	0.2287	0.525759	no
XLOC_000718	XLOC_000718	GPRMGL1	2L:27308589-27323533	Resistant	Susceptible	OK	0.852234	1.63258	0.937834	1.6217	0.02225	0.125374	no
XLOC_000719	XLOC_000719	AGAP013661	2L:27341503-27341584	Resistant	Susceptible	NOTEST	0	0	0	0	1	1	no
XLOC_000720	XLOC_000720	AGAP006160	2L:27436713-27438182	Resistant	Susceptible	OK	11.4225	9.36392	-0.286691	-0.706434	0.1962	0.485016	no
XLOC_000721	XLOC_000721	AGAP006161	2L:27438470-27440764	Resistant	Susceptible	OK	53.5777	166.928	1.63952	3.47632	5e-05	0.00122873	yes
XLOC_000722	XLOC_000722	AGAP006163	2L:27441039-27442059	Resistant	Susceptible	OK	5.36691	3.63033	-0.563991	-1.23125	0.04265	0.192748	no
XLOC_000723	XLOC_000723	AGAP006165	2L:27445436-27467998	Resistant	Susceptible	OK	11.2096	9.81553	-0.191598	-0.379877	0.42505	0.713123	no
XLOC_000724	XLOC_000724	GPROR6	2L:27479713-27481679	Resistant	Susceptible	NOTEST	0.0954598	0.102509	0.102782	0	1	1	no
XLOC_000725	XLOC_000725	AGAP006168	2L:27549449-27572516	Resistant	Susceptible	OK	6.01307	8.12719	0.434654	1.05051	0.0508	0.216995	no
XLOC_000726	XLOC_000726	AGAP006170	2L:27641187-27641996	Resistant	Susceptible	NOTEST	0.0193247	0.0116048	-0.735719	0	1	1	no
XLOC_000727	XLOC_000727	AGAP006171	2L:27647493-27650439	Resistant	Susceptible	OK	19.9741	12.6016	-0.664518	-1.55744	0.00225	0.0243091	yes
XLOC_000728	XLOC_000728	AGAP006172	2L:27651931-27652491	Resistant	Susceptible	OK	2.0132	1.15548	-0.800995	-1.53344	0.08855	0.306186	no
XLOC_000729	XLOC_000729	AGAP006174	2L:27654749-27655537	Resistant	Susceptible	OK	0.523119	0.610551	0.222971	0.316139	0.64545	0.852406	no
XLOC_000730	XLOC_000730	AGAP006181	2L:27817369-27818383	Resistant	Susceptible	OK	1905.28	3339.52	0.809638	1.61345	0.0122	0.082361	no
XLOC_000731	XLOC_000731	AGAP006182	2L:27818980-27820630	Resistant	Susceptible	OK	2.20029	7.3992	1.74967	3.22541	5e-05	0.00122873	yes
XLOC_000732	XLOC_000732	AGAP006184	2L:27863959-27871810	Resistant	Susceptible	OK	58.2003	81.5788	0.487169	1.06978	0.0406	0.186709	no
XLOC_000733	XLOC_000733	ATC1_ANOGA	2L:27894348-27928675	Resistant	Susceptible	HIDATA	1057.19	0	0	0	1	1	no
XLOC_000734	XLOC_000734	G12_ANOGA	2L:27931492-27932433	Resistant	Susceptible	OK	1.7223	2.91858	0.760925	1.3358	0.03665	0.174539	no
XLOC_000735	XLOC_000735	AGAP006191	2L:28195404-28196645	Resistant	Susceptible	OK	40.181	24.7936	-0.696547	-1.6734	0.0059	0.0493363	yes
XLOC_000736	XLOC_000736	AGAP006205	2L:28233792-28238829	Resistant	Susceptible	OK	10.272	5.90291	-0.799212	-1.85337	0.0004	0.00676851	yes
XLOC_000737	XLOC_000737	AGAP006207	2L:28254824-28256356	Resistant	Susceptible	OK	0.74723	0.326918	-1.19262	-1.60889	0.0092	0.067526	no
XLOC_000738	XLOC_000738	AGAP006208	2L:28256765-28258289	Resistant	Susceptible	OK	0.306523	0.575882	0.909778	1.09465	0.0554	0.229215	no
XLOC_000739	XLOC_000739	AGAP006209	2L:28258830-28260544	Resistant	Susceptible	OK	71.5179	67.0237	-0.093633	-0.221078	0.68695	0.873897	no
XLOC_000740	XLOC_000740	AGAP006219	2L:28504770-28507510	Resistant	Susceptible	OK	1.3988	2.17225	0.634997	1.23578	0.02165	0.123041	no
XLOC_000741	XLOC_000741	XD18014	2L:28512601-28517680	Resistant	Susceptible	OK	20.9945	34.1384	0.701381	1.59304	0.00285	0.0289122	yes
XLOC_000742	XLOC_000742	AGAP006221	2L:28519456-28523860	Resistant	Susceptible	NOTEST	0.152218	0.0923344	-0.721195	0	1	1	no
XLOC_000743	XLOC_000743	AGAP006222	2L:28524283-28526141	Resistant	Susceptible	OK	34.0217	18.2851	-0.895785	-2.23204	0.00025	0.00467068	yes
XLOC_000744	XLOC_000744	AGAP006223	2L:28526653-28528179	Resistant	Susceptible	OK	7.88166	6.04436	-0.382911	-0.888063	0.14205	0.404636	no
XLOC_000745	XLOC_000745	AGAP006224	2L:28528881-28533013	Resistant	Susceptible	OK	3.05734	3.29985	0.110124	0.259941	0.62855	0.843022	no
XLOC_000746	XLOC_000746	AGAP006225	2L:28534731-28539416	Resistant	Susceptible	OK	53.3858	53.3892	9.3374e-05	0.000199211	0.99985	0.999909	no
XLOC_000747	XLOC_000747	Aldehyde_oxidase	2L:28540650-28545294	Resistant	Susceptible	OK	5.50925	6.73349	0.289499	0.701819	0.1674	0.444289	no
XLOC_000748	XLOC_000748	COEAE2F	2L:28548432-28550748	Resistant	Susceptible	OK	25.1338	25.7716	0.0361575	0.0938608	0.8659	0.956001	no
XLOC_000749	XLOC_000749	AGAP006229	2L:28550813-28552032	Resistant	Susceptible	OK	25.5617	27.3801	0.0991423	0.272847	0.64	0.848997	no
XLOC_000750	XLOC_000750	AGAP006231	2L:28554772-28560186	Resistant	Susceptible	OK	11.026	9.22201	-0.257751	-0.672077	0.2651	0.566159	no
XLOC_000751	XLOC_000751	AGAP006233	2L:28565967-28567026	Resistant	Susceptible	OK	10.5045	5.76864	-0.864703	-2.11577	0.00115	0.0147537	yes
XLOC_000752	XLOC_000752	AGAP006234	2L:28567534-28569087	Resistant	Susceptible	OK	7.49988	3.29687	-1.18577	-2.7368	5e-05	0.00122873	yes
XLOC_000753	XLOC_000753	AGAP006238	2L:28576340-28579600	Resistant	Susceptible	OK	43.0438	36.2774	-0.246737	-0.609669	0.27425	0.576432	no
XLOC_000754	XLOC_000754	AGAP006239	2L:28579833-28581250	Resistant	Susceptible	OK	8.28992	8.04583	-0.0431158	-0.104746	0.8541	0.952164	no
XLOC_000755	XLOC_000755	AGAP006241	2L:28585063-28586748	Resistant	Susceptible	OK	14.946	6.90066	-1.11496	-2.82053	5e-05	0.00122873	yes
XLOC_000756	XLOC_000756	AGAP006242	2L:28587918-28588453	Resistant	Susceptible	NOTEST	0.127874	0.354732	1.47201	0	1	1	no
XLOC_000757	XLOC_000757	CTLH1_ANOGA	2L:28597432-28601266	Resistant	Susceptible	OK	22.3221	26.5414	0.249772	0.617067	0.2518	0.552872	no
XLOC_000758	XLOC_000758	AGAP006247	2L:28607827-28609169	Resistant	Susceptible	OK	23.0927	23.5517	0.0283975	0.0771845	0.8942	0.965849	no
XLOC_000759	XLOC_000759	MED10_ANOGA	2L:28609341-28610052	Resistant	Susceptible	OK	57.7104	44.7796	-0.365989	-1.11104	0.088	0.305097	no
XLOC_000760	XLOC_000760	AGAP006250	2L:28614983-28616576	Resistant	Susceptible	OK	3.01059	1.69062	-0.832497	-1.65233	0.00395	0.0369188	yes
XLOC_000761	XLOC_000761	AGAP006252	2L:28617303-28622296	Resistant	Susceptible	OK	1.42403	0.85501	-0.73597	-0.291199	0.8277	0.940659	no
XLOC_000762	XLOC_000762	AGAP006253	2L:28617303-28622296	Resistant	Susceptible	OK	1.94833	1.64964	-0.240091	-0.0670499	0.89655	0.966709	no
XLOC_000763	XLOC_000763	AGAP006255	2L:28644376-28647388	Resistant	Susceptible	OK	18.7171	29.5197	0.657316	1.69808	0.00245	0.0257766	yes
XLOC_000764	XLOC_000764	AGAP006264	2L:28781553-28786006	Resistant	Susceptible	OK	28.5849	22.8755	-0.321451	-0.739501	0.13495	0.393786	no
XLOC_000765	XLOC_000765	AGAP006266	2L:28797364-28841865	Resistant	Susceptible	OK	4.04259	3.87272	-0.0619325	-0.0452636	0.9322	0.977906	no
XLOC_000766	XLOC_000766	AGAP006272	2L:29019476-29020812	Resistant	Susceptible	OK	2.81876	1.76217	-0.67771	-1.34034	0.02535	0.136897	no
XLOC_000767	XLOC_000767	AGAP006275	2L:29080920-29116487	Resistant	Susceptible	OK	615.649	392.401	-0.649781	-1.21891	0.0147	0.0937073	no
XLOC_000768	XLOC_000768	AGAP006278	2L:29235060-29236536	Resistant	Susceptible	OK	69.7348	82.3434	0.239776	0.599697	0.2909	0.594036	no
XLOC_000769	XLOC_000769	AGAP006279	2L:29397210-29420308	Resistant	Susceptible	OK	23.8734	20.9393	-0.189189	-0.339851	0.5482	0.796213	no
XLOC_000770	XLOC_000770	AGAP006281	2L:29420980-29423677	Resistant	Susceptible	OK	7.08804	4.03999	-0.811034	-1.88495	0.00055	0.00861939	yes
XLOC_000771	XLOC_000771	AGAP006282	2L:29463432-29523027	Resistant	Susceptible	OK	3.63598	3.68628	0.0198231	0.0444195	0.92905	0.976697	no
XLOC_000772	XLOC_000772	AGAP006323	2L:29582483-29584749	Resistant	Susceptible	OK	4.12342	2.16335	-0.930572	-2.0077	0.00025	0.00467068	yes
XLOC_000773	XLOC_000773	AGAP006326	2L:29653052-29653124	Resistant	Susceptible	NOTEST	0	0	0	0	1	1	no
XLOC_000774	XLOC_000774	LRIM6	2L:29733362-29734698	Resistant	Susceptible	OK	71.6232	55.4952	-0.368065	-0.955208	0.1045	0.338284	no
XLOC_000775	XLOC_000775	AGAP006328	2L:29747603-29774523	Resistant	Susceptible	OK	7.29281	8.32462	0.190909	0.436474	0.37595	0.672263	no
XLOC_000776	XLOC_000776	AGAP006329	2L:29747603-29774523	Resistant	Susceptible	NOTEST	0	0	0	0	1	1	no
XLOC_000777	XLOC_000777	AGAP006330	2L:29780309-29903795	Resistant	Susceptible	OK	9.89465	17.5878	0.829852	0.832042	0.1275	0.381787	no
XLOC_000778	XLOC_000778	AGAP006332	2L:29780309-29903795	Resistant	Susceptible	NOTEST	0	0	0	0	1	1	no
XLOC_000779	XLOC_000779	AGAP006333	2L:29780309-29903795	Resistant	Susceptible	NOTEST	0	0	0	0	1	1	no
[truncated: 39,307 more rows]
