# Supplementary material for: RNA-seq analyses of changes in the Anopheles gambiae transcriptome associated with resistance to pyrethroids in Kenya: identification of candidate-resistance genes and candidate-resistance SNPs
Source: Parasit Vectors. 2015 Sep 17;8:474. doi: 10.1186/s13071-015-1083-z (PMC4574070; doi:10.1186/s13071-015-1083-z)
Supplement: Additional file 4: — Lists of DE genes. List of the 2457 genes significantly DE between field-caught resistant and susceptible mosquitoes (Sheet 2457 RvS). List of the 182 genes significantly DE between field-caught resistant and susceptible mosquitoes of the Kisumu strain, but not field-caught susceptible mosquitoes and Kisumu mosquitoes (sheet 182 constitutive DE gene). List of the 55 DE genes in mosquitoes from Western Kenya in 2010 and 2012 (Sheet 55 candidate resistance genes). (XLSX 394 kb) [file 13071_2015_1083_MOESM4_ESM.xlsx]

## Sheet: 2457 RvS
Additional File 4A. List of the 2457 genes significantly DE between field-caught resistant and susceptible mosquitoes
test_id	gene_id	gene	locus	sample_1	sample_2	status	value_1	value_2	R/S	log2(fold_change)	test_stat	p_value	q_value	significant
XLOC_007931	XLOC_007931	ECH	3L:3546074-3546412	Resistant	Susceptible	OK	0	1.07269	#DIV/0!	inf	#NAME?	5e-05	0.00122873	yes
XLOC_008163	XLOC_008163	CPFL2	3L:12824716-12825469	Resistant	Susceptible	OK	0	0.647051	#DIV/0!	inf	#NAME?	5e-05	0.00122873	yes
XLOC_009575	XLOC_009575	AGAP008752	3R:17088639-17092062	Resistant	Susceptible	OK	0.64351	82.1675	-127.686	6.99646	9.116	5e-05	0.00122873	yes
XLOC_003479	XLOC_003479	AGAP001970	2R:12992452-12993988	Resistant	Susceptible	OK	1.38726	122.932	-88.615	6.46949	9.6837	5e-05	0.00122873	yes
XLOC_010757	XLOC_010757	CPLCG14	3R:10894980-10895533	Resistant	Susceptible	OK	0.179707	15.7186	-87.4679	6.45068	7.47442	0.0007	0.0102245	yes
XLOC_002148	XLOC_002148	CPR23	2L:24621231-24621964	Resistant	Susceptible	OK	1.04442	76.6002	-73.3423	6.19658	10.8614	5e-05	0.00122873	yes
XLOC_011617	XLOC_011617	CPR83	3R:49131809-49132540	Resistant	Susceptible	OK	0.252442	17.6994	-70.1127	6.13161	7.84202	5e-05	0.00122873	yes
XLOC_009418	XLOC_009418	CPLCG15	3R:10897682-10898268	Resistant	Susceptible	OK	1.23697	52.8	-42.6849	5.41565	10.678	5e-05	0.00122873	yes
XLOC_005818	XLOC_005818	AGAP002743	2R:26567141-26568059	Resistant	Susceptible	OK	0.0896753	3.78386	-42.1951	5.39901	5.52914	0.0006	0.0091646	yes
XLOC_007230	XLOC_007230	AGAP011167	3L:18204048-18205162	Resistant	Susceptible	OK	2.81561	108.048	-38.3746	5.26209	8.85147	5e-05	0.00122873	yes
XLOC_003695	XLOC_003695	AGAP002360	2R:20617382-20618411	Resistant	Susceptible	OK	0.0689222	1.92894	-27.9872	4.80669	4.35284	0.00045	0.00738854	yes
XLOC_012370	XLOC_012370	CPR128	X:2980077-2981108	Resistant	Susceptible	OK	0.448322	12.0048	-26.7772	4.74294	7.20845	5e-05	0.00122873	yes
XLOC_008162	XLOC_008162	CPFL1	3L:12810780-12811753	Resistant	Susceptible	OK	0.297028	7.49027	-25.2174	4.65634	6.73396	5e-05	0.00122873	yes
XLOC_006274	XLOC_006274	AGAP003610	2R:40488668-40496422	Resistant	Susceptible	OK	21.3799	436.283	-20.4062	4.35094	5.9102	5e-05	0.00122873	yes
XLOC_001117	XLOC_001117	CPR62	2L:41386756-41387540	Resistant	Susceptible	OK	1.46565	29.1501	-19.8889	4.31389	8.75371	5e-05	0.00122873	yes
XLOC_002227	XLOC_002227	CPLCA3	2L:27158329-27159179	Resistant	Susceptible	OK	22.6032	438.817	-19.4139	4.27902	8.97931	5e-05	0.00122873	yes
XLOC_008976	XLOC_008976	AGAP012364	3L:41119879-41120809	Resistant	Susceptible	OK	43.543	802.553	-18.4313	4.20408	9.10857	5e-05	0.00122873	yes
XLOC_011286	XLOC_011286	AGAP009385	3R:31904103-31907559	Resistant	Susceptible	OK	4.69577	86.444	-18.4089	4.20233	5.73462	5e-05	0.00122873	yes
XLOC_005651	XLOC_005651	AGAP002442	2R:21444855-21446093	Resistant	Susceptible	OK	1.84721	31.5556	-17.0828	4.09448	6.93624	5e-05	0.00122873	yes
XLOC_002817	XLOC_002817	Flightin	2L:44638196-44642288	Resistant	Susceptible	OK	210.597	3493.41	-16.5881	4.05208	5.68252	5e-05	0.00122873	yes
XLOC_007906	XLOC_007906	AGAP010399	3L:2710148-2711749	Resistant	Susceptible	OK	2.22095	34.787	-15.6631	3.9693	7.92568	5e-05	0.00122873	yes
XLOC_009045	XLOC_009045	AGAP007795	3R:1068621-1070745	Resistant	Susceptible	OK	0.697403	10.1035	-14.4873	3.85672	5.71847	5e-05	0.00122873	yes
XLOC_006769	XLOC_006769	AGAP004583	2R:57977977-57979236	Resistant	Susceptible	OK	8.83889	124.09	-14.0391	3.81138	8.2001	5e-05	0.00122873	yes
XLOC_002226	XLOC_002226	AGAP006147	2L:27155302-27156639	Resistant	Susceptible	OK	3.17425	41.5045	-13.0754	3.70878	7.17498	5e-05	0.00122873	yes
XLOC_002225	XLOC_002225	CPLCA1	2L:27150725-27151310	Resistant	Susceptible	OK	2.95062	37.0866	-12.5691	3.65181	7.76938	5e-05	0.00122873	yes
XLOC_001120	XLOC_001120	AGAP007048	2L:41648959-41651846	Resistant	Susceptible	OK	1.48053	17.7321	-11.9769	3.58218	6.33042	5e-05	0.00122873	yes
XLOC_006767	XLOC_006767	AGAP004581	2R:57956198-57957413	Resistant	Susceptible	OK	18.2952	218.228	-11.9282	3.5763	7.70155	5e-05	0.00122873	yes
XLOC_006439	XLOC_006439	AGAP003929	2R:46370359-46374845	Resistant	Susceptible	OK	0.699207	7.94237	-11.3591	3.50578	5.82568	5e-05	0.00122873	yes
XLOC_012467	XLOC_012467	CPF4	X:6943072-6944078	Resistant	Susceptible	OK	0.366551	4.09581	-11.1739	3.48206	4.75059	5e-05	0.00122873	yes
XLOC_009481	XLOC_009481	AGAP008561	3R:12769758-12771151	Resistant	Susceptible	OK	0.133233	1.48157	-11.1201	3.47511	3.94639	5e-05	0.00122873	yes
XLOC_005163	XLOC_005163	AGAP001513	2R:5735735-5739949	Resistant	Susceptible	OK	6.06738	67.3594	-11.1019	3.47273	6.77352	5e-05	0.00122873	yes
XLOC_004784	XLOC_004784	AGAP004350	2R:54940340-54942685	Resistant	Susceptible	OK	0.447875	4.94223	-11.0348	3.46399	5.67536	5e-05	0.00122873	yes
XLOC_001475	XLOC_001475	CPF3	2L:1133036-1133751	Resistant	Susceptible	OK	13.6928	150.441	-10.9869	3.45772	9.24266	5e-05	0.00122873	yes
XLOC_005612	XLOC_005612	AGAP002367	2R:20684468-20687088	Resistant	Susceptible	OK	0.901454	9.81145	-10.884	3.44414	6.21878	5e-05	0.00122873	yes
XLOC_011283	XLOC_011283	AGAP009382	3R:31874796-31876226	Resistant	Susceptible	OK	3.13562	32.9836	-10.519	3.39492	6.26789	5e-05	0.00122873	yes
XLOC_009411	XLOC_009411	CPLCG4	3R:10873290-10874010	Resistant	Susceptible	OK	149.758	1558.96	-10.4099	3.37988	7.2474	5e-05	0.00122873	yes
XLOC_008161	XLOC_008161	CPF2	3L:12800493-12801641	Resistant	Susceptible	OK	0.0786387	0.802038	-10.199	3.35036	3.02228	0.00085	0.0118267	yes
XLOC_007667	XLOC_007667	AGAP012043	3L:36836415-36837429	Resistant	Susceptible	OK	0.500492	5.02565	-10.0414	3.32789	4.99647	5e-05	0.00122873	yes
XLOC_000850	XLOC_000850	AGAP006465	2L:32511426-32515170	Resistant	Susceptible	OK	0.0689078	0.673361	-9.77191	3.28864	3.34487	5e-05	0.00122873	yes
XLOC_005728	XLOC_005728	AGAP002575	2R:23096750-23107410	Resistant	Susceptible	OK	28.2849	275.412	-9.73707	3.28349	6.02847	5e-05	0.00122873	yes
XLOC_004268	XLOC_004268	CPR123	2R:37198551-37199210	Resistant	Susceptible	OK	0.281227	2.68925	-9.56256	3.2574	4.5826	0.00025	0.00467068	yes
XLOC_011079	XLOC_011079	AGAP009022	3R:23761688-23770688	Resistant	Susceptible	OK	0.170411	1.6271	-9.54809	3.25521	4.8758	5e-05	0.00122873	yes
XLOC_002765	XLOC_002765	AGAP007159	2L:43600969-43601852	Resistant	Susceptible	OK	0.167208	1.585	-9.47921	3.24477	3.90521	5e-05	0.00122873	yes
XLOC_004025	XLOC_004025	AGAP002936	2R:29851714-29852735	Resistant	Susceptible	OK	16.4081	154.012	-9.38634	3.23056	7.40745	5e-05	0.00122873	yes
XLOC_004334	XLOC_004334	AGAP003496	2R:38691750-38698200	Resistant	Susceptible	OK	1.41984	13.3108	-9.37486	3.2288	5.95709	5e-05	0.00122873	yes
XLOC_012926	XLOC_012926	AGAP000239	X:4504111-4505751	Resistant	Susceptible	OK	0.44241	4.04365	-9.14005	3.1922	5.11301	5e-05	0.00122873	yes
XLOC_006259	XLOC_006259	AGAP003582	2R:40337211-40338521	Resistant	Susceptible	OK	14.0767	122.172	-8.67902	3.11754	6.03761	5e-05	0.00122873	yes
XLOC_010748	XLOC_010748	CPLCG3	3R:10871403-10872220	Resistant	Susceptible	OK	189.712	1642.27	-8.65665	3.11381	6.41851	5e-05	0.00122873	yes
XLOC_000712	XLOC_000712	CPLCA2	2L:27153743-27154568	Resistant	Susceptible	OK	8.0333	67.1791	-8.36258	3.06395	7.4354	5e-05	0.00122873	yes
XLOC_004244	XLOC_004244	AGAP003350	2R:36471015-36474549	Resistant	Susceptible	OK	69.2808	567.416	-8.19009	3.03388	4.71127	5e-05	0.00122873	yes
XLOC_004262	XLOC_004262	CPR117	2R:37176049-37176719	Resistant	Susceptible	OK	0.418125	3.37757	-8.0779	3.01398	4.56583	5e-05	0.00122873	yes
XLOC_013105	XLOC_013105	AGAP000603	X:10719349-10720140	Resistant	Susceptible	OK	47.1699	374.338	-7.93595	2.9884	7.6431	5e-05	0.00122873	yes
XLOC_007083	XLOC_007083	TEP8	3L:11610464-11613972	Resistant	Susceptible	OK	0.141823	1.11348	-7.85119	2.97292	4.20343	5e-05	0.00122873	yes
XLOC_010747	XLOC_010747	CPLCG2	3R:10868342-10868923	Resistant	Susceptible	OK	25.8457	197.114	-7.62657	2.93103	7.11389	5e-05	0.00122873	yes
XLOC_010996	XLOC_010996	AGAP028054	3R:20485905-20487734	Resistant	Susceptible	OK	0.0388946	0.294474	-7.57108	2.9205	2.24034	0.0055	0.0470288	yes
XLOC_012989	XLOC_012989	AGAP000366	X:6771322-6772153	Resistant	Susceptible	OK	8.61736	64.6754	-7.50525	2.9079	6.70352	5e-05	0.00122873	yes
XLOC_004440	XLOC_004440	IR101	2R:42015345-42017474	Resistant	Susceptible	OK	0.267986	1.98417	-7.40401	2.8883	4.34525	5e-05	0.00122873	yes
XLOC_004522	XLOC_004522	AGAP003841	2R:44262535-44263585	Resistant	Susceptible	OK	2.80374	20.5223	-7.31962	2.87177	6.39064	5e-05	0.00122873	yes
XLOC_002228	XLOC_002228	CPLCX3	2L:27173061-27174209	Resistant	Susceptible	OK	28.7795	209.954	-7.29526	2.86696	6.76823	5e-05	0.00122873	yes
XLOC_002289	XLOC_002289	CPR135	2L:28743186-28746274	Resistant	Susceptible	OK	0.940473	6.85054	-7.28414	2.86476	5.06227	5e-05	0.00122873	yes
XLOC_003527	XLOC_003527	AGAP002052	2R:14647187-14654837	Resistant	Susceptible	OK	0.696921	5.07279	-7.27886	2.86371	5.37063	5e-05	0.00122873	yes
XLOC_012773	XLOC_012773	AGAP001014	X:19408609-19409948	Resistant	Susceptible	OK	0.609429	4.38992	-7.20333	2.84866	4.70744	5e-05	0.00122873	yes
XLOC_013307	XLOC_013307	CPAP3-A1c	X:18937586-18938933	Resistant	Susceptible	OK	15.2022	106.465	-7.00326	2.80803	6.31724	5e-05	0.00122873	yes
XLOC_006856	XLOC_006856	AGAP010398	3L:2705824-2709589	Resistant	Susceptible	OK	10.8536	75.9831	-7.00073	2.8075	4.59875	5e-05	0.00122873	yes
XLOC_000963	XLOC_000963	AGAP006738	2L:37625880-37631771	Resistant	Susceptible	OK	0.10085	0.69497	-6.89113	2.78473	2.62781	0.00345	0.0333543	yes
XLOC_007763	XLOC_007763	AGAP012247	3L:39297022-39298182	Resistant	Susceptible	OK	17.9802	123.866	-6.88902	2.7843	6.39025	5e-05	0.00122873	yes
XLOC_001172	XLOC_001172	AGAP007158	2L:43598635-43599507	Resistant	Susceptible	OK	0.128375	0.883997	-6.88605	2.78368	2.90346	0.0004	0.00676851	yes
XLOC_000713	XLOC_000713	AGAP006151	2L:27207515-27211272	Resistant	Susceptible	OK	2.34533	15.7594	-6.71948	2.74836	5.26242	5e-05	0.00122873	yes
XLOC_002121	XLOC_002121	AGAP005945	2L:23955454-23974488	Resistant	Susceptible	OK	47.3309	316.617	-6.68944	2.74188	4.43171	5e-05	0.00122873	yes
XLOC_002304	XLOC_002304	CPR70	2L:29534321-29535616	Resistant	Susceptible	OK	14.3608	94.6598	-6.59154	2.72062	6.69631	5e-05	0.00122873	yes
XLOC_005665	XLOC_005665	AGAP002457	2R:21584334-21587320	Resistant	Susceptible	OK	3.28849	21.3868	-6.50353	2.70122	5.21696	5e-05	0.00122873	yes
XLOC_005975	XLOC_005975	AGAP003010	2R:31084128-31093710	Resistant	Susceptible	OK	0.219583	1.41668	-6.45168	2.68968	3.64425	5e-05	0.00122873	yes
XLOC_001957	XLOC_001957	AGAP005634	2L:18053666-18058049	Resistant	Susceptible	OK	3.80605	24.5533	-6.45112	2.68955	5.5448	5e-05	0.00122873	yes
XLOC_002655	XLOC_002655	CLIPA10	2L:40219747-40224804	Resistant	Susceptible	OK	0.226385	1.45424	-6.42375	2.68341	4.05309	5e-05	0.00122873	yes
XLOC_011314	XLOC_011314	AGAP009460	3R:33816467-33817799	Resistant	Susceptible	OK	1.57014	10.0559	-6.40446	2.67908	5.40166	5e-05	0.00122873	yes
XLOC_012236	XLOC_012236	AGAP013679	UNKN:37026813-37027377	Resistant	Susceptible	OK	15.6983	100.489	-6.40127	2.67836	4.83187	5e-05	0.00122873	yes
XLOC_011042	XLOC_011042	CPR110	3R:22056034-22057957	Resistant	Susceptible	OK	0.314802	1.99729	-6.34459	2.66553	3.38811	0.00025	0.00467068	yes
XLOC_001264	XLOC_001264	AGAP007371	2L:46133196-46134337	Resistant	Susceptible	OK	0.69556	4.38282	-6.30114	2.65561	4.03325	5e-05	0.00122873	yes
XLOC_006737	XLOC_006737	AGAP004497	2R:57073310-57075886	Resistant	Susceptible	OK	0.586419	3.66228	-6.24516	2.64274	4.7511	5e-05	0.00122873	yes
XLOC_008645	XLOC_008645	CLIPA5	3L:33268388-33269658	Resistant	Susceptible	OK	2.61856	16.2538	-6.20715	2.63393	5.01756	5e-05	0.00122873	yes
XLOC_009157	XLOC_009157	CPCFC1	3R:3648523-3649937	Resistant	Susceptible	OK	148.523	921.145	-6.20204	2.63274	4.72494	5e-05	0.00122873	yes
XLOC_013220	XLOC_013220	CPR125	X:15282060-15283387	Resistant	Susceptible	OK	44.2388	271.147	-6.12917	2.61569	5.07578	5e-05	0.00122873	yes
XLOC_005409	XLOC_005409	AGAP001969	2R:12990760-12991837	Resistant	Susceptible	OK	687.86	4215.64	-6.12863	2.61556	3.57843	5e-05	0.00122873	yes
XLOC_004857	XLOC_004857	AGAP004498	2R:57078846-57080018	Resistant	Susceptible	OK	0.480329	2.89275	-6.02243	2.59035	4.11246	5e-05	0.00122873	yes
XLOC_012244	XLOC_012244	AGAP013548	UNKN:37376868-37377475	Resistant	Susceptible	OK	17.1574	101.489	-5.91517	2.56443	4.82926	5e-05	0.00122873	yes
XLOC_000070	XLOC_000070	AGAP004814	2L:3825667-3826851	Resistant	Susceptible	OK	5.00581	29.2871	-5.85062	2.54859	5.49919	5e-05	0.00122873	yes
XLOC_002711	XLOC_002711	AGAP007054	2L:41884536-41887286	Resistant	Susceptible	OK	10.071	58.8974	-5.84822	2.548	5.61851	5e-05	0.00122873	yes
XLOC_009643	XLOC_009643	AGAP008891	3R:20441976-20443898	Resistant	Susceptible	OK	0.18623	1.07082	-5.74999	2.52356	3.32407	5e-05	0.00122873	yes
XLOC_008892	XLOC_008892	AGAP012231	3L:39160836-39162502	Resistant	Susceptible	OK	0.71245	4.08915	-5.73956	2.52094	4.48708	5e-05	0.00122873	yes
XLOC_001009	XLOC_001009	CPR59	2L:39074232-39077008	Resistant	Susceptible	OK	51.0299	287.736	-5.63858	2.49533	5.32616	5e-05	0.00122873	yes
XLOC_007082	XLOC_007082	TEP9	3L:11595533-11600216	Resistant	Susceptible	OK	0.064559	0.360661	-5.58653	2.48195	3.12182	5e-05	0.00122873	yes
XLOC_006958	XLOC_006958	AGAP010597	3L:6789189-6794637	Resistant	Susceptible	OK	1.7684	9.70898	-5.49026	2.45687	4.4837	5e-05	0.00122873	yes
XLOC_012454	XLOC_012454	CPR126	X:5983740-5996498	Resistant	Susceptible	OK	12.3281	67.3852	-5.46598	2.45048	4.13268	5e-05	0.00122873	yes
XLOC_002160	XLOC_002160	AGAP006016	2L:24676008-24679680	Resistant	Susceptible	OK	1.12534	6.03245	-5.36056	2.42239	4.43558	5e-05	0.00122873	yes
XLOC_007024	XLOC_007024	HPX1	3L:9047717-9071148	Resistant	Susceptible	OK	3.27344	17.386	-5.31123	2.40904	4.14123	5e-05	0.00122873	yes
XLOC_011447	XLOC_011447	CPLCP11	3R:42379654-42450358	Resistant	Susceptible	OK	12.9028	67.9139	-5.2635	2.39602	2.01094	0.00235	0.0250367	yes
XLOC_009412	XLOC_009412	AGAP008450	3R:10882188-10882897	Resistant	Susceptible	OK	56.6727	294.337	-5.19363	2.37674	5.25023	5e-05	0.00122873	yes
XLOC_002482	XLOC_002482	AGAP006591	2L:34412587-34417188	Resistant	Susceptible	OK	0.713197	3.67092	-5.14713	2.36377	3.65905	5e-05	0.00122873	yes
XLOC_005083	XLOC_005083	AGAP001354	2R:3434158-3435100	Resistant	Susceptible	OK	0.105838	0.541692	-5.11812	2.35562	2.36874	0.00355	0.0340867	yes
XLOC_012820	XLOC_012820	AGAP000011	X:127703-134756	Resistant	Susceptible	OK	45.7137	231.963	-5.07426	2.34319	4.2118	5e-05	0.00122873	yes
XLOC_005291	XLOC_005291	AGAP001748	2R:9255339-9283083	Resistant	Susceptible	OK	2.85137	14.3592	-5.0359	2.33225	4.56785	5e-05	0.00122873	yes
XLOC_003397	XLOC_003397	AGAP001799	2R:10591412-10597071	Resistant	Susceptible	OK	682.338	3429.74	-5.02645	2.32954	3.26532	5e-05	0.00122873	yes
XLOC_010292	XLOC_010292	CPR132	3R:49237419-49238561	Resistant	Susceptible	OK	385.008	1927.67	-5.00683	2.3239	4.21372	5e-05	0.00122873	yes
XLOC_007911	XLOC_007911	GSTS1_1	3L:2779073-2784473	Resistant	Susceptible	OK	1050.53	5201.84	-4.95163	2.3079	2.91615	5e-05	0.00122873	yes
XLOC_010750	XLOC_010750	CPLCG5	3R:10877641-10878471	Resistant	Susceptible	OK	436.718	2160.82	-4.94786	2.3068	4.83228	5e-05	0.00122873	yes
XLOC_003986	XLOC_003986	TTC30_ANOGA	2R:28573202-28575303	Resistant	Susceptible	OK	0.277211	1.36199	-4.91319	2.29666	3.3547	5e-05	0.00122873	yes
XLOC_004220	XLOC_004220	CPAP3-C	2R:35613939-35629130	Resistant	Susceptible	OK	60.8278	298.228	-4.90282	2.29361	3.12057	5e-05	0.00122873	yes
XLOC_002239	XLOC_002239	AGAP006176	2L:27658680-27741819	Resistant	Susceptible	OK	1.65607	8.11687	-4.90128	2.29316	4.14072	5e-05	0.00122873	yes
XLOC_011621	XLOC_011621	CPR93	3R:49193016-49193877	Resistant	Susceptible	OK	0.220231	1.07501	-4.88128	2.28726	2.42973	0.0027	0.0277492	yes
XLOC_005715	XLOC_005715	AGAP002551	2R:22702148-22704094	Resistant	Susceptible	OK	0.165757	0.793282	-4.78581	2.25876	2.836	5e-05	0.00122873	yes
XLOC_005525	XLOC_005525	CYP325F1	2R:17488975-17490483	Resistant	Susceptible	OK	0.184205	0.881004	-4.78274	2.25784	2.74043	0.00025	0.00467068	yes
XLOC_000278	XLOC_000278	AGAP005273	2L:13513705-13520289	Resistant	Susceptible	OK	0.688996	3.23953	-4.70181	2.23322	4.34136	5e-05	0.00122873	yes
XLOC_003740	XLOC_003740	AGAP013339	2R:21549426-21550044	Resistant	Susceptible	OK	1.45486	6.76705	-4.65134	2.21765	4.35957	5e-05	0.00122873	yes
XLOC_011735	XLOC_011735	CPR147	UNKN:4254930-4258877	Resistant	Susceptible	OK	1.19709	5.53414	-4.62299	2.20883	4.23386	5e-05	0.00122873	yes
XLOC_012135	XLOC_012135	AGAP012697	UNKN:24018585-24019358	Resistant	Susceptible	OK	4.23251	19.5299	-4.61426	2.2061	5.23899	5e-05	0.00122873	yes
XLOC_008806	XLOC_008806	AGAP012067	3L:37336669-37338200	Resistant	Susceptible	OK	6.45874	29.7954	-4.61319	2.20577	5.21279	5e-05	0.00122873	yes
XLOC_005866	XLOC_005866	AGAP002830	2R:28074851-28081996	Resistant	Susceptible	OK	28.5673	131.62	-4.60737	2.20394	4.13159	5e-05	0.00122873	yes
XLOC_011448	XLOC_011448	CPLCP12	3R:42379654-42450358	Resistant	Susceptible	OK	44.9942	204.527	-4.54563	2.18448	2.87247	5e-05	0.00122873	yes
XLOC_007008	XLOC_007008	AGAP010706	3L:8864118-8866119	Resistant	Susceptible	OK	2.95332	13.3942	-4.5353	2.1812	4.67415	5e-05	0.00122873	yes
XLOC_012453	XLOC_012453	CPR127	X:5961987-5967875	Resistant	Susceptible	OK	49.0885	222.507	-4.53277	2.1804	3.46595	5e-05	0.00122873	yes
XLOC_007047	XLOC_007047	AGAP010771	3L:10110487-10130552	Resistant	Susceptible	OK	0.0834844	0.377611	-4.52313	2.17732	2.28717	0.0004	0.00676851	yes
XLOC_004442	XLOC_004442	AGAP003691	2R:42045502-42049107	Resistant	Susceptible	OK	10.0486	45.3226	-4.51034	2.17324	3.82531	5e-05	0.00122873	yes
XLOC_005476	XLOC_005476	AGAP002091	2R:15221487-15227114	Resistant	Susceptible	OK	11.4981	51.7925	-4.50444	2.17135	4.34961	5e-05	0.00122873	yes
XLOC_002143	XLOC_002143	AGAP005993	2L:24577686-24579472	Resistant	Susceptible	OK	5.29899	23.7933	-4.49016	2.16677	4.95871	5e-05	0.00122873	yes
XLOC_000456	XLOC_000456	AGAP005610	2L:17839132-17841156	Resistant	Susceptible	OK	0.759423	3.4019	-4.47959	2.16337	3.66053	5e-05	0.00122873	yes
XLOC_000832	XLOC_000832	CTLGA2	2L:31772157-31780978	Resistant	Susceptible	OK	6.24548	27.9035	-4.46779	2.15956	5.22816	5e-05	0.00122873	yes
XLOC_000588	XLOC_000588	AGAP005887	2L:23173124-23175930	Resistant	Susceptible	OK	5.88107	26.2398	-4.46174	2.1576	5.34914	5e-05	0.00122873	yes
XLOC_011416	XLOC_011416	AGAP009690	3R:38814028-38815826	Resistant	Susceptible	OK	0.240113	1.05724	-4.40309	2.13852	2.81929	5e-05	0.00122873	yes
XLOC_000392	XLOC_000392	AGAP005471	2L:16024035-16067199	Resistant	Susceptible	OK	23.4673	103.239	-4.39927	2.13727	3.44822	5e-05	0.00122873	yes
XLOC_007204	XLOC_007204	AGAP011113	3L:17190013-17214138	Resistant	Susceptible	OK	0.619604	2.70024	-4.35801	2.12367	3.57592	5e-05	0.00122873	yes
XLOC_012372	XLOC_012372	AGAP000180	X:3000115-3001857	Resistant	Susceptible	OK	101.933	443.271	-4.34865	2.12057	4.10918	5e-05	0.00122873	yes
XLOC_007084	XLOC_007084	TEP19	3L:11615726-11619248	Resistant	Susceptible	OK	0.124349	0.539944	-4.34217	2.11842	2.86737	5e-05	0.00122873	yes
XLOC_011451	XLOC_011451	AGAP009766	3R:42482115-42483180	Resistant	Susceptible	OK	5.65271	24.2483	-4.28968	2.10087	5.43805	5e-05	0.00122873	yes
XLOC_006072	XLOC_006072	AGAP003205	2R:33825400-33833565	Resistant	Susceptible	OK	3.9028	16.6977	-4.27839	2.09707	4.48562	5e-05	0.00122873	yes
XLOC_003915	XLOC_003915	AGAP002739	2R:26428069-26440703	Resistant	Susceptible	OK	2.84732	12.0887	-4.24564	2.08598	4.27845	5e-05	0.00122873	yes
XLOC_005962	XLOC_005962	CPR10	2R:30716522-30717472	Resistant	Susceptible	OK	264.473	1112.55	-4.20667	2.07267	4.61392	5e-05	0.00122873	yes
XLOC_002149	XLOC_002149	CPR24	2L:24624140-24624663	Resistant	Susceptible	OK	3.24519	13.5701	-4.1816	2.06406	4.97207	5e-05	0.00122873	yes
XLOC_005526	XLOC_005526	AGAP002198	2R:17492365-17494622	Resistant	Susceptible	OK	100.255	418.666	-4.17601	2.06212	4.06876	5e-05	0.00122873	yes
XLOC_010788	XLOC_010788	AGAP008512	3R:11475678-11504073	Resistant	Susceptible	OK	2.32143	9.63881	-4.1521	2.05384	4.31754	5e-05	0.00122873	yes
XLOC_001523	XLOC_001523	AGAP004791	2L:3577206-3578328	Resistant	Susceptible	OK	0.0960225	0.398525	-4.15033	2.05323	2.0693	0.004	0.0372932	yes
XLOC_002399	XLOC_002399	GPRGR34	2L:32255762-32257210	Resistant	Susceptible	OK	0.0825275	0.341635	-4.13965	2.04951	2.06759	0.00305	0.0304288	yes
XLOC_001914	XLOC_001914	AGAP005548	2L:16955264-16956127	Resistant	Susceptible	OK	4.34833	17.9737	-4.13347	2.04735	4.85251	5e-05	0.00122873	yes
XLOC_008499	XLOC_008499	AGAP011512	3L:26253471-26258173	Resistant	Susceptible	OK	0.361954	1.48822	-4.11163	2.03971	2.79415	5e-05	0.00122873	yes
XLOC_008044	XLOC_008044	AGAP010627,AGAP010628	3L:7467566-7482913	Resistant	Susceptible	OK	3.04175	12.4747	-4.10116	2.03603	3.38534	5e-05	0.00122873	yes
XLOC_006094	XLOC_006094	AGAP013487	2R:34467249-34468377	Resistant	Susceptible	OK	10.5508	43.1156	-4.08648	2.03085	4.41912	5e-05	0.00122873	yes
XLOC_001831	XLOC_001831	AGAP005389	2L:14852352-14853409	Resistant	Susceptible	OK	1.13966	4.64838	-4.07874	2.02813	3.58763	5e-05	0.00122873	yes
XLOC_011061	XLOC_011061	AGAP008995	3R:22823120-22830788	Resistant	Susceptible	OK	0.0953058	0.387411	-4.06493	2.02323	2.54269	5e-05	0.00122873	yes
XLOC_011625	XLOC_011625	CPR99	3R:49254603-49255464	Resistant	Susceptible	OK	0.439941	1.78762	-4.06332	2.02266	2.79681	0.0002	0.00393711	yes
XLOC_013183	XLOC_013183	AGAP000745	X:13656840-13658643	Resistant	Susceptible	OK	3.7655	15.2795	-4.05776	2.02069	4.35683	5e-05	0.00122873	yes
XLOC_000428	XLOC_000428	AGAP005547	2L:16952068-16952914	Resistant	Susceptible	OK	10.711	43.4496	-4.05654	2.02025	4.92287	5e-05	0.00122873	yes
XLOC_007168	XLOC_007168	AGAP011044	3L:15726316-15729174	Resistant	Susceptible	OK	33.5083	135.027	-4.02966	2.01066	3.58962	5e-05	0.00122873	yes
XLOC_007934	XLOC_007934	AGAP010441	3L:3633027-3635096	Resistant	Susceptible	OK	6.37367	25.6146	-4.01881	2.00677	5.22594	5e-05	0.00122873	yes
XLOC_005820	XLOC_005820	AGAP002744	2R:26587690-26589824	Resistant	Susceptible	OK	0.0810625	0.324168	-3.99899	1.99963	1.99843	0.00275	0.0281602	yes
XLOC_010119	XLOC_010119	AGAP009786	3R:43282320-43287851	Resistant	Susceptible	OK	17.0199	67.65	-3.97476	1.99087	3.93717	5e-05	0.00122873	yes
XLOC_012070	XLOC_012070	AGAP012581	UNKN:17437538-17438715	Resistant	Susceptible	OK	0.437814	1.73957	-3.97331	1.99034	3.21259	5e-05	0.00122873	yes
XLOC_012390	XLOC_012390	AGAP000210	X:3476816-3479109	Resistant	Susceptible	OK	13.1097	52.0796	-3.9726	1.99008	4.33187	5e-05	0.00122873	yes
XLOC_003788	XLOC_003788	LRIM20	2R:22518745-22519927	Resistant	Susceptible	OK	3.58576	14.2349	-3.96984	1.98908	4.40307	5e-05	0.00122873	yes
XLOC_012684	XLOC_012684	AGAP000821	X:15317420-15319139	Resistant	Susceptible	OK	0.752438	2.98688	-3.9696	1.989	3.22592	5e-05	0.00122873	yes
XLOC_001268	XLOC_001268	AGAP007382	2L:46204260-46209425	Resistant	Susceptible	OK	27.3957	108.236	-3.95084	1.98216	4.23318	5e-05	0.00122873	yes
XLOC_006364	XLOC_006364	AGAP003788	2R:43306171-43308203	Resistant	Susceptible	OK	0.166594	0.648062	-3.89007	1.9598	2.48678	5e-05	0.00122873	yes
XLOC_001159	XLOC_001159	AGAP007134	2L:43325935-43336782	Resistant	Susceptible	OK	0.934114	3.62621	-3.88198	1.95679	3.60025	5e-05	0.00122873	yes
XLOC_006649	XLOC_006649	AGAP004324	2R:54489361-54491183	Resistant	Susceptible	OK	7.53368	29.2411	-3.88138	1.95657	4.08913	5e-05	0.00122873	yes
XLOC_009817	XLOC_009817	AGAP009220	3R:28851787-28853341	Resistant	Susceptible	OK	2.45026	9.44912	-3.85637	1.94725	4.27884	5e-05	0.00122873	yes
XLOC_010969	XLOC_010969	AGAP008848	3R:19395473-19402759	Resistant	Susceptible	OK	0.898241	3.45917	-3.85105	1.94525	3.49824	5e-05	0.00122873	yes
XLOC_006204	XLOC_006204	AGAP013065	2R:38137189-38137378	Resistant	Susceptible	OK	15.3748	58.9804	-3.83617	1.93966	15.9532	5e-05	0.00122873	yes
XLOC_008501	XLOC_008501	AGAP011514	3L:26294060-26295679	Resistant	Susceptible	OK	809.949	3081.21	-3.8042	1.92759	4.08231	5e-05	0.00122873	yes
XLOC_011220	XLOC_011220	AGAP028086	3R:30670295-30670934	Resistant	Susceptible	OK	2.4617	9.32426	-3.78773	1.92133	4.01734	5e-05	0.00122873	yes
XLOC_012384	XLOC_012384	AGAP000198	X:3235427-3258334	Resistant	Susceptible	OK	1.60719	6.08272	-3.78469	1.92017	3.92979	5e-05	0.00122873	yes
XLOC_000329	XLOC_000329	AGAP005333	2L:14192505-14231241	Resistant	Susceptible	OK	2.24841	8.38112	-3.72758	1.89824	2.93983	5e-05	0.00122873	yes
XLOC_008724	XLOC_008724	AGAP011930	3L:35231418-35233761	Resistant	Susceptible	OK	43.9	163.404	-3.72219	1.89615	2.98982	5e-05	0.00122873	yes
XLOC_001106	XLOC_001106	AGAP007016	2L:40979508-40981199	Resistant	Susceptible	OK	0.0990462	0.368436	-3.71984	1.89524	2.01594	0.00165	0.0192973	yes
XLOC_007704	XLOC_007704	AGAP012133	3L:37969907-37990639	Resistant	Susceptible	OK	0.0749478	0.278577	-3.71695	1.89412	1.86466	0.0006	0.0091646	yes
XLOC_006334	XLOC_006334	AGAP003748	2R:42883636-42886097	Resistant	Susceptible	OK	0.247629	0.918077	-3.70747	1.89044	2.3896	0.0001	0.00222419	yes
XLOC_000029	XLOC_000029	AGAP004730	2L:2865741-2866766	Resistant	Susceptible	OK	0.406463	1.49846	-3.68658	1.88229	2.70748	0.00035	0.00610618	yes
XLOC_013151	XLOC_013151	AGAP000696	X:12474718-12486013	Resistant	Susceptible	OK	6.96058	25.6584	-3.68624	1.88215	3.46826	5e-05	0.00122873	yes
XLOC_002996	XLOC_002996	AGAP007645	2L:48630242-48635984	Resistant	Susceptible	OK	2.62089	9.65606	-3.68427	1.88138	3.96129	5e-05	0.00122873	yes
XLOC_009347	XLOC_009347	AGAP008334	3R:9393428-9397061	Resistant	Susceptible	OK	0.358914	1.31766	-3.67124	1.87626	2.91831	5e-05	0.00122873	yes
XLOC_000862	XLOC_000862	AGAP006493	2L:32994074-32998093	Resistant	Susceptible	OK	2.32745	8.53516	-3.66717	1.87467	3.86292	5e-05	0.00122873	yes
XLOC_009483	XLOC_009483	AGAP008562	3R:12774301-12775744	Resistant	Susceptible	OK	0.76608	2.80923	-3.66702	1.87461	3.28534	5e-05	0.00122873	yes
XLOC_003001	XLOC_003001	AGAP007651	2L:48754065-48754967	Resistant	Susceptible	OK	20.588	75.4488	-3.6647	1.8737	5.11374	5e-05	0.00122873	yes
XLOC_009013	XLOC_009013	AGAP007738	3R:166769-169081	Resistant	Susceptible	OK	1.26039	4.59173	-3.6431	1.86516	3.75891	5e-05	0.00122873	yes
XLOC_002428	XLOC_002428	AGAP006505	2L:33168444-33168937	Resistant	Susceptible	OK	4.41206	16.0602	-3.64007	1.86396	4.72731	5e-05	0.00122873	yes
XLOC_001090	XLOC_001090	AGAP006970	2L:40421707-40423973	Resistant	Susceptible	OK	32.0014	116.286	-3.63378	1.86147	4.01759	5e-05	0.00122873	yes
XLOC_012832	XLOC_012832	CPR130	X:752556-754633	Resistant	Susceptible	OK	137.212	495.268	-3.60951	1.8518	3.64723	5e-05	0.00122873	yes
XLOC_005986	XLOC_005986	AGAP003037	2R:31282988-31291664	Resistant	Susceptible	OK	12.2921	44.3029	-3.60418	1.84967	3.65275	5e-05	0.00122873	yes
XLOC_007050	XLOC_007050	AGAP010774	3L:10158374-10159070	Resistant	Susceptible	OK	0.295665	1.06496	-3.60191	1.84876	2.3184	0.00235	0.0250367	yes
XLOC_004769	XLOC_004769	AGAP004316	2R:54393071-54393473	Resistant	Susceptible	OK	41.6324	149.878	-3.60003	1.84801	6.45164	5e-05	0.00122873	yes
XLOC_003396	XLOC_003396	AGAP001797	2R:10541383-10585913	Resistant	Susceptible	OK	739.489	2643.23	-3.5744	1.8377	2.6717	5e-05	0.00122873	yes
XLOC_000064	XLOC_000064	AGAP004802	2L:3745920-3747552	Resistant	Susceptible	OK	166.697	593.853	-3.56247	1.83288	3.8587	5e-05	0.00122873	yes
XLOC_000930	XLOC_000930	AGAP006654	2L:35731526-35734619	Resistant	Susceptible	OK	0.1758	0.625516	-3.55811	1.83111	2.23334	0.0011	0.014297	yes
XLOC_003220	XLOC_003220	AGAP001445	2R:5136652-5137549	Resistant	Susceptible	OK	0.752256	2.64091	-3.51065	1.81174	2.92983	0.00015	0.00314162	yes
XLOC_006706	XLOC_006706	AGAP004442	2R:56112583-56119991	Resistant	Susceptible	OK	1.15055	4.03345	-3.50567	1.80969	3.27897	5e-05	0.00122873	yes
XLOC_006545	XLOC_006545	AGAP004135	2R:50616511-50621276	Resistant	Susceptible	OK	7.90932	27.6907	-3.50102	1.80778	3.81183	5e-05	0.00122873	yes
XLOC_010654	XLOC_010654	AGAP008253	3R:7908908-7909193	Resistant	Susceptible	OK	31.0612	108.426	-3.49072	1.80352	9.09656	5e-05	0.00122873	yes
XLOC_011280	XLOC_011280	AGAP009378	3R:31861504-31861948	Resistant	Susceptible	OK	8.68197	30.2161	-3.48033	1.79922	5.46001	5e-05	0.00122873	yes
XLOC_012016	XLOC_012016	AGAP012486	UNKN:6962250-6963890	Resistant	Susceptible	OK	15.3422	53.364	-3.47825	1.79836	22.8362	0.0037	0.0351469	yes
XLOC_013345	XLOC_013345	AGAP001052	X:20969558-21116865	Resistant	Susceptible	OK	12.5755	43.6966	-3.47474	1.7969	3.60872	5e-05	0.00122873	yes
XLOC_011319	XLOC_011319	AGAP009480	3R:34412357-34413336	Resistant	Susceptible	OK	2.38853	8.26758	-3.46137	1.79134	3.82701	5e-05	0.00122873	yes
XLOC_003919	XLOC_003919	AGAP002751	2R:26667681-26669121	Resistant	Susceptible	OK	3.10147	10.7223	-3.45717	1.7896	3.99709	5e-05	0.00122873	yes
XLOC_007600	XLOC_007600	AGAP011937	3L:35390429-35398037	Resistant	Susceptible	OK	42.4315	146.664	-3.45649	1.7893	3.55824	5e-05	0.00122873	yes
XLOC_000399	XLOC_000399	AGAP005488	2L:16159261-16160657	Resistant	Susceptible	OK	1.21956	4.21341	-3.45486	1.78862	3.78436	0.0012	0.0152044	yes
XLOC_007103	XLOC_007103	AGAP010858	3L:12102864-12107151	Resistant	Susceptible	OK	8.50236	29.3517	-3.45218	1.78751	3.65378	5e-05	0.00122873	yes
XLOC_010272	XLOC_010272	CPR82	3R:49072000-49072921	Resistant	Susceptible	OK	0.377734	1.29257	-3.42191	1.7748	2.59141	0.0007	0.0102245	yes
XLOC_003794	XLOC_003794	AGAP002552	2R:22718446-22723370	Resistant	Susceptible	OK	1.75566	5.97634	-3.40404	1.76725	3.64722	5e-05	0.00122873	yes
XLOC_004145	XLOC_004145	AGAP003161	2R:33439901-33441818	Resistant	Susceptible	OK	0.931998	3.16955	-3.40081	1.76588	2.58167	0.0001	0.00222419	yes
XLOC_008644	XLOC_008644	CLIPE7	3L:33264408-33265710	Resistant	Susceptible	OK	1.49725	5.076	-3.39022	1.76138	3.26528	5e-05	0.00122873	yes
XLOC_009780	XLOC_009780	AGAP009145	3R:27502965-27503999	Resistant	Susceptible	OK	19.7373	66.8906	-3.38905	1.76088	4.52186	5e-05	0.00122873	yes
XLOC_012019	XLOC_012019	AGAP013621	UNKN:7333122-7333729	Resistant	Susceptible	OK	0.324247	1.09129	-3.36561	1.75086	2.17232	0.00495	0.0436078	yes
XLOC_008089	XLOC_008089	AGAP010726	3L:8998994-9002919	Resistant	Susceptible	OK	1.84248	6.19986	-3.36495	1.75059	3.62112	5e-05	0.00122873	yes
XLOC_000731	XLOC_000731	AGAP006182	2L:27818980-27820630	Resistant	Susceptible	OK	2.20029	7.3992	-3.36283	1.74967	3.22541	5e-05	0.00122873	yes
XLOC_010170	XLOC_010170	AGAP009899	3R:45088534-45090088	Resistant	Susceptible	OK	0.441897	1.48447	-3.35931	1.74816	2.56219	5e-05	0.00122873	yes
XLOC_012880	XLOC_012880	AGAP000144	X:2190073-2193837	Resistant	Susceptible	OK	9.05955	30.296	-3.3441	1.74161	4.62232	5e-05	0.00122873	yes
XLOC_000980	XLOC_000980	AGAP006769	2L:38064404-38069624	Resistant	Susceptible	OK	10.3937	34.6914	-3.33773	1.73886	3.30313	5e-05	0.00122873	yes
XLOC_005075	XLOC_005075	AGAP001343	2R:3331997-3345232	Resistant	Susceptible	OK	13.1212	43.7621	-3.33522	1.73779	4.07481	5e-05	0.00122873	yes
XLOC_001727	XLOC_001727	AGAP005183	2L:11847211-11849149	Resistant	Susceptible	OK	2.38119	7.93128	-3.33081	1.73587	3.68353	5e-05	0.00122873	yes
XLOC_013308	XLOC_013308	CPAP3-A1a	X:18943235-18946454	Resistant	Susceptible	OK	2.97666	9.88674	-3.32142	1.7318	3.69893	5e-05	0.00122873	yes
XLOC_001127	XLOC_001127	AGAP007077	2L:42212968-42215566	Resistant	Susceptible	OK	0.605319	2.01005	-3.32065	1.73146	3.16556	5e-05	0.00122873	yes
XLOC_011525	XLOC_011525	AGAP009903	3R:45180850-45182495	Resistant	Susceptible	OK	6.5193	21.6084	-3.31453	1.7288	3.70795	5e-05	0.00122873	yes
XLOC_003097	XLOC_003097	AGAP001202	2R:1402898-1404898	Resistant	Susceptible	OK	4.50419	14.9075	-3.3097	1.7267	4.04696	5e-05	0.00122873	yes
XLOC_011185	XLOC_011185	AGAP009225	3R:28891749-28893381	Resistant	Susceptible	OK	30.7853	101.729	-3.30447	1.72442	3.76057	5e-05	0.00122873	yes
XLOC_003189	XLOC_003189	SRPN17	2R:4014252-4016549	Resistant	Susceptible	OK	22.3313	73.0835	-3.27269	1.71048	3.48292	5e-05	0.00122873	yes
XLOC_005492	XLOC_005492	AGAP002119	2R:15987512-16029409	Resistant	Susceptible	OK	12.5689	41.1074	-3.27056	1.70954	3.43567	5e-05	0.00122873	yes
XLOC_006269	XLOC_006269	AGAP003600	2R:40407411-40425098	Resistant	Susceptible	OK	37.6985	123.173	-3.26732	1.7081	4.05962	5e-05	0.00122873	yes
XLOC_010721	XLOC_010721	AGAP008391	3R:10253180-10255114	Resistant	Susceptible	OK	22.409	73.1814	-3.26571	1.7074	4.13905	5e-05	0.00122873	yes
XLOC_002869	XLOC_002869	LYSC2	2L:45975678-45976926	Resistant	Susceptible	OK	10.2644	33.3995	-3.25392	1.70218	3.56873	5e-05	0.00122873	yes
XLOC_002730	XLOC_002730	AGAP007078	2L:42215603-42219172	Resistant	Susceptible	OK	8.90933	28.9729	-3.25197	1.70132	4.21228	5e-05	0.00122873	yes
XLOC_000328	XLOC_000328	CTLMA6	2L:14192505-14231241	Resistant	Susceptible	OK	4.39764	14.2751	-3.24608	1.6987	1.92472	0.0001	0.00222419	yes
XLOC_002628	XLOC_002628	AGAP006898	2L:39574075-39578295	Resistant	Susceptible	OK	7.3152	23.5317	-3.21682	1.68564	3.8035	5e-05	0.00122873	yes
XLOC_011328	XLOC_011328	AGAP009494	3R:34726912-34731801	Resistant	Susceptible	OK	1.25451	4.01972	-3.20422	1.67997	2.84744	5e-05	0.00122873	yes
XLOC_001288	XLOC_001288	AGAP007416	2L:46461237-46518280	Resistant	Susceptible	OK	5.79827	18.5525	-3.19966	1.67792	3.87238	5e-05	0.00122873	yes
XLOC_011269	XLOC_011269	AGAP009366	3R:31807984-31808730	Resistant	Susceptible	OK	10.3846	33.2236	-3.19931	1.67776	5.04811	5e-05	0.00122873	yes
XLOC_001235	XLOC_001235	AGAP007314	2L:45313990-45315475	Resistant	Susceptible	OK	13.8473	44.1584	-3.18895	1.67308	3.98262	5e-05	0.00122873	yes
XLOC_008298	XLOC_008298	LRIM19	3L:17278946-17279930	Resistant	Susceptible	OK	19.598	62.4479	-3.18644	1.67195	4.4274	5e-05	0.00122873	yes
XLOC_009942	XLOC_009942	AGAP009463	3R:33943637-33951119	Resistant	Susceptible	OK	36.005	114.723	-3.18631	1.67188	3.63935	5e-05	0.00122873	yes
XLOC_004377	XLOC_004377	AGAP003584	2R:40342412-40344359	Resistant	Susceptible	OK	20.2696	64.0598	-3.16039	1.6601	3.87818	5e-05	0.00122873	yes
XLOC_001408	XLOC_001408	AGAP007616	2L:48329864-48333814	Resistant	Susceptible	OK	0.391907	1.23725	-3.157	1.65856	2.76435	5e-05	0.00122873	yes
XLOC_012234	XLOC_012234	AGAP012890	UNKN:36845366-36845855	Resistant	Susceptible	OK	4.43883	13.9912	-3.152	1.65627	4.43178	5e-05	0.00122873	yes
XLOC_007104	XLOC_007104	AGAP010859	3L:12107295-12108015	Resistant	Susceptible	OK	17.3711	54.7093	-3.14944	1.65509	4.12217	5e-05	0.00122873	yes
XLOC_007599	XLOC_007599	AGAP011936	3L:35354465-35367736	Resistant	Susceptible	OK	30.929	97.2568	-3.14452	1.65284	3.41211	5e-05	0.00122873	yes
XLOC_004665	XLOC_004665	AGAP004125	2R:50398488-50399671	Resistant	Susceptible	OK	0.365728	1.14809	-3.13919	1.6504	2.29112	0.0007	0.0102245	yes
XLOC_010215	XLOC_010215	AGAP009981	3R:47099264-47100141	Resistant	Susceptible	OK	3.3029	10.3567	-3.13564	1.64877	3.40185	5e-05	0.00122873	yes
XLOC_000721	XLOC_000721	AGAP006161	2L:27438470-27440764	Resistant	Susceptible	OK	53.5777	166.928	-3.11562	1.63952	3.47632	5e-05	0.00122873	yes
XLOC_005181	XLOC_005181	AGAP001544	2R:6086235-6090156	Resistant	Susceptible	OK	11.2225	34.8559	-3.10589	1.63501	3.12666	5e-05	0.00122873	yes
XLOC_002425	XLOC_002425	AGAP006502	2L:33120616-33122458	Resistant	Susceptible	OK	0.240324	0.744163	-3.0965	1.63064	2.05103	0.0005	0.00802975	yes
XLOC_005993	XLOC_005993	AGAP013071	2R:31439416-31442223	Resistant	Susceptible	OK	1.27119	3.93565	-3.09604	1.63042	3.00287	5e-05	0.00122873	yes
XLOC_004392	XLOC_004392	AGAP013432	2R:40526240-40526552	Resistant	Susceptible	OK	2.40822	7.45234	-3.09454	1.62973	4.50145	0.0006	0.0091646	yes
XLOC_004106	XLOC_004106	AGAP003097	2R:32425203-32426891	Resistant	Susceptible	OK	2.89801	8.95996	-3.09176	1.62843	3.59385	5e-05	0.00122873	yes
XLOC_009149	XLOC_009149	APG18A	3R:3402045-3432882	Resistant	Susceptible	OK	39.4069	120.424	-3.05591	1.61161	3.56183	5e-05	0.00122873	yes
XLOC_011282	XLOC_011282	AGAP009381	3R:31870517-31872069	Resistant	Susceptible	OK	3.79422	11.5739	-3.0504	1.609	3.35014	5e-05	0.00122873	yes
XLOC_008910	XLOC_008910	AGAP012263	3L:39529741-39536944	Resistant	Susceptible	OK	0.10941	0.330965	-3.025	1.59694	1.79871	0.0031	0.030791	yes
XLOC_010706	XLOC_010706	SPZ3	3R:10027388-10043692	Resistant	Susceptible	OK	4.98407	15.0617	-3.02197	1.59548	3.70977	5e-05	0.00122873	yes
XLOC_004476	XLOC_004476	AGAP003746	2R:42851381-42874205	Resistant	Susceptible	OK	6.08825	18.304	-3.00645	1.58806	3.2171	5e-05	0.00122873	yes
XLOC_001421	XLOC_001421	AGAP007636	2L:48524659-48537475	Resistant	Susceptible	OK	22.5229	67.0375	-2.97642	1.57358	3.02869	5e-05	0.00122873	yes
XLOC_009424	XLOC_009424	AGAP028151	3R:10914060-10914537	Resistant	Susceptible	OK	0.842952	2.50173	-2.96782	1.56941	2.91389	0.0044	0.0399517	yes
XLOC_010413	XLOC_010413	AGAP007788	3R:841586-860397	Resistant	Susceptible	OK	16.8514	49.9224	-2.96251	1.56682	2.85872	5e-05	0.00122873	yes
XLOC_012089	XLOC_012089	AGAP012614	UNKN:20406808-20408961	Resistant	Susceptible	OK	4.2367	12.5446	-2.96094	1.56605	3.35413	5e-05	0.00122873	yes
XLOC_011131	XLOC_011131	AGAP009110	3R:25663469-25664772	Resistant	Susceptible	OK	117.662	347.985	-2.9575	1.56438	3.16566	5e-05	0.00122873	yes
XLOC_011122	XLOC_011122	AGAP009098	3R:25583652-25586392	Resistant	Susceptible	OK	6.1374	18.089	-2.94734	1.55942	3.48306	5e-05	0.00122873	yes
XLOC_003562	XLOC_003562	AGAP002113	2R:15755286-15758115	Resistant	Susceptible	OK	52.3147	153.697	-2.93793	1.5548	2.94911	5e-05	0.00122873	yes
XLOC_005844	XLOC_005844	AGAP002783	2R:27181698-27189160	Resistant	Susceptible	OK	26.3058	76.6784	-2.91489	1.54344	3.39977	5e-05	0.00122873	yes
XLOC_007287	XLOC_007287	AGAP011281	3L:20532314-20533809	Resistant	Susceptible	OK	4.23804	12.3296	-2.90927	1.54065	3.50496	5e-05	0.00122873	yes
XLOC_000226	XLOC_000226	AGAP005153	2L:10600455-10604252	Resistant	Susceptible	OK	46.4429	134.694	-2.90021	1.53615	3.11025	5e-05	0.00122873	yes
XLOC_007101	XLOC_007101	AGAP010856	3L:12084588-12089643	Resistant	Susceptible	OK	0.197484	0.572074	-2.89681	1.53446	2.00647	0.0016	0.0188827	yes
XLOC_007106	XLOC_007106	AGAP010861	3L:12122621-12124546	Resistant	Susceptible	OK	14.6341	42.3781	-2.89585	1.53399	2.70099	5e-05	0.00122873	yes
XLOC_006411	XLOC_006411	AGAP003876	2R:44970188-44971520	Resistant	Susceptible	OK	1.77116	5.11671	-2.8889	1.53052	3.09675	5e-05	0.00122873	yes
XLOC_003009	XLOC_003009	AGAP007672	2L:48893676-48897751	Resistant	Susceptible	OK	3.09306	8.93429	-2.8885	1.53032	3.45577	5e-05	0.00122873	yes
XLOC_005162	XLOC_005162	AGAP013005	2R:5723786-5725030	Resistant	Susceptible	OK	144.539	417.23	-2.88663	1.52939	2.65143	0.0001	0.00222419	yes
XLOC_006301	XLOC_006301	AGAP003685	2R:41950996-41954101	Resistant	Susceptible	OK	1.19599	3.44908	-2.88387	1.528	2.97292	5e-05	0.00122873	yes
XLOC_004401	XLOC_004401	AGAP013153	2R:40685111-40685944	Resistant	Susceptible	OK	1.01457	2.92156	-2.8796	1.52587	2.55314	0.00025	0.00467068	yes
XLOC_009645	XLOC_009645	CPLCP8	3R:20470810-20472208	Resistant	Susceptible	OK	0.173232	0.496867	-2.86822	1.52015	1.77173	0.00425	0.0389778	yes
XLOC_002004	XLOC_002004	SCRB3	2L:19653009-19664780	Resistant	Susceptible	OK	6.17056	17.6739	-2.86423	1.51815	3.69812	5e-05	0.00122873	yes
XLOC_009718	XLOC_009718	AGAP009016	3R:23582805-23611749	Resistant	Susceptible	OK	1.13215	3.23922	-2.86112	1.51659	2.21371	5e-05	0.00122873	yes
XLOC_012090	XLOC_012090	AGAP012615	UNKN:20467786-20475033	Resistant	Susceptible	OK	8.6647	24.7046	-2.85118	1.51156	4.73633	5e-05	0.00122873	yes
XLOC_009516	XLOC_009516	AGAP008628	3R:13756810-13757787	Resistant	Susceptible	OK	0.564583	1.60244	-2.83827	1.50501	2.18911	0.00155	0.018454	yes
XLOC_003254	XLOC_003254	AGAP001524	2R:5839348-5840548	Resistant	Susceptible	OK	3.0677	8.69332	-2.83382	1.50275	3.26755	5e-05	0.00122873	yes
XLOC_006092	XLOC_006092	CLIPB19	2R:34458198-34459638	Resistant	Susceptible	OK	46.0091	130.38	-2.83379	1.50273	2.94596	5e-05	0.00122873	yes
XLOC_000587	XLOC_000587	AGAP005886	2L:23164761-23171338	Resistant	Susceptible	OK	8.0407	22.7695	-2.83178	1.50171	3.20491	5e-05	0.00122873	yes
XLOC_000171	XLOC_000171	AGAP005038	2L:8668401-8700721	Resistant	Susceptible	OK	14.6632	41.4138	-2.82434	1.49791	2.33672	5e-05	0.00122873	yes
XLOC_007426	XLOC_007426	AGAP011574	3L:28002774-28003873	Resistant	Susceptible	OK	1.69757	4.79193	-2.82282	1.49714	3.10024	5e-05	0.00122873	yes
XLOC_003733	XLOC_003733	AGAP002425	2R:21205237-21207556	Resistant	Susceptible	OK	16.2697	45.8702	-2.81936	1.49537	3.37574	5e-05	0.00122873	yes
XLOC_000633	XLOC_000633	AGAP005982	2L:24480020-24484098	Resistant	Susceptible	OK	12.6154	35.528	-2.81624	1.49377	3.7463	5e-05	0.00122873	yes
XLOC_002370	XLOC_002370	AGAP006396	2L:31067811-31069302	Resistant	Susceptible	OK	3.65966	10.2928	-2.8125	1.49186	3.42928	5e-05	0.00122873	yes
XLOC_011871	XLOC_011871	AGAP012749	UNKN:26973164-26975005	Resistant	Susceptible	OK	0.197282	0.554435	-2.81037	1.49076	1.82958	0.0031	0.030791	yes
XLOC_011162	XLOC_011162	AGAP009173	3R:28117507-28120385	Resistant	Susceptible	OK	76.7125	215.093	-2.80388	1.48742	2.5924	5e-05	0.00122873	yes
XLOC_002405	XLOC_002405	AGAP006468	2L:32537498-32541408	Resistant	Susceptible	OK	0.154799	0.433151	-2.79815	1.48448	1.85494	0.00085	0.0118267	yes
XLOC_010868	XLOC_010868	AGAP008680,AGAP008681	3R:14786252-14803108	Resistant	Susceptible	OK	56.7106	158.369	-2.79258	1.4816	3.02665	5e-05	0.00122873	yes
XLOC_008620	XLOC_008620	AGAP011738	3L:32751101-32755016	Resistant	Susceptible	OK	2.97434	8.29094	-2.78749	1.47897	3.62628	5e-05	0.00122873	yes
XLOC_004465	XLOC_004465	AGAP003730	2R:42637930-42641134	Resistant	Susceptible	OK	9.60683	26.7487	-2.78434	1.47734	3.44569	5e-05	0.00122873	yes
XLOC_013227	XLOC_013227	AGAP013506	X:15470902-15471664	Resistant	Susceptible	OK	0.584711	1.62224	-2.77443	1.47219	2.0902	0.00175	0.0200976	yes
XLOC_009804	XLOC_009804	AGAP009198	3R:28607055-28610755	Resistant	Susceptible	OK	1.11417	3.091	-2.77426	1.4721	2.72087	5e-05	0.00122873	yes
XLOC_000869	XLOC_000869	AGAP006515	2L:33620148-33621045	Resistant	Susceptible	OK	0.968981	2.68721	-2.77323	1.47157	2.56262	0.0004	0.00676851	yes
XLOC_010964	XLOC_010964	AGAP008840	3R:19297092-19299665	Resistant	Susceptible	OK	7.68322	21.2868	-2.77056	1.47017	3.55533	5e-05	0.00122873	yes
XLOC_011229	XLOC_011229	AGAP009317	3R:31242429-31247670	Resistant	Susceptible	OK	122.466	338.862	-2.76699	1.46831	2.90814	5e-05	0.00122873	yes
XLOC_011755	XLOC_011755	AGAP012498	UNKN:8286147-8288258	Resistant	Susceptible	OK	0.423085	1.16935	-2.76387	1.46668	2.41921	0.0002	0.00393711	yes
XLOC_009407	XLOC_009407	AGAP008440	3R:10810825-10814913	Resistant	Susceptible	OK	35.9335	99.1204	-2.75844	1.46385	3.03741	5e-05	0.00122873	yes
XLOC_009486	XLOC_009486	AGAP008570	3R:13073861-13080059	Resistant	Susceptible	OK	6.14664	16.9404	-2.75604	1.4626	3.52044	5e-05	0.00122873	yes
XLOC_012430	XLOC_012430	AGAP000298	X:5324596-5325464	Resistant	Susceptible	OK	1.02197	2.81594	-2.7554	1.46226	2.55309	0.00115	0.0147537	yes
XLOC_012986	XLOC_012986	AGAP000359	X:6358176-6368050	Resistant	Susceptible	OK	12.0991	33.3144	-2.75346	1.46124	3.41269	5e-05	0.00122873	yes
XLOC_006442	XLOC_006442	AGAP003937	2R:46545895-46551286	Resistant	Susceptible	OK	69.3655	190.355	-2.74423	1.45641	2.71831	5e-05	0.00122873	yes
XLOC_003933	XLOC_003933	AGAP002773	2R:26955105-27016799	Resistant	Susceptible	OK	2.06854	5.67032	-2.74122	1.45481	2.895	5e-05	0.00122873	yes
XLOC_000061	XLOC_000061	AGAP004793	2L:3585261-3590507	Resistant	Susceptible	OK	26.0207	71.2678	-2.73889	1.45359	3.10195	5e-05	0.00122873	yes
XLOC_003240	XLOC_003240	AGAP001486	2R:5437339-5462040	Resistant	Susceptible	OK	26.6558	72.8825	-2.73421	1.45112	2.72212	5e-05	0.00122873	yes
XLOC_007358	XLOC_007358	AGAP011429	3L:24551913-24552717	Resistant	Susceptible	OK	5.73888	15.6279	-2.72316	1.44528	3.65638	5e-05	0.00122873	yes
XLOC_005345	XLOC_005345	AGAP001858	2R:11470622-11474065	Resistant	Susceptible	OK	5.22444	14.2019	-2.71836	1.44274	3.21571	5e-05	0.00122873	yes
XLOC_001034	XLOC_001034	CPR140	2L:39269027-39275406	Resistant	Susceptible	OK	10.2513	27.8653	-2.71822	1.44266	3.01641	5e-05	0.00122873	yes
XLOC_005346	XLOC_005346	AGAP013198	2R:11481169-11492986	Resistant	Susceptible	OK	3.14498	8.53392	-2.71351	1.44016	3.19461	5e-05	0.00122873	yes
XLOC_003906	XLOC_003906	AGAP013513	2R:26283344-26283945	Resistant	Susceptible	OK	1.56767	4.24909	-2.71045	1.43853	2.86288	0.0005	0.00802975	yes
XLOC_003312	XLOC_003312	CLIPB17	2R:7278771-7280475	Resistant	Susceptible	OK	11.8131	31.9273	-2.7027	1.4344	2.50136	5e-05	0.00122873	yes
XLOC_006302	XLOC_006302	AGAP013477	2R:41959723-41960833	Resistant	Susceptible	OK	0.755226	2.04087	-2.70233	1.4342	2.26483	5e-05	0.00122873	yes
XLOC_011318	XLOC_011318	AGAP009479	3R:34393516-34397075	Resistant	Susceptible	OK	2.35633	6.36184	-2.69989	1.4329	2.93644	5e-05	0.00122873	yes
XLOC_009930	XLOC_009930	AGAP009437	3R:33487581-33488632	Resistant	Susceptible	OK	0.498295	1.34431	-2.69782	1.43179	1.99571	0.00185	0.0209889	yes
XLOC_009728	XLOC_009728	AGAP009042	3R:24656298-24663329	Resistant	Susceptible	OK	2.07584	5.59004	-2.69291	1.42916	2.98852	5e-05	0.00122873	yes
XLOC_012065	XLOC_012065	AGAP012575	UNKN:17183597-17184480	Resistant	Susceptible	OK	1.74211	4.67218	-2.68191	1.42326	2.68267	5e-05	0.00122873	yes
XLOC_000841	XLOC_000841	AGAP006452	2L:32266684-32296682	Resistant	Susceptible	OK	55.9838	149.987	-2.67911	1.42175	2.40259	5e-05	0.00122873	yes
XLOC_004150	XLOC_004150	AGAP003175	2R:33558351-33563289	Resistant	Susceptible	OK	3.53629	9.47315	-2.67884	1.42161	3.06857	5e-05	0.00122873	yes
XLOC_011601	XLOC_011601	AGAP010066	3R:48537994-48539113	Resistant	Susceptible	OK	105.505	282.239	-2.67512	1.41961	4.02507	5e-05	0.00122873	yes
XLOC_002091	XLOC_002091	AGAP005890	2L:23184933-23185692	Resistant	Susceptible	OK	478.672	1279.38	-2.67277	1.41834	2.52104	5e-05	0.00122873	yes
XLOC_011125	XLOC_011125	AGAP028187	3R:25608347-25612261	Resistant	Susceptible	OK	1.14822	3.06336	-2.66792	1.41571	2.65213	5e-05	0.00122873	yes
XLOC_001010	XLOC_001010	CPR58	2L:39087871-39093776	Resistant	Susceptible	OK	1.46133	3.89359	-2.66442	1.41382	2.68656	5e-05	0.00122873	yes
XLOC_011145	XLOC_011145	AGAP009129	3R:26436116-26439203	Resistant	Susceptible	OK	0.0859171	0.228481	-2.65932	1.41106	1.44369	0.00495	0.0436078	yes
XLOC_005122	XLOC_005122	AGAP001427	2R:4761982-4771036	Resistant	Susceptible	OK	8.77117	23.1533	-2.6397	1.40038	2.7404	5e-05	0.00122873	yes
XLOC_012983	XLOC_012983	TWDL1	X:6187879-6277170	Resistant	Susceptible	OK	2.51117	6.62226	-2.63712	1.39897	1.64497	0.0019	0.0214264	yes
XLOC_005575	XLOC_005575	AGAP013171	2R:18924261-18926810	Resistant	Susceptible	OK	1.33916	3.5224	-2.63031	1.39523	2.65815	5e-05	0.00122873	yes
XLOC_001527	XLOC_001527	AGAP004799	2L:3720847-3721878	Resistant	Susceptible	OK	32.0926	84.1581	-2.62235	1.39086	3.93311	5e-05	0.00122873	yes
XLOC_004859	XLOC_004859	AGAP004500	2R:57094295-57097840	Resistant	Susceptible	OK	3.91744	10.2563	-2.61811	1.38853	3.07243	5e-05	0.00122873	yes
XLOC_011393	XLOC_011393	AGAP009635	3R:37367913-37368590	Resistant	Susceptible	OK	332.691	870.834	-2.61755	1.38822	3.19023	5e-05	0.00122873	yes
XLOC_006306	XLOC_006306	AGAP003688	2R:42038791-42041600	Resistant	Susceptible	OK	7.17938	18.7793	-2.61573	1.38722	3.22912	5e-05	0.00122873	yes
XLOC_002946	XLOC_002946	AGAP007530	2L:47233018-47240278	Resistant	Susceptible	OK	8.92951	23.3443	-2.61429	1.38641	3.0028	5e-05	0.00122873	yes
XLOC_001008	XLOC_001008	CPR60	2L:39050619-39053268	Resistant	Susceptible	OK	0.751459	1.96425	-2.61392	1.38621	2.23949	0.0012	0.0152044	yes
XLOC_006443	XLOC_006443	AGAP003938	2R:46554945-46556602	Resistant	Susceptible	OK	146.369	381.881	-2.60903	1.38351	2.51612	5e-05	0.00122873	yes
XLOC_006258	XLOC_006258	AGAP003581	2R:40335702-40336953	Resistant	Susceptible	OK	69.3437	180.58	-2.60413	1.3808	2.94273	5e-05	0.00122873	yes
XLOC_004191	XLOC_004191	AGAP003261	2R:34561242-34567193	Resistant	Susceptible	OK	14.8915	38.7214	-2.60024	1.37864	2.78704	5e-05	0.00122873	yes
XLOC_010364	XLOC_010364	AGAP010255	3R:51707621-51709016	Resistant	Susceptible	OK	0.401892	1.04342	-2.59627	1.37643	1.96	0.00095	0.0128834	yes
XLOC_001092	XLOC_001092	AGAP006976	2L:40447781-40448369	Resistant	Susceptible	OK	1.92852	4.99712	-2.59117	1.3736	2.89995	0.00045	0.00738854	yes
XLOC_004690	XLOC_004690	AGAP004170	2R:51211733-51215107	Resistant	Susceptible	OK	4.86052	12.5673	-2.58559	1.37049	3.1773	5e-05	0.00122873	yes
XLOC_004441	XLOC_004441	CLIPC7	2R:42042817-42045095	Resistant	Susceptible	OK	15.4767	39.9849	-2.58355	1.36936	3.01769	5e-05	0.00122873	yes
XLOC_012944	XLOC_012944	OBP9	X:5035247-5036100	Resistant	Susceptible	OK	166.559	428.23	-2.57104	1.36235	3.36853	5e-05	0.00122873	yes
XLOC_013305	XLOC_013305	CPAP3-D	X:18926156-18930119	Resistant	Susceptible	OK	30.7482	78.7249	-2.56031	1.35632	3.64008	5e-05	0.00122873	yes
XLOC_003216	XLOC_003216	AGAP001441	2R:5052771-5054534	Resistant	Susceptible	OK	9.36946	23.982	-2.55959	1.35592	3.12064	5e-05	0.00122873	yes
XLOC_002150	XLOC_002150	CPR25	2L:24625389-24625704	Resistant	Susceptible	OK	13.297	34.0333	-2.55947	1.35584	5.38986	5e-05	0.00122873	yes
XLOC_009868	XLOC_009868	AGAP009311	3R:31167032-31176230	Resistant	Susceptible	OK	55.6936	142.458	-2.55789	1.35495	2.54073	5e-05	0.00122873	yes
XLOC_007107	XLOC_007107	AGAP010862	3L:12124769-12125571	Resistant	Susceptible	OK	30.0034	76.6049	-2.55321	1.35231	2.77727	0.0004	0.00676851	yes
XLOC_010145	XLOC_010145	CLIPB15	3R:44101480-44102868	Resistant	Susceptible	OK	26.5095	67.6777	-2.55296	1.35217	3.09086	5e-05	0.00122873	yes
XLOC_008893	XLOC_008893	AGAP012232	3L:39166943-39167646	Resistant	Susceptible	OK	54.854	140.005	-2.55232	1.35181	4.3942	5e-05	0.00122873	yes
XLOC_013071	XLOC_013071	AGAP000521	X:9297278-9311551	Resistant	Susceptible	OK	8.33395	21.259	-2.55089	1.351	3.3374	5e-05	0.00122873	yes
XLOC_002206	XLOC_002206	CPR106	2L:26615392-26616178	Resistant	Susceptible	OK	0.614745	1.56783	-2.55037	1.35071	2.03401	0.0033	0.0323115	yes
XLOC_009714	XLOC_009714	AGAP009006	3R:23233027-23241748	Resistant	Susceptible	OK	2.57801	6.57463	-2.55027	1.35065	2.89728	5e-05	0.00122873	yes
XLOC_008442	XLOC_008442	AGAP011400	3L:23839484-23843628	Resistant	Susceptible	OK	0.30551	0.778905	-2.54952	1.35023	1.85562	0.0019	0.0214264	yes
XLOC_008894	XLOC_008894	AGAP012233	3L:39167710-39168318	Resistant	Susceptible	OK	42.3005	107.529	-2.54203	1.34598	4.74975	5e-05	0.00122873	yes
XLOC_002422	XLOC_002422	AGAP006499	2L:33083454-33084412	Resistant	Susceptible	OK	2.34392	5.94796	-2.53761	1.34347	2.79974	5e-05	0.00122873	yes
XLOC_009218	XLOC_009218	AGAP008083	3R:5269316-5271374	Resistant	Susceptible	OK	3.67056	9.30168	-2.53413	1.34149	3.03609	5e-05	0.00122873	yes
XLOC_004588	XLOC_004588	AGAP003975	2R:47404019-47404951	Resistant	Susceptible	OK	8.08189	20.455	-2.53097	1.33969	3.42097	5e-05	0.00122873	yes
XLOC_001153	XLOC_001153	AGAP007123	2L:43053484-43057667	Resistant	Susceptible	OK	17.2324	43.5995	-2.53009	1.33919	2.83512	5e-05	0.00122873	yes
XLOC_011139	XLOC_011139	AGAP009122	3R:26188237-26189170	Resistant	Susceptible	OK	0.974935	2.46664	-2.53006	1.33917	2.04329	0.00225	0.0243091	yes
XLOC_007446	XLOC_007446	AGAP011605	3L:29406267-29409325	Resistant	Susceptible	OK	2.01622	5.08792	-2.52349	1.33542	2.87286	5e-05	0.00122873	yes
XLOC_003934	XLOC_003934	AGAP013370	2R:27016823-27017138	Resistant	Susceptible	OK	3.24419	8.1611	-2.5156	1.33091	3.73075	0.00165	0.0192973	yes
XLOC_013258	XLOC_013258	AGAP000893	X:16803739-16812325	Resistant	Susceptible	OK	2.02973	5.10232	-2.51379	1.32987	2.92757	5e-05	0.00122873	yes
XLOC_005331	XLOC_005331	AGAP001828	2R:11276773-11280461	Resistant	Susceptible	OK	2.82823	7.10826	-2.51332	1.3296	2.89648	5e-05	0.00122873	yes
XLOC_004582	XLOC_004582	AGAP013252	2R:47012393-47014486	Resistant	Susceptible	OK	4.77418	11.9967	-2.51283	1.32931	2.77927	5e-05	0.00122873	yes
XLOC_006417	XLOC_006417	AGAP003886	2R:45542141-45551123	Resistant	Susceptible	OK	11.5238	28.9014	-2.50797	1.32652	2.86147	5e-05	0.00122873	yes
XLOC_012619	XLOC_012619	AGAP000697	X:12519278-12536726	Resistant	Susceptible	OK	14.4097	36.0873	-2.50438	1.32445	2.68819	5e-05	0.00122873	yes
XLOC_006164	XLOC_006164	CPR124	2R:37233313-37234810	Resistant	Susceptible	OK	1.43224	3.5795	-2.49923	1.32148	2.58632	0.00015	0.00314162	yes
XLOC_013276	XLOC_013276	CTLSE1	X:17503856-17514771	Resistant	Susceptible	OK	1.3625	3.40357	-2.49803	1.32079	2.66298	5e-05	0.00122873	yes
XLOC_001061	XLOC_001061	SRPN1	2L:39889420-39894237	Resistant	Susceptible	OK	14.136	35.2922	-2.49662	1.31998	3.11379	5e-05	0.00122873	yes
XLOC_008719	XLOC_008719	AGAP011925	3L:35174459-35186555	Resistant	Susceptible	OK	16.9073	42.1747	-2.49447	1.31874	3.14798	5e-05	0.00122873	yes
XLOC_001252	XLOC_001252	AGAP007354	2L:46008937-46011711	Resistant	Susceptible	OK	2.94747	7.35018	-2.49373	1.3183	2.81641	5e-05	0.00122873	yes
XLOC_006155	XLOC_006155	AGAP013095	2R:36972725-36986122	Resistant	Susceptible	OK	2.48715	6.1916	-2.48944	1.31582	2.65578	0.0003	0.00540144	yes
XLOC_006154	XLOC_006154	AGAP012987	2R:36943460-36945199	Resistant	Susceptible	OK	3.21825	8.00676	-2.48792	1.31494	2.85787	5e-05	0.00122873	yes
XLOC_005860	XLOC_005860	CLIPA15	2R:27937170-27940137	Resistant	Susceptible	OK	0.145058	0.36082	-2.48742	1.31465	1.65033	0.003	0.0301259	yes
XLOC_007484	XLOC_007484	AGAP011679	3L:31282268-31286825	Resistant	Susceptible	OK	10.0396	24.9676	-2.48691	1.31435	3.52612	5e-05	0.00122873	yes
XLOC_007793	XLOC_007793	AGAP012308	3L:40063124-40064369	Resistant	Susceptible	OK	3.30404	8.21003	-2.48485	1.31316	2.68546	5e-05	0.00122873	yes
XLOC_009869	XLOC_009869	AGAP009312	3R:31177198-31186089	Resistant	Susceptible	OK	4.76971	11.8516	-2.48476	1.31311	3.05237	5e-05	0.00122873	yes
XLOC_003670	XLOC_003670	Alpha_amylase	2R:19231024-19483421	Resistant	Susceptible	OK	33.6631	83.5792	-2.48281	1.31198	2.56673	5e-05	0.00122873	yes
XLOC_008895	XLOC_008895	AGAP012234	3L:39168638-39176110	Resistant	Susceptible	OK	50.7571	125.937	-2.48117	1.31101	3.85359	5e-05	0.00122873	yes
XLOC_000979	XLOC_000979	AGAP006767	2L:38041306-38045050	Resistant	Susceptible	OK	19.1266	47.4368	-2.48015	1.31043	3.10148	5e-05	0.00122873	yes
XLOC_009145	XLOC_009145	AGAP007963	3R:3357052-3376250	Resistant	Susceptible	OK	1205.64	2988.41	-2.47869	1.30957	2.38891	0.0001	0.00222419	yes
XLOC_007455	XLOC_007455	AGAP011620	3L:30022596-30028326	Resistant	Susceptible	OK	0.801887	1.98568	-2.47626	1.30816	2.46743	5e-05	0.00122873	yes
XLOC_002601	XLOC_002601	AGAP006826	2L:39032111-39036699	Resistant	Susceptible	OK	1.68581	4.17105	-2.47421	1.30696	2.76426	5e-05	0.00122873	yes
XLOC_005619	XLOC_005619	AGAP002379	2R:20818084-20862118	Resistant	Susceptible	OK	14.4363	35.695	-2.47259	1.30602	2.38802	5e-05	0.00122873	yes
XLOC_010844	XLOC_010844	AGAP008632	3R:13774426-13779616	Resistant	Susceptible	OK	37.8617	93.5443	-2.47068	1.30491	2.70286	5e-05	0.00122873	yes
XLOC_000634	XLOC_000634	AGAP005984	2L:24519856-24525656	Resistant	Susceptible	OK	39.901	98.5279	-2.46931	1.30411	2.7669	5e-05	0.00122873	yes
XLOC_006704	XLOC_006704	AGAP013507	2R:56026541-56027196	Resistant	Susceptible	OK	12.7001	31.3029	-2.46478	1.30145	3.92249	5e-05	0.00122873	yes
XLOC_003805	XLOC_003805	AGAP013206	2R:23262182-23264345	Resistant	Susceptible	OK	4.39192	10.8222	-2.46412	1.30107	3.00623	5e-05	0.00122873	yes
XLOC_011359	XLOC_011359	AGAP009551	3R:36043422-36044385	Resistant	Susceptible	OK	7.09788	17.4884	-2.46389	1.30094	3.35423	5e-05	0.00122873	yes
XLOC_002424	XLOC_002424	AGAP006501	2L:33110643-33114030	Resistant	Susceptible	OK	4.02369	9.91039	-2.46301	1.30042	2.58576	5e-05	0.00122873	yes
XLOC_005940	XLOC_005940	AGAP002955	2R:30081200-30113125	Resistant	Susceptible	OK	5.66794	13.926	-2.45698	1.29688	3.10394	5e-05	0.00122873	yes
XLOC_011512	XLOC_011512	CPR77	3R:44651148-44651987	Resistant	Susceptible	OK	1.71509	4.21047	-2.45496	1.2957	2.51838	0.0007	0.0102245	yes
XLOC_011511	XLOC_011511	CPR76	3R:44647713-44648784	Resistant	Susceptible	OK	288.159	707.104	-2.45387	1.29506	3.06234	5e-05	0.00122873	yes
XLOC_006312	XLOC_006312	AGAP013281	2R:42182744-42188042	Resistant	Susceptible	OK	0.683169	1.66922	-2.44335	1.28886	2.2175	5e-05	0.00122873	yes
XLOC_007055	XLOC_007055	AGAP010784	3L:10338497-10341805	Resistant	Susceptible	OK	5.2571	12.8263	-2.43981	1.28676	3.03886	5e-05	0.00122873	yes
XLOC_011729	XLOC_011729	AGAP012453	UNKN:3285836-3288374	Resistant	Susceptible	OK	0.494542	1.20645	-2.43953	1.2866	2.09661	0.00065	0.00967431	yes
XLOC_009811	XLOC_009811	CLIPB11	3R:28830470-28832415	Resistant	Susceptible	OK	6.80005	16.5886	-2.43948	1.28658	3.17326	5e-05	0.00122873	yes
XLOC_010621	XLOC_010621	AGAP008193	3R:6556585-6562367	Resistant	Susceptible	OK	8.19215	19.9444	-2.43457	1.28367	2.66153	5e-05	0.00122873	yes
XLOC_004105	XLOC_004105	AGAP003096	2R:32423195-32425071	Resistant	Susceptible	OK	2.22888	5.40412	-2.42459	1.27774	2.60417	5e-05	0.00122873	yes
XLOC_010110	XLOC_010110	AGAP009768	3R:42645624-42647745	Resistant	Susceptible	OK	25.1486	60.9344	-2.42297	1.27678	2.89115	5e-05	0.00122873	yes
XLOC_004228	XLOC_004228	AGAP003321	2R:35962291-35969899	Resistant	Susceptible	OK	12.0634	29.2116	-2.42151	1.2759	3.46425	5e-05	0.00122873	yes
XLOC_009753	XLOC_009753	AGAP009095	3R:25574783-25576915	Resistant	Susceptible	OK	25.1053	60.7533	-2.41994	1.27497	2.6051	5e-05	0.00122873	yes
XLOC_008619	XLOC_008619	AGAP011737	3L:32665459-32722956	Resistant	Susceptible	OK	3.49996	8.46903	-2.41975	1.27486	2.87858	5e-05	0.00122873	yes
XLOC_011819	XLOC_011819	AGAP012647	UNKN:22331034-22332165	Resistant	Susceptible	OK	5.07863	12.2762	-2.41723	1.27335	3.08952	5e-05	0.00122873	yes
XLOC_004421	XLOC_004421	AGAP013179	2R:41151292-41154479	Resistant	Susceptible	OK	6.0628	14.5573	-2.40109	1.26368	2.89558	5e-05	0.00122873	yes
XLOC_012027	XLOC_012027	AGAP012508	UNKN:9837234-9847723	Resistant	Susceptible	OK	5.51477	13.2223	-2.39762	1.26161	3.68339	0.0001	0.00222419	yes
XLOC_001437	XLOC_001437	AGAP007667	2L:48878773-48886901	Resistant	Susceptible	OK	25.5951	61.3656	-2.39755	1.26156	2.91723	5e-05	0.00122873	yes
XLOC_010970	XLOC_010970	AGAP008849	3R:19411717-19417377	Resistant	Susceptible	OK	27.4787	65.829	-2.39564	1.26041	3.00244	5e-05	0.00122873	yes
XLOC_003529	XLOC_003529	AGAP002055	2R:14678932-14682243	Resistant	Susceptible	OK	2.40814	5.76774	-2.3951	1.26009	2.64171	5e-05	0.00122873	yes
XLOC_006272	XLOC_006272	AGAP003606	2R:40467629-40471697	Resistant	Susceptible	OK	17.392	41.5229	-2.38747	1.25548	3.04063	5e-05	0.00122873	yes
XLOC_006939	XLOC_006939	AGAP010562	3L:6393038-6396350	Resistant	Susceptible	OK	10.3115	24.5107	-2.37703	1.24916	3.55468	5e-05	0.00122873	yes
XLOC_004011	XLOC_004011	AGAP002909	2R:29198982-29204608	Resistant	Susceptible	OK	2.45639	5.8307	-2.37369	1.24713	2.3411	5e-05	0.00122873	yes
XLOC_004943	XLOC_004943	AGAP013063	2R:58869334-58892774	Resistant	Susceptible	OK	10.2243	24.2654	-2.37331	1.2469	2.08897	0.0013	0.016144	yes
XLOC_004947	XLOC_004947	AGAP004648	2R:59327240-59362060	Resistant	Susceptible	OK	0.499893	1.18557	-2.37165	1.24589	1.94658	0.00065	0.00967431	yes
XLOC_000605	XLOC_000605	AGAP005919	2L:23674436-23676179	Resistant	Susceptible	OK	0.603636	1.43039	-2.36962	1.24466	1.98358	0.00055	0.00861939	yes
XLOC_011513	XLOC_011513	CPR78	3R:44655488-44658811	Resistant	Susceptible	OK	2.90117	6.87403	-2.3694	1.24452	2.94005	0.0017	0.0196842	yes
XLOC_003346	XLOC_003346	AGAP001707	2R:8840694-8843819	Resistant	Susceptible	OK	14.7836	34.9964	-2.36724	1.24321	2.51381	0.0001	0.00222419	yes
XLOC_004181	XLOC_004181	AGAP003233	2R:34179372-34181722	Resistant	Susceptible	OK	0.456179	1.07858	-2.36438	1.24146	1.78368	0.0012	0.0152044	yes
XLOC_006095	XLOC_006095	CLIPB3	2R:34469319-34470735	Resistant	Susceptible	OK	7.34807	17.3345	-2.35905	1.23821	3.0119	5e-05	0.00122873	yes
XLOC_002686	XLOC_002686	AGAP007007	2L:40774625-40776740	Resistant	Susceptible	OK	10.7131	25.2441	-2.35638	1.23657	3.14236	5e-05	0.00122873	yes
XLOC_002818	XLOC_002818	AGAP007250	2L:44647172-44657449	Resistant	Susceptible	OK	159.226	375.15	-2.35609	1.23639	2.27797	5e-05	0.00122873	yes
XLOC_006305	XLOC_006305	AGAP013274	2R:42033222-42035600	Resistant	Susceptible	OK	2.16816	5.10293	-2.35358	1.23486	2.42029	5e-05	0.00122873	yes
XLOC_006826	XLOC_006826	AGAP028080	3L:1289503-1291621	Resistant	Susceptible	OK	1.61716	3.80455	-2.35261	1.23427	2.53331	0.0001	0.00222419	yes
XLOC_000400	XLOC_000400	AGAP005489	2L:16170964-16174219	Resistant	Susceptible	OK	10.6384	24.9514	-2.34541	1.22983	2.7667	5e-05	0.00122873	yes
XLOC_005664	XLOC_005664	AGAP013166	2R:21582375-21583879	Resistant	Susceptible	OK	16.7454	39.2468	-2.34374	1.22881	2.79226	5e-05	0.00122873	yes
XLOC_006392	XLOC_006392	AGAP003839	2R:44244774-44250838	Resistant	Susceptible	OK	23.9819	56.1407	-2.34096	1.2271	2.79922	5e-05	0.00122873	yes
XLOC_003547	XLOC_003547	AGAP002085	2R:15137114-15143746	Resistant	Susceptible	OK	143.781	336.33	-2.33918	1.226	2.34991	5e-05	0.00122873	yes
XLOC_006295	XLOC_006295	AGAP003664	2R:41338805-41339827	Resistant	Susceptible	OK	1.16219	2.71703	-2.33785	1.22518	2.02912	0.0011	0.014297	yes
XLOC_011154	XLOC_011154	AGAP009158	3R:27712553-27726798	Resistant	Susceptible	OK	4.70355	10.9645	-2.33111	1.22102	2.75961	5e-05	0.00122873	yes
XLOC_012573	XLOC_012573	AGAP000604	X:10721570-10722556	Resistant	Susceptible	OK	85.6988	199.177	-2.32415	1.2167	3.25325	5e-05	0.00122873	yes
XLOC_007401	XLOC_007401	AGAP011511	3L:26246180-26249037	Resistant	Susceptible	OK	1.86242	4.32409	-2.32176	1.21521	2.36027	0.00015	0.00314162	yes
XLOC_008261	XLOC_008261	AGAP011042	3L:15672011-15673234	Resistant	Susceptible	OK	13.9208	32.3167	-2.32147	1.21504	3.56704	5e-05	0.00122873	yes
XLOC_003140	XLOC_003140	AGAP013159	2R:2206678-2207523	Resistant	Susceptible	OK	1.77928	4.12991	-2.32111	1.21482	2.45308	0.00155	0.018454	yes
XLOC_011087	XLOC_011087	HPX2	3R:24362996-24365015	Resistant	Susceptible	OK	38.4266	89.0824	-2.31825	1.21304	2.72274	5e-05	0.00122873	yes
XLOC_010402	XLOC_010402	AGAP007763	3R:483003-483848	Resistant	Susceptible	OK	9.17248	21.2545	-2.3172	1.21238	3.31269	5e-05	0.00122873	yes
XLOC_000789	XLOC_000789	AGAP006350	2L:30423376-30440116	Resistant	Susceptible	OK	3.56547	8.25549	-2.3154	1.21126	2.33816	5e-05	0.00122873	yes
XLOC_010101	XLOC_010101	ANCE4	3R:42366469-42368566	Resistant	Susceptible	OK	0.392243	0.90703	-2.31242	1.2094	1.76333	0.0022	0.0238913	yes
XLOC_012899	XLOC_012899	AGAP000179	X:2992903-2997011	Resistant	Susceptible	OK	64.1931	148.398	-2.31174	1.20898	2.20437	5e-05	0.00122873	yes
XLOC_007754	XLOC_007754	AGAP012230	3L:39159192-39160742	Resistant	Susceptible	OK	2.40197	5.55061	-2.31086	1.20843	2.5513	5e-05	0.00122873	yes
XLOC_008977	XLOC_008977	AGAP012365	3L:41122566-41126580	Resistant	Susceptible	OK	0.668275	1.54332	-2.30941	1.20753	2.08995	0.00035	0.00610618	yes
XLOC_004207	XLOC_004207	AGAP003285	2R:35056127-35058971	Resistant	Susceptible	OK	0.60284	1.3912	-2.30774	1.20649	2.03508	0.0002	0.00393711	yes
XLOC_002700	XLOC_002700	APL1B	2L:41266618-41268364	Resistant	Susceptible	OK	1.50402	3.46863	-2.30624	1.20554	2.29281	5e-05	0.00122873	yes
XLOC_003849	XLOC_003849	AGAP002638	2R:24844984-24847793	Resistant	Susceptible	OK	16.4949	37.9832	-2.30272	1.20334	2.78529	5e-05	0.00122873	yes
XLOC_000379	XLOC_000379	AGAP005447	2L:15548568-15549808	Resistant	Susceptible	OK	2.51778	5.79603	-2.30204	1.20292	2.45226	5e-05	0.00122873	yes
XLOC_006075	XLOC_006075	AGAP003211	2R:33922283-33924259	Resistant	Susceptible	OK	1.38028	3.1762	-2.30113	1.20234	2.31932	0.0001	0.00222419	yes
XLOC_002510	XLOC_002510	AGAP006656	2L:35819220-36184842	Resistant	Susceptible	OK	13.1049	30.1234	-2.29864	1.20078	2.63517	5e-05	0.00122873	yes
XLOC_002145	XLOC_002145	CPR138	2L:24600857-24606154	Resistant	Susceptible	OK	2.63454	6.0455	-2.29471	1.19831	2.45073	5e-05	0.00122873	yes
XLOC_011073	XLOC_011073	AGAP009013	3R:23541806-23542982	Resistant	Susceptible	OK	6.56603	15.0635	-2.29416	1.19797	2.89264	5e-05	0.00122873	yes
XLOC_003017	XLOC_003017	AGAP007684	2L:49013495-49033316	Resistant	Susceptible	OK	52.4874	120.228	-2.29061	1.19573	2.42953	5e-05	0.00122873	yes
XLOC_008723	XLOC_008723	AGAP011929	3L:35230353-35230909	Resistant	Susceptible	OK	14.3961	32.9544	-2.28912	1.1948	2.68529	0.00125	0.0156906	yes
XLOC_012893	XLOC_012893	AGAP000166	X:2853226-2855005	Resistant	Susceptible	OK	1.21138	2.77143	-2.28783	1.19398	2.07	0.00145	0.0175734	yes
XLOC_003104	XLOC_003104	AGAP001213	2R:1599877-1603974	Resistant	Susceptible	OK	33.7264	77.0074	-2.2833	1.19112	2.50041	5e-05	0.00122873	yes
XLOC_001254	XLOC_001254	AGAP007356	2L:46018307-46019511	Resistant	Susceptible	OK	7.66465	17.4287	-2.27391	1.18517	2.99548	5e-05	0.00122873	yes
XLOC_005151	XLOC_005151	ACTN_ANOGA	2R:5645474-5661255	Resistant	Susceptible	OK	389.643	885.807	-2.27338	1.18484	1.8449	0.00025	0.00467068	yes
XLOC_011641	XLOC_011641	AGAP010160	3R:49671241-49684903	Resistant	Susceptible	OK	31.061	70.5958	-2.27281	1.18448	2.59317	5e-05	0.00122873	yes
XLOC_002242	XLOC_002242	AGAP006179	2L:27798851-27808355	Resistant	Susceptible	OK	641.051	1454.92	-2.26959	1.18243	2.01665	0.0001	0.00222419	yes
XLOC_005573	XLOC_005573	AGAP002296	2R:18701953-18719082	Resistant	Susceptible	OK	3.27213	7.42049	-2.26779	1.18129	2.70148	5e-05	0.00122873	yes
XLOC_008496	XLOC_008496	CPR+C1	3L:25725969-25726656	Resistant	Susceptible	OK	25.1744	57.0757	-2.26721	1.18092	3.97907	5e-05	0.00122873	yes
XLOC_005701	XLOC_005701	AGAP013234	2R:22326622-22328161	Resistant	Susceptible	OK	0.427816	0.969613	-2.26643	1.18042	1.67202	0.00465	0.041639	yes
XLOC_009695	XLOC_009695	AGAP008967	3R:22269587-22318895	Resistant	Susceptible	OK	6.91092	15.6476	-2.26418	1.179	2.14095	0.00035	0.00610618	yes
XLOC_003538	XLOC_003538	AGAP002070	2R:14780224-14781463	Resistant	Susceptible	OK	0.864775	1.95687	-2.26287	1.17815	1.95872	0.0009	0.0123896	yes
XLOC_006360	XLOC_006360	AGAP003783	2R:43235867-43238435	Resistant	Susceptible	OK	0.401172	0.907561	-2.26227	1.17777	1.53652	0.00195	0.0218443	yes
XLOC_005466	XLOC_005466	AGAP002072	2R:14800489-14813625	Resistant	Susceptible	OK	0.60597	1.37044	-2.26156	1.17733	1.83434	0.00195	0.0218443	yes
XLOC_012377	XLOC_012377	AGAP000188	X:3070950-3080156	Resistant	Susceptible	OK	31.5182	71.158	-2.25768	1.17484	2.45547	5e-05	0.00122873	yes
XLOC_002413	XLOC_002413	SPZ2	2L:32872415-32874112	Resistant	Susceptible	OK	1.03911	2.34439	-2.25615	1.17387	2.01568	0.0003	0.00540144	yes
XLOC_006356	XLOC_006356	AGAP013492	2R:43193079-43195188	Resistant	Susceptible	OK	5.68381	12.8213	-2.25576	1.17361	2.86281	5e-05	0.00122873	yes
XLOC_002874	XLOC_002874	AGAP007349	2L:45992089-45998069	Resistant	Susceptible	OK	3.02114	6.80854	-2.25363	1.17225	2.37444	5e-05	0.00122873	yes
XLOC_001795	XLOC_001795	AGAP005317	2L:14022985-14025209	Resistant	Susceptible	OK	19.7976	44.5955	-2.25257	1.17157	2.87244	5e-05	0.00122873	yes
XLOC_008262	XLOC_008262	AGAP011043	3L:15673465-15673978	Resistant	Susceptible	OK	16.9745	38.2351	-2.2525	1.17153	4.29786	5e-05	0.00122873	yes
XLOC_004489	XLOC_004489	AGAP003772	2R:43147180-43149470	Resistant	Susceptible	OK	1.27161	2.86369	-2.25202	1.17121	2.26267	0.0001	0.00222419	yes
XLOC_012907	XLOC_012907	AGAP000200	X:3266604-3275243	Resistant	Susceptible	OK	0.709479	1.59713	-2.25113	1.17065	1.8884	0.001	0.0133522	yes
XLOC_006827	XLOC_006827	AGAP010333	3L:1295569-1301424	Resistant	Susceptible	OK	3.0654	6.89741	-2.25008	1.16998	2.81597	5e-05	0.00122873	yes
XLOC_012979	XLOC_012979	AGAP013397	X:6063202-6066834	Resistant	Susceptible	OK	0.833084	1.87346	-2.24882	1.16917	1.9343	0.0039	0.0365021	yes
XLOC_004259	XLOC_004259	AGAP003371	2R:36919264-36923525	Resistant	Susceptible	OK	29.624	66.598	-2.24811	1.16871	2.63085	5e-05	0.00122873	yes
XLOC_012373	XLOC_012373	AGAP000181	X:3003899-3005691	Resistant	Susceptible	OK	16.5202	37.1051	-2.24604	1.16739	3.02881	5e-05	0.00122873	yes
XLOC_002754	XLOC_002754	AGAP007135	2L:43341358-43368282	Resistant	Susceptible	OK	63.7641	143.11	-2.24437	1.16631	2.22736	5e-05	0.00122873	yes
XLOC_007670	XLOC_007670	AGAP012048	3L:36856281-36869012	Resistant	Susceptible	OK	756.109	1695.18	-2.24198	1.16477	1.88712	0.0001	0.00222419	yes
XLOC_010849	XLOC_010849	AGAP008643	3R:13857865-13866654	Resistant	Susceptible	OK	3.92	8.7846	-2.24097	1.16412	2.63564	0.0002	0.00393711	yes
XLOC_010642	XLOC_010642	AGAP008230	3R:7206257-7207760	Resistant	Susceptible	OK	0.768981	1.7232	-2.24089	1.16407	1.89007	0.0011	0.014297	yes
XLOC_011310	XLOC_011310	AGAP009451,AGAP009452	3R:33600691-33612197	Resistant	Susceptible	OK	7.22355	16.1686	-2.23832	1.16241	2.60552	5e-05	0.00122873	yes
XLOC_005530	XLOC_005530	CYP325C2	2R:17577494-17580929	Resistant	Susceptible	OK	5.28354	11.789	-2.23127	1.15787	2.28755	0.00015	0.00314162	yes
XLOC_000449	XLOC_000449	AGAP005599	2L:17708773-17740450	Resistant	Susceptible	OK	3.25412	7.26071	-2.23124	1.15784	2.5144	5e-05	0.00122873	yes
XLOC_005815	XLOC_005815	SCRB5	2R:26395506-26405654	Resistant	Susceptible	OK	17.5183	39.0831	-2.23099	1.15769	2.97564	5e-05	0.00122873	yes
XLOC_012311	XLOC_012311	AGAP007278	X:1091286-1097023	Resistant	Susceptible	OK	20.5249	45.6299	-2.22315	1.1526	2.88963	5e-05	0.00122873	yes
XLOC_006666	XLOC_006666	AGAP004366	2R:55076644-55081932	Resistant	Susceptible	OK	345.011	766.928	-2.22291	1.15245	2.15896	5e-05	0.00122873	yes
XLOC_010676	XLOC_010676	TRY7_ANOGA	3R:8629286-8630170	Resistant	Susceptible	OK	93.9025	208.703	-2.22255	1.15221	2.57619	0.0002	0.00393711	yes
XLOC_010332	XLOC_010332	CTLGA1	3R:50438640-50439462	Resistant	Susceptible	OK	2.14918	4.77131	-2.22006	1.1506	2.27057	0.00085	0.0118267	yes
XLOC_007160	XLOC_007160	AGAP011031	3L:14730421-14733225	Resistant	Susceptible	OK	2.41603	5.36015	-2.21858	1.14963	2.41988	5e-05	0.00122873	yes
XLOC_012282	XLOC_012282	SCRB10	X:204263-207141	Resistant	Susceptible	OK	15.6438	34.6103	-2.2124	1.14562	2.84991	5e-05	0.00122873	yes
XLOC_005970	XLOC_005970	AGAP003005	2R:30985239-31002993	Resistant	Susceptible	OK	13.2824	29.3782	-2.21181	1.14523	2.37443	5e-05	0.00122873	yes
XLOC_003806	XLOC_003806	AGAP002579	2R:23266439-23272082	Resistant	Susceptible	OK	5.95022	13.1459	-2.20931	1.1436	2.69807	5e-05	0.00122873	yes
XLOC_012795	XLOC_012795	AGAP001065	X:22324223-22330158	Resistant	Susceptible	OK	230.79	509.254	-2.20657	1.1418	2.05765	0.00025	0.00467068	yes
XLOC_004574	XLOC_004574	AGAP003944	2R:46668189-46684617	Resistant	Susceptible	OK	1.0476	2.30879	-2.20389	1.14005	2.31703	0.0001	0.00222419	yes
XLOC_004542	XLOC_004542	AGAP003878	2R:45078839-45081167	Resistant	Susceptible	OK	53.1332	116.89	-2.19994	1.13747	2.60277	5e-05	0.00122873	yes
XLOC_006655	XLOC_006655	AGAP004339	2R:54826957-54833476	Resistant	Susceptible	OK	18.979	41.736	-2.19906	1.13689	2.76553	5e-05	0.00122873	yes
XLOC_012205	XLOC_012205	AGAP012849	UNKN:34056298-34057249	Resistant	Susceptible	OK	1.0521	2.30981	-2.19543	1.1345	1.88641	0.0033	0.0323115	yes
XLOC_006361	XLOC_006361	AGAP003784	2R:43274712-43286467	Resistant	Susceptible	OK	0.603819	1.32384	-2.19245	1.13254	1.89431	0.00095	0.0128834	yes
XLOC_011184	XLOC_011184	SRPN16	3R:28824547-28826209	Resistant	Susceptible	OK	20.7068	45.3904	-2.19205	1.13228	2.38465	5e-05	0.00122873	yes
XLOC_002418	XLOC_002418	AGAP006490	2L:32903472-32908683	Resistant	Susceptible	OK	6.44927	14.1222	-2.18974	1.13075	2.65874	5e-05	0.00122873	yes
XLOC_004437	XLOC_004437	AGAP003680	2R:41908300-41914532	Resistant	Susceptible	OK	20.1841	44.1968	-2.18968	1.13072	2.72281	5e-05	0.00122873	yes
XLOC_005232	XLOC_005232	AGAP001633	2R:7152913-7188656	Resistant	Susceptible	OK	47.6244	104.23	-2.18858	1.12999	1.85155	0.0001	0.00222419	yes
XLOC_003343	XLOC_003343	AGAP001705	2R:8809100-8824972	Resistant	Susceptible	OK	1.15677	2.5309	-2.1879	1.12954	2.10403	0.0001	0.00222419	yes
XLOC_001660	XLOC_001660	AGAP005043	2L:8770770-8776180	Resistant	Susceptible	OK	11.2315	24.5486	-2.18569	1.12809	2.55103	5e-05	0.00122873	yes
XLOC_008663	XLOC_008663	TPX4	3L:33860575-33861767	Resistant	Susceptible	OK	167.178	365.135	-2.18411	1.12704	2.73709	5e-05	0.00122873	yes
XLOC_009353	XLOC_009353	AGAP008342	3R:9444807-9495848	Resistant	Susceptible	OK	1.81533	3.96412	-2.18369	1.12677	2.25047	5e-05	0.00122873	yes
XLOC_000319	XLOC_000319	AGAP005313	2L:14016319-14018139	Resistant	Susceptible	OK	8.87812	19.3834	-2.18328	1.1265	3.19561	0.0001	0.00222419	yes
XLOC_002384	XLOC_002384	AGAP006425	2L:31719118-31720924	Resistant	Susceptible	OK	1.12307	2.45046	-2.18193	1.1256	2.01007	0.0006	0.0091646	yes
XLOC_011514	XLOC_011514	CPR79	3R:44663895-44669862	Resistant	Susceptible	OK	10.7271	23.4049	-2.18185	1.12555	2.85797	5e-05	0.00122873	yes
XLOC_010105	XLOC_010105	AGAP009760	3R:42451587-42456911	Resistant	Susceptible	OK	3.35912	7.32559	-2.18081	1.12486	2.59382	0.00165	0.0192973	yes
XLOC_006563	XLOC_006563	AGAP004159	2R:50946608-50952802	Resistant	Susceptible	OK	204.124	445.01	-2.1801	1.12439	1.82333	0.00025	0.00467068	yes
XLOC_004928	XLOC_004928	AGAP004620	2R:58619535-58621971	Resistant	Susceptible	OK	0.94406	2.05773	-2.17966	1.1241	1.59028	0.00175	0.0200976	yes
XLOC_004635	XLOC_004635	AGAP004068	2R:49448535-49460589	Resistant	Susceptible	OK	5.96557	12.9654	-2.17337	1.11994	2.70214	5e-05	0.00122873	yes
XLOC_000906	XLOC_000906	AGAP006610	2L:34728083-34730854	Resistant	Susceptible	OK	14.2312	30.8615	-2.16858	1.11676	2.89715	5e-05	0.00122873	yes
XLOC_006662	XLOC_006662	AGAP004353	2R:54953741-54981836	Resistant	Susceptible	OK	18.1642	39.3315	-2.16533	1.11459	3.0753	5e-05	0.00122873	yes
XLOC_007171	XLOC_007171	AGAP011049	3L:15766969-15772919	Resistant	Susceptible	OK	39.3454	84.9316	-2.15862	1.1101	2.40167	5e-05	0.00122873	yes
XLOC_001571	XLOC_001571	AGAP004874	2L:4821175-4825510	Resistant	Susceptible	OK	3.55155	7.66372	-2.15785	1.1096	2.55684	5e-05	0.00122873	yes
XLOC_007496	XLOC_007496	AGAP011699	3L:31534368-31536102	Resistant	Susceptible	OK	12.1996	26.3199	-2.15744	1.10932	4.10705	5e-05	0.00122873	yes
XLOC_007183	XLOC_007183	AGAP011068	3L:16223604-16224780	Resistant	Susceptible	OK	15.6983	33.8671	-2.15737	1.10928	2.87205	5e-05	0.00122873	yes
XLOC_003054	XLOC_003054	AGAP001118	2R:426828-429591	Resistant	Susceptible	OK	0.94813	2.04527	-2.15716	1.10914	2.09861	0.0003	0.00540144	yes
XLOC_006573	XLOC_006573	AGAP004181	2R:51318796-51372141	Resistant	Susceptible	OK	1.04699	2.2573	-2.15599	1.10836	1.90426	0.00015	0.00314162	yes
XLOC_000062	XLOC_000062	AGAP004794	2L:3596960-3598493	Resistant	Susceptible	OK	20.4904	44.1594	-2.15513	1.10777	2.43776	0.0002	0.00393711	yes
XLOC_012890	XLOC_012890	AGAP000162	X:2832352-2836376	Resistant	Susceptible	OK	16.6786	35.8923	-2.152	1.10568	2.65338	5e-05	0.00122873	yes
XLOC_004728	XLOC_004728	AGAP013480	2R:53200469-53204404	Resistant	Susceptible	OK	1.91786	4.12535	-2.15102	1.10502	2.26758	5e-05	0.00122873	yes
XLOC_010972	XLOC_010972	AGAP008851	3R:19422436-19446274	Resistant	Susceptible	OK	6.91271	14.8478	-2.1479	1.10292	2.55372	5e-05	0.00122873	yes
XLOC_002983	XLOC_002983	AGAP007612	2L:48248228-48263000	Resistant	Susceptible	OK	110.937	238.217	-2.14732	1.10253	1.91807	0.00015	0.00314162	yes
XLOC_006835	XLOC_006835	AGAP010350	3L:1948475-1950046	Resistant	Susceptible	OK	2.81759	6.04351	-2.14492	1.10092	2.32091	0.00015	0.00314162	yes
XLOC_005660	XLOC_005660	AGAP002456	2R:21565034-21572465	Resistant	Susceptible	OK	45.0461	96.5806	-2.14404	1.10033	2.0872	5e-05	0.00122873	yes
XLOC_009270	XLOC_009270	CLIPD2	3R:6438669-6443979	Resistant	Susceptible	OK	2.05058	4.3934	-2.14252	1.09931	2.21565	5e-05	0.00122873	yes
XLOC_006374	XLOC_006374	AGAP013391	2R:43499468-43511514	Resistant	Susceptible	OK	1.28969	2.761	-2.14082	1.09816	2.18091	0.00015	0.00314162	yes
XLOC_008435	XLOC_008435	AGAP011390	3L:23353735-23354463	Resistant	Susceptible	OK	2.72301	5.8248	-2.1391	1.09701	2.2484	0.00115	0.0147537	yes
XLOC_001960	XLOC_001960	ABCB2	2L:18093302-18104524	Resistant	Susceptible	OK	14.8004	31.6444	-2.13808	1.09632	2.27384	5e-05	0.00122873	yes
XLOC_003947	XLOC_003947	AGAP002793	2R:27529147-27628492	Resistant	Susceptible	OK	2.92587	6.25448	-2.13765	1.09603	2.54772	5e-05	0.00122873	yes
XLOC_006097	XLOC_006097	CLIPB36	2R:34478861-34482380	Resistant	Susceptible	OK	13.5286	28.9176	-2.13752	1.09594	1.63775	0.00485	0.0430076	yes
XLOC_008709	XLOC_008709	AGAP011912	3L:34881629-34882996	Resistant	Susceptible	OK	1.2778	2.7307	-2.13703	1.09561	2.0005	0.0007	0.0102245	yes
XLOC_002000	XLOC_002000	AGAP005712	2L:19277264-19282704	Resistant	Susceptible	OK	76.4982	163.087	-2.13191	1.09215	1.91048	0.0001	0.00222419	yes
XLOC_000409	XLOC_000409	AGAP005509	2L:16467656-16485321	Resistant	Susceptible	OK	21.771	46.3665	-2.12974	1.09068	2.87055	5e-05	0.00122873	yes
XLOC_011244	XLOC_011244	AGAP013720	3R:31591807-31593592	Resistant	Susceptible	OK	1.01962	2.17118	-2.1294	1.09045	1.89056	0.0015	0.0180176	yes
XLOC_002561	XLOC_002561	REL2	2L:37733112-37744769	Resistant	Susceptible	OK	14.1412	30.0656	-2.1261	1.08821	2.16616	5e-05	0.00122873	yes
XLOC_000383	XLOC_000383	CPR15	2L:15758475-15760047	Resistant	Susceptible	OK	261.581	555.311	-2.1229	1.08604	2.54508	5e-05	0.00122873	yes
XLOC_009881	XLOC_009881	AGAP009330	3R:31447218-31460565	Resistant	Susceptible	OK	66.3346	140.757	-2.12192	1.08537	2.66492	5e-05	0.00122873	yes
XLOC_007359	XLOC_007359	AGAP011430	3L:24552800-24554920	Resistant	Susceptible	OK	2.16139	4.57602	-2.11717	1.08214	2.23399	0.0013	0.016144	yes
XLOC_003215	XLOC_003215	AGAP001440	2R:5049345-5051914	Resistant	Susceptible	OK	55.6543	117.82	-2.117	1.08202	2.03471	5e-05	0.00122873	yes
XLOC_009945	XLOC_009945	AGAP009467	3R:34005201-34006014	Resistant	Susceptible	OK	4.94665	10.4592	-2.1144	1.08025	2.68071	0.00025	0.00467068	yes
XLOC_008658	XLOC_008658	AGAP011811	3L:33497215-33501484	Resistant	Susceptible	OK	26.4782	55.9253	-2.11213	1.0787	3.01787	5e-05	0.00122873	yes
XLOC_009232	XLOC_009232	AGAP008115	3R:5862293-5868282	Resistant	Susceptible	OK	7.22682	15.2152	-2.10538	1.07408	2.65958	5e-05	0.00122873	yes
XLOC_001175	XLOC_001175	AGAP007169	2L:43781439-43811210	Resistant	Susceptible	OK	38.2465	80.4939	-2.10461	1.07355	2.22015	5e-05	0.00122873	yes
XLOC_003905	XLOC_003905	CPR9	2R:26282084-26283004	Resistant	Susceptible	OK	47.2659	99.4615	-2.1043	1.07334	2.33165	5e-05	0.00122873	yes
XLOC_008408	XLOC_008408	AGAP011341	3L:21453388-21473866	Resistant	Susceptible	OK	10.6036	22.3086	-2.10387	1.07305	2.53473	5e-05	0.00122873	yes
XLOC_009164	XLOC_009164	AGAP028135	3R:3840236-3845812	Resistant	Susceptible	OK	1.25652	2.64058	-2.1015	1.07142	1.93489	0.0011	0.014297	yes
XLOC_000985	XLOC_000985	AGAP006777	2L:38163054-38165514	Resistant	Susceptible	OK	16.5715	34.7954	-2.09971	1.07019	2.55037	5e-05	0.00122873	yes
XLOC_010298	XLOC_010298	SCRBQ1	3R:49285620-49287337	Resistant	Susceptible	OK	3.30299	6.92795	-2.09748	1.06865	2.28508	0.0001	0.00222419	yes
XLOC_004149	XLOC_004149	AGAP003174	2R:33542679-33552363	Resistant	Susceptible	OK	9.74266	20.4185	-2.09578	1.06749	2.36816	5e-05	0.00122873	yes
XLOC_010450	XLOC_010450	AGAP007870	3R:2394949-2400492	Resistant	Susceptible	OK	23.2462	48.6859	-2.09436	1.06651	2.23289	5e-05	0.00122873	yes
XLOC_004469	XLOC_004469	AGAP013187	2R:42717633-42720064	Resistant	Susceptible	OK	1.45492	3.04692	-2.09422	1.06641	1.9304	0.00195	0.0218443	yes
XLOC_008511	XLOC_008511	AGAP011528	3L:26566522-26572486	Resistant	Susceptible	OK	1.8745	3.92377	-2.09324	1.06573	2.07686	0.00335	0.0326494	yes
XLOC_009249	XLOC_009249	AGAP008152	3R:6219261-6227422	Resistant	Susceptible	OK	2.03413	4.25135	-2.09001	1.0635	2.35925	5e-05	0.00122873	yes
XLOC_006565	XLOC_006565	AGAP004162	2R:50986140-50987788	Resistant	Susceptible	OK	1.81389	3.7904	-2.08965	1.06327	2.21583	0.00575	0.0484906	yes
XLOC_009963	XLOC_009963	AGAP009498	3R:34755649-34758602	Resistant	Susceptible	OK	29.6315	61.8655	-2.08783	1.062	2.49627	0.0001	0.00222419	yes
XLOC_006003	XLOC_006003	AGAP003060	2R:31903261-31919266	Resistant	Susceptible	OK	8.68942	18.1344	-2.08695	1.0614	2.0512	0.0001	0.00222419	yes
XLOC_012299	XLOC_012299	HPX5	X:838199-841171	Resistant	Susceptible	OK	1.88459	3.93029	-2.08549	1.06039	2.18593	0.00015	0.00314162	yes
XLOC_010922	XLOC_010922	AGAP008764	3R:17183854-17215898	Resistant	Susceptible	OK	2.34438	4.88325	-2.08296	1.05863	2.23988	5e-05	0.00122873	yes
XLOC_009950	XLOC_009950	AGAP009472	3R:34021419-34022352	Resistant	Susceptible	OK	22.3456	46.5153	-2.08163	1.05771	3.14537	5e-05	0.00122873	yes
XLOC_008810	XLOC_008810	AGAP012071	3L:37390031-37391420	Resistant	Susceptible	OK	66.0391	137.359	-2.07996	1.05656	2.90237	5e-05	0.00122873	yes
XLOC_007182	XLOC_007182	AGAP011066	3L:16187553-16188730	Resistant	Susceptible	OK	16.7237	34.7762	-2.07946	1.0562	2.7558	5e-05	0.00122873	yes
XLOC_006911	XLOC_006911	AGAP010508	3L:5242048-5243711	Resistant	Susceptible	OK	1.39743	2.90454	-2.07849	1.05554	2.11183	0.00095	0.0128834	yes
XLOC_009818	XLOC_009818	SRPN5	3R:28858148-28860047	Resistant	Susceptible	OK	45.677	94.8132	-2.07573	1.05362	2.28444	5e-05	0.00122873	yes
XLOC_002241	XLOC_002241	AGAP006178	2L:27787819-27792177	Resistant	Susceptible	OK	36.6596	76.0232	-2.07376	1.05225	1.87456	0.0001	0.00222419	yes
XLOC_006303	XLOC_006303	AGAP003686	2R:42010028-42011300	Resistant	Susceptible	OK	4.02079	8.33097	-2.07197	1.05101	2.34888	0.0002	0.00393711	yes
XLOC_012357	XLOC_012357	AGAP000153	X:2466315-2477593	Resistant	Susceptible	OK	1.29623	2.68086	-2.0682	1.04837	2.15099	5e-05	0.00122873	yes
XLOC_003289	XLOC_003289	AGAP001590	2R:6500796-6508125	Resistant	Susceptible	OK	4.51934	9.33924	-2.06651	1.04719	2.23444	5e-05	0.00122873	yes
XLOC_000324	XLOC_000324	AGAP005324	2L:14075294-14100657	Resistant	Susceptible	OK	34.2779	70.8266	-2.06625	1.04701	2.32168	5e-05	0.00122873	yes
XLOC_009069	XLOC_009069	AGAP007836	3R:1539404-1545669	Resistant	Susceptible	OK	26.6364	54.9851	-2.06428	1.04564	2.30824	5e-05	0.00122873	yes
XLOC_009363	XLOC_009363	AGAP008369	3R:10088545-10093543	Resistant	Susceptible	OK	91.9811	189.755	-2.06298	1.04473	1.78023	0.00095	0.0128834	yes
XLOC_002717	XLOC_002717	AGAP007061	2L:42071846-42076115	Resistant	Susceptible	OK	24.494	50.53	-2.06295	1.04471	2.16393	0.0001	0.00222419	yes
XLOC_002030	XLOC_002030	AGAP005773	2L:20436942-20492981	Resistant	Susceptible	OK	8.80046	18.1511	-2.06252	1.04441	2.12077	0.0006	0.0091646	yes
XLOC_003691	XLOC_003691	AGAP002355	2R:20583975-20591576	Resistant	Susceptible	OK	122.336	252.051	-2.06032	1.04287	1.94787	0.0001	0.00222419	yes
XLOC_011340	XLOC_011340	AGAP009518	3R:35131421-35136776	Resistant	Susceptible	OK	2.14237	4.41361	-2.06015	1.04275	2.08721	0.0003	0.00540144	yes
XLOC_008510	XLOC_008510	AGAP011527	3L:26543310-26551470	Resistant	Susceptible	OK	2.24058	4.61164	-2.05823	1.04141	2.12075	0.0048	0.0426314	yes
XLOC_010002	XLOC_010002	AGAP009581	3R:36554040-36561634	Resistant	Susceptible	OK	1.02817	2.11521	-2.05726	1.04072	1.9056	0.0002	0.00393711	yes
XLOC_007575	XLOC_007575	AGAP011870	3L:34356715-34555878	Resistant	Susceptible	OK	12.5404	25.7666	-2.05469	1.03892	2.24545	5e-05	0.00122873	yes
XLOC_000811	XLOC_000811	AGAP006381	2L:30950861-30957382	Resistant	Susceptible	OK	1.02129	2.09671	-2.053	1.03774	1.86751	0.00045	0.00738854	yes
XLOC_012431	XLOC_012431	AGAP000299	X:5327169-5337482	Resistant	Susceptible	OK	3.64601	7.48422	-2.05272	1.03753	2.29073	0.00085	0.0118267	yes
XLOC_007402	XLOC_007402	AGAP011516	3L:26318397-26319625	Resistant	Susceptible	OK	100.232	205.68	-2.05204	1.03706	2.38282	5e-05	0.00122873	yes
XLOC_003517	XLOC_003517	AGAP002036	2R:14119306-14124417	Resistant	Susceptible	OK	16.0271	32.885	-2.05184	1.03691	2.30621	5e-05	0.00122873	yes
XLOC_000492	XLOC_000492	AGAP005682	2L:18725670-18740086	Resistant	Susceptible	OK	3.65764	7.50124	-2.05084	1.03621	2.38087	5e-05	0.00122873	yes
XLOC_002037	XLOC_002037	AGAP005787	2L:20649733-20650289	Resistant	Susceptible	OK	8.91605	18.2849	-2.05078	1.03618	2.90939	0.00025	0.00467068	yes
XLOC_005787	XLOC_005787	AGAP002674	2R:25378948-25391048	Resistant	Susceptible	OK	2.25815	4.62842	-2.04965	1.03538	2.22829	5e-05	0.00122873	yes
XLOC_006665	XLOC_006665	AGAP004362	2R:55056007-55067729	Resistant	Susceptible	OK	229.524	470.296	-2.04901	1.03493	1.8159	0.0001	0.00222419	yes
XLOC_013208	XLOC_013208	AGAP000795	X:14461511-14527163	Resistant	Susceptible	OK	1.17505	2.40528	-2.04696	1.03348	1.82749	0.00025	0.00467068	yes
XLOC_008532	XLOC_008532	AGAP011563	3L:27773158-27773862	Resistant	Susceptible	OK	36.752	75.0977	-2.04336	1.03094	3.46703	5e-05	0.00122873	yes
XLOC_003651	XLOC_003651	AGAP002279	2R:18533395-18535271	Resistant	Susceptible	OK	3.16681	6.45729	-2.03905	1.0279	2.251	5e-05	0.00122873	yes
XLOC_006221	XLOC_006221	NIT8537	2R:39064115-39065063	Resistant	Susceptible	OK	17.1418	34.9212	-2.0372	1.02658	2.66192	5e-05	0.00122873	yes
XLOC_000022	XLOC_000022	AGAP004717	2L:2643649-2679635	Resistant	Susceptible	OK	3.33443	6.78763	-2.03562	1.02547	2.09024	0.0001	0.00222419	yes
XLOC_004260	XLOC_004260	AGAP003372	2R:36924356-36929285	Resistant	Susceptible	OK	74.0517	150.31	-2.0298	1.02134	1.97042	5e-05	0.00122873	yes
XLOC_007789	XLOC_007789	AGAP012304	3L:39966013-39967236	Resistant	Susceptible	OK	280.786	569.736	-2.02908	1.02082	2.32099	0.0001	0.00222419	yes
XLOC_012442	XLOC_012442	AGAP000321	X:5698847-5711854	Resistant	Susceptible	OK	27.8506	56.4801	-2.02797	1.02003	2.10651	5e-05	0.00122873	yes
XLOC_012382	XLOC_012382	CYP4C25	X:3190902-3200783	Resistant	Susceptible	OK	0.525957	1.06514	-2.02515	1.01802	1.54727	0.006	0.0499373	yes
XLOC_002056	XLOC_002056	URM1_ANOGA	2L:22049965-22051521	Resistant	Susceptible	OK	22.4352	45.3619	-2.02191	1.01571	2.9508	5e-05	0.00122873	yes
XLOC_005233	XLOC_005233	AGAP001634	2R:7195471-7197583	Resistant	Susceptible	OK	11.3759	22.9864	-2.02062	1.0148	2.37954	5e-05	0.00122873	yes
XLOC_001540	XLOC_001540	AGAP004823	2L:3915260-3917699	Resistant	Susceptible	OK	5.00455	10.1003	-2.01822	1.01309	2.43601	5e-05	0.00122873	yes
XLOC_006556	XLOC_006556	CLIPB5	2R:50743016-50744780	Resistant	Susceptible	OK	29.9306	60.3872	-2.01757	1.01262	2.68093	5e-05	0.00122873	yes
XLOC_001173	XLOC_001173	AGAP007161	2L:43610628-43611658	Resistant	Susceptible	OK	81.9936	165.379	-2.01697	1.01219	2.75235	5e-05	0.00122873	yes
XLOC_010241	XLOC_010241	AGAP010023	3R:47881856-47893426	Resistant	Susceptible	OK	3.3289	6.71173	-2.0162	1.01164	2.29994	5e-05	0.00122873	yes
XLOC_007035	XLOC_007035	AGAP010750	3L:9789481-9818643	Resistant	Susceptible	OK	15.1185	30.4783	-2.01596	1.01146	1.92241	0.0001	0.00222419	yes
XLOC_010850	XLOC_010850	GPRMGL2	3R:13869561-13878774	Resistant	Susceptible	OK	5.69195	11.4634	-2.01397	1.01004	2.40038	5e-05	0.00122873	yes
XLOC_008722	XLOC_008722	AGAP011928	3L:35219092-35226901	Resistant	Susceptible	OK	15.8942	32.0082	-2.01383	1.00994	2.05957	0.0027	0.0277492	yes
XLOC_001292	XLOC_001292	AGAP007421	2L:46553455-46560862	Resistant	Susceptible	OK	16.6469	33.4545	-2.00965	1.00695	1.85094	0.0017	0.0196842	yes
XLOC_008512	XLOC_008512	AGAP011529	3L:26625290-26633350	Resistant	Susceptible	OK	1.69631	3.40854	-2.00939	1.00676	1.93359	0.0004	0.00676851	yes
XLOC_006608	XLOC_006608	AGAP004237	2R:52958428-52962558	Resistant	Susceptible	OK	30.6908	61.5873	-2.0067	1.00483	2.06892	0.00015	0.00314162	yes
XLOC_009319	XLOC_009319	TRY6_ANOGA	3R:8624614-8625447	Resistant	Susceptible	OK	4.70361	9.41582	-2.00183	1.00132	2.03752	0.00255	0.0265882	yes
XLOC_007904	XLOC_007904	AGAP010395	3L:2667744-2670952	Resistant	Susceptible	OK	6.34676	12.7019	-2.00132	1.00096	2.52075	5e-05	0.00122873	yes
XLOC_003145	XLOC_003145	AGAP012950	2R:2466312-2468758	Resistant	Susceptible	OK	1.00448	2.00947	-2.00051	1.00037	1.76952	0.001	0.0133522	yes
XLOC_012590	XLOC_012590	AGAP000633	X:11369792-11372923	Resistant	Susceptible	OK	32.4669	64.9104	-1.99928	0.999478	2.29047	5e-05	0.00122873	yes
XLOC_006749	XLOC_006749	AGAP004534	2R:57455806-57457106	Resistant	Susceptible	OK	3.73011	7.44746	-1.99658	0.997532	2.27398	0.00055	0.00861939	yes
XLOC_003958	XLOC_003958	CLIPD6	2R:27897865-27900980	Resistant	Susceptible	OK	26.8095	53.464	-1.99422	0.995822	2.47456	5e-05	0.00122873	yes
XLOC_013327	XLOC_013327	AGAP001021	X:19597157-19604587	Resistant	Susceptible	OK	33.0183	65.6916	-1.98955	0.992442	1.97646	5e-05	0.00122873	yes
XLOC_012412	XLOC_012412	AGAP000254	X:4773427-4792432	Resistant	Susceptible	OK	10.1948	20.28	-1.98925	0.992227	2.27013	5e-05	0.00122873	yes
XLOC_008897	XLOC_008897	AGAP012238	3L:39235305-39237122	Resistant	Susceptible	OK	2.64654	5.26376	-1.98892	0.991986	2.17617	0.00265	0.0274023	yes
XLOC_001606	XLOC_001606	AGAP004944	2L:6544140-6546511	Resistant	Susceptible	OK	60.1898	119.491	-1.98524	0.989312	2.13405	0.00015	0.00314162	yes
XLOC_006129	XLOC_006129	AGAP003317	2R:35843367-35846497	Resistant	Susceptible	OK	21.1802	42.0468	-1.98519	0.989278	2.72257	5e-05	0.00122873	yes
XLOC_008346	XLOC_008346	AGAP011205	3L:19320130-19325166	Resistant	Susceptible	OK	3.72931	7.40172	-1.98474	0.988951	2.20707	5e-05	0.00122873	yes
XLOC_003800	XLOC_003800	GPRHIS	2R:22968002-22970561	Resistant	Susceptible	OK	1.27621	2.53218	-1.98414	0.988514	1.74665	0.00045	0.00738854	yes
XLOC_008896	XLOC_008896	AGAP012237	3L:39209947-39235216	Resistant	Susceptible	OK	5.52902	10.965	-1.98317	0.98781	2.42896	5e-05	0.00122873	yes
XLOC_004664	XLOC_004664	AGAP004124	2R:50384353-50387218	Resistant	Susceptible	OK	0.838902	1.66039	-1.97924	0.984947	1.66657	0.005	0.0439222	yes
XLOC_005012	XLOC_005012	AGAP001206	2R:1527420-1529058	Resistant	Susceptible	OK	1.84736	3.65158	-1.97665	0.983057	1.87487	0.0011	0.014297	yes
XLOC_002151	XLOC_002151	CPR26	2L:24626032-24626971	Resistant	Susceptible	OK	221.271	437.168	-1.97571	0.98237	2.58275	5e-05	0.00122873	yes
XLOC_011324	XLOC_011324	AGAP009489	3R:34708405-34709391	Resistant	Susceptible	OK	30.8351	60.9208	-1.9757	0.982359	2.91763	5e-05	0.00122873	yes
XLOC_012134	XLOC_012134	AGAP012696	UNKN:24016566-24017643	Resistant	Susceptible	OK	5.20656	10.2809	-1.97461	0.981566	2.33668	5e-05	0.00122873	yes
XLOC_003279	XLOC_003279	GPRNNA5	2R:6265271-6268016	Resistant	Susceptible	OK	6.80666	13.4238	-1.97216	0.979772	2.51707	5e-05	0.00122873	yes
XLOC_009715	XLOC_009715	GPRNNB1	3R:23301304-23358303	Resistant	Susceptible	OK	0.414438	0.816634	-1.97046	0.978534	1.6223	0.0037	0.0351469	yes
XLOC_001306	XLOC_001306	AGAP007439	2L:46595185-46597354	Resistant	Susceptible	OK	0.847334	1.66889	-1.96958	0.977887	1.64938	0.0029	0.0293136	yes
XLOC_012960	XLOC_012960	AGAP000309	X:5452490-5458462	Resistant	Susceptible	OK	1.35001	2.65752	-1.96852	0.977114	1.91194	0.0004	0.00676851	yes
XLOC_010707	XLOC_010707	AGAP008362	3R:10049242-10054370	Resistant	Susceptible	OK	6.62374	13.0376	-1.96831	0.976961	2.22276	5e-05	0.00122873	yes
XLOC_000040	XLOC_000040	CASPL2	2L:3063115-3064911	Resistant	Susceptible	OK	9.0105	17.7215	-1.96676	0.975819	2.56044	5e-05	0.00122873	yes
XLOC_005194	XLOC_005194	AGAP001563	2R:6276430-6280676	Resistant	Susceptible	OK	26.234	51.5371	-1.96452	0.974174	2.08733	0.0001	0.00222419	yes
XLOC_000863	XLOC_000863	CPR134	2L:33052162-33062575	Resistant	Susceptible	OK	2.35819	4.63049	-1.96358	0.973487	1.9146	0.001	0.0133522	yes
XLOC_002952	XLOC_002952	AGAP007547	2L:47466893-47468432	Resistant	Susceptible	OK	9.3684	18.3828	-1.96221	0.972482	2.56491	5e-05	0.00122873	yes
XLOC_008536	XLOC_008536	AGAP011570	3L:27950290-27954900	Resistant	Susceptible	OK	16.1698	31.6977	-1.9603	0.971076	2.19199	0.0001	0.00222419	yes
XLOC_009496	XLOC_009496	AGAP008584	3R:13292075-13297285	Resistant	Susceptible	OK	8.98989	17.6169	-1.95963	0.970583	2.21228	5e-05	0.00122873	yes
XLOC_010573	XLOC_010573	AGAP008109	3R:5819233-5820760	Resistant	Susceptible	OK	50.5264	98.9572	-1.95852	0.969766	1.95906	0.0001	0.00222419	yes
XLOC_012020	XLOC_012020	AGAP013616	UNKN:8131521-8132128	Resistant	Susceptible	OK	3.68512	7.21051	-1.95666	0.96839	2.06253	0.0053	0.0457593	yes
XLOC_007853	XLOC_007853	AGAP010311	3L:119534-125410	Resistant	Susceptible	OK	13.2103	25.847	-1.95658	0.968332	2.69912	5e-05	0.00122873	yes
XLOC_004425	XLOC_004425	AGAP003661	2R:41315026-41324364	Resistant	Susceptible	OK	22.7508	44.4588	-1.95416	0.966554	1.6096	0.00475	0.0423099	yes
XLOC_001717	XLOC_001717	AGAP005162	2L:10820810-10847221	Resistant	Susceptible	OK	8.81346	17.2125	-1.95298	0.965679	2.11365	5e-05	0.00122873	yes
XLOC_006049	XLOC_006049	AGAP003162	2R:33442602-33450523	Resistant	Susceptible	OK	11.8674	23.1707	-1.95247	0.965294	2.15216	5e-05	0.00122873	yes
XLOC_000284	XLOC_000284	AGAP005285	2L:13637834-13658562	Resistant	Susceptible	OK	1.65211	3.22472	-1.95188	0.964866	2.18186	5e-05	0.00122873	yes
XLOC_011820	XLOC_011820	AGAP012648	UNKN:22332616-22333826	Resistant	Susceptible	OK	5.99724	11.7022	-1.95126	0.964408	2.27023	0.00025	0.00467068	yes
XLOC_001293	XLOC_001293	AGAP007423	2L:46561063-46565258	Resistant	Susceptible	OK	4.45526	8.68387	-1.94913	0.962831	1.98629	0.0001	0.00222419	yes
XLOC_004422	XLOC_004422	AGAP003656	2R:41180952-41215391	Resistant	Susceptible	OK	28.7768	55.9901	-1.94567	0.960267	1.79107	0.00045	0.00738854	yes
XLOC_010545	XLOC_010545	SAPP1	3R:4866375-4867629	Resistant	Susceptible	OK	1077.74	2094.83	-1.94372	0.958821	2.09571	0.0006	0.0091646	yes
XLOC_002410	XLOC_002410	AGAP006480	2L:32842108-32843898	Resistant	Susceptible	OK	237.079	460.735	-1.94338	0.958569	1.93227	0.0002	0.00393711	yes
XLOC_008787	XLOC_008787	AGAP028007	3L:36798032-36799821	Resistant	Susceptible	OK	2.14784	4.17397	-1.94333	0.958531	2.01696	0.0007	0.0102245	yes
XLOC_003913	XLOC_003913	AGAP002736	2R:26356724-26362523	Resistant	Susceptible	OK	19.2879	37.4248	-1.94033	0.956301	2.1027	0.00015	0.00314162	yes
XLOC_003535	XLOC_003535	AGAP002065	2R:14723264-14724907	Resistant	Susceptible	OK	13.7966	26.7408	-1.93822	0.954732	2.52229	5e-05	0.00122873	yes
XLOC_011489	XLOC_011489	CASPS8	3R:44043399-44044363	Resistant	Susceptible	OK	8.26365	16.0153	-1.93804	0.9546	2.48867	0.0001	0.00222419	yes
XLOC_009055	XLOC_009055	AGAP007814	3R:1330153-1339141	Resistant	Susceptible	OK	7.76823	15.0469	-1.93698	0.953809	2.88231	0.00175	0.0200976	yes
XLOC_000521	XLOC_000521	AGAP005737	2L:19980173-20024720	Resistant	Susceptible	OK	2.23909	4.33371	-1.93548	0.952689	1.95548	0.0025	0.0261639	yes
XLOC_007895	XLOC_007895	AGAP010385	3L:2430996-2433934	Resistant	Susceptible	OK	15.6012	30.1915	-1.9352	0.952489	2.89174	0.0002	0.00393711	yes
XLOC_010307	XLOC_010307	AGAP010155	3R:49520675-49528986	Resistant	Susceptible	OK	23.8982	46.2436	-1.93502	0.952351	2.30258	5e-05	0.00122873	yes
XLOC_008626	XLOC_008626	AGAP011749	3L:32886015-32888673	Resistant	Susceptible	OK	23.3686	45.2165	-1.93493	0.952277	2.30478	5e-05	0.00122873	yes
XLOC_003715	XLOC_003715	AGAP002399	2R:20946287-20949539	Resistant	Susceptible	OK	38.5051	74.4629	-1.93385	0.951472	2.15699	5e-05	0.00122873	yes
XLOC_012720	XLOC_012720	AGAP000904	X:17079068-17099382	Resistant	Susceptible	OK	7.66908	14.8305	-1.9338	0.951437	1.97424	0.0001	0.00222419	yes
XLOC_008565	XLOC_008565	AGAP028105	3L:30349035-30353376	Resistant	Susceptible	OK	3.35961	6.4938	-1.9329	0.950769	2.17387	5e-05	0.00122873	yes
XLOC_002659	XLOC_002659	AGAP006964	2L:40279725-40280593	Resistant	Susceptible	OK	75.8375	146.184	-1.9276	0.946799	2.63256	0.0002	0.00393711	yes
XLOC_008730	XLOC_008730	AGAP011940	3L:35411761-35414327	Resistant	Susceptible	OK	32.1745	62.0121	-1.92737	0.946634	2.10257	0.00015	0.00314162	yes
XLOC_004463	XLOC_004463	AGAP003726	2R:42472298-42498930	Resistant	Susceptible	OK	12.6065	24.2825	-1.92619	0.945751	2.14504	5e-05	0.00122873	yes
XLOC_003079	XLOC_003079	AGAP001181	2R:789094-789957	Resistant	Susceptible	OK	76.808	147.914	-1.92576	0.945428	2.86484	5e-05	0.00122873	yes
XLOC_000968	XLOC_000968	AGAP006745	2L:37706861-37710190	Resistant	Susceptible	OK	10.8906	20.9374	-1.92252	0.943	2.12575	5e-05	0.00122873	yes
XLOC_008350	XLOC_008350	AGAP011209	3L:19404724-19405932	Resistant	Susceptible	OK	23.6966	45.553	-1.92234	0.942863	4.06605	0.0005	0.00802975	yes
XLOC_010441	XLOC_010441	AGAP007849	3R:2034048-2094208	Resistant	Susceptible	OK	4.16854	8.00513	-1.92037	0.941385	2.07023	5e-05	0.00122873	yes
XLOC_001983	XLOC_001983	GPRNNA21	2L:18693375-18697785	Resistant	Susceptible	OK	4.65681	8.94192	-1.92018	0.941242	2.18847	0.00075	0.0107822	yes
XLOC_009847	XLOC_009847	AGAP009274	3R:30508592-30516917	Resistant	Susceptible	OK	2.53698	4.8709	-1.91996	0.941075	1.82496	0.0005	0.00802975	yes
XLOC_009286	XLOC_009286	AGAP008221	3R:7028562-7044274	Resistant	Susceptible	OK	0.855878	1.64293	-1.91958	0.940794	1.89736	0.0002	0.00393711	yes
XLOC_002630	XLOC_002630	AGAP006901	2L:39704623-39749608	Resistant	Susceptible	OK	175.981	337.406	-1.91729	0.939065	1.43022	0.0035	0.0337025	yes
XLOC_006260	XLOC_006260	AGAP003583	2R:40339597-40340889	Resistant	Susceptible	OK	6.33034	12.1364	-1.91718	0.938986	2.16951	0.0002	0.00393711	yes
XLOC_006738	XLOC_006738	AGAP004501	2R:57097972-57099278	Resistant	Susceptible	OK	6.26188	11.9914	-1.91498	0.93733	2.22793	0.00015	0.00314162	yes
XLOC_011059	XLOC_011059	AGAP008990	3R:22786768-22789722	Resistant	Susceptible	OK	33.5939	64.2824	-1.91351	0.936226	2.18369	0.0002	0.00393711	yes
XLOC_005811	XLOC_005811	AGAP002725	2R:26248499-26263468	Resistant	Susceptible	OK	3.12109	5.9699	-1.91276	0.935658	2.0689	5e-05	0.00122873	yes
XLOC_006114	XLOC_006114	AGAP003287	2R:35064759-35068555	Resistant	Susceptible	OK	2.43579	4.65599	-1.91149	0.934701	1.9533	0.0006	0.0091646	yes
XLOC_011135	XLOC_011135	AGAP009115	3R:26060033-26136369	Resistant	Susceptible	OK	2.71528	5.18286	-1.90878	0.932644	2.09188	5e-05	0.00122873	yes
XLOC_002359	XLOC_002359	AGAP006371	2L:30561674-30563157	Resistant	Susceptible	OK	6.41643	12.2462	-1.90857	0.932489	2.18423	0.0004	0.00676851	yes
XLOC_000522	XLOC_000522	AGAP005739	2L:20046251-20060651	Resistant	Susceptible	OK	11.7716	22.4652	-1.90842	0.932381	1.59815	0.00115	0.0147537	yes
XLOC_013300	XLOC_013300	AGAP000969	X:18590128-18616690	Resistant	Susceptible	OK	101.648	193.983	-1.90838	0.93234	1.71625	0.0007	0.0102245	yes
XLOC_007428	XLOC_007428	AGAP011576	3L:28152531-28154387	Resistant	Susceptible	OK	3.27043	6.2409	-1.90828	0.932272	2.1899	0.0033	0.0323115	yes
XLOC_009666	XLOC_009666	AGAP008926	3R:21070734-21094022	Resistant	Susceptible	OK	22.9445	43.7595	-1.90719	0.931446	2.14794	5e-05	0.00122873	yes
XLOC_002052	XLOC_002052	AGAP005815	2L:21638345-21640590	Resistant	Susceptible	OK	16.9417	32.2772	-1.90519	0.929936	2.52557	5e-05	0.00122873	yes
XLOC_000103	XLOC_000103	AGAP004890	2L:4974900-4986660	Resistant	Susceptible	OK	111.901	212.512	-1.89911	0.925327	1.72607	0.0008	0.0113035	yes
XLOC_004332	XLOC_004332	AGAP013468	2R:38669403-38673883	Resistant	Susceptible	OK	2.56662	4.86897	-1.89704	0.923747	2.00413	0.00015	0.00314162	yes
XLOC_002481	XLOC_002481	AGAP006590	2L:34288134-34391778	Resistant	Susceptible	OK	5.20132	9.84568	-1.89292	0.920614	1.89636	0.00015	0.00314162	yes
XLOC_002751	XLOC_002751	AGAP007127	2L:43076932-43098986	Resistant	Susceptible	OK	4.58954	8.68495	-1.89234	0.920167	2.1539	0.0017	0.0196842	yes
XLOC_005661	XLOC_005661	AGAP013260	2R:21573457-21575079	Resistant	Susceptible	OK	45.2002	85.3851	-1.88904	0.917656	1.888	0.0012	0.0152044	yes
XLOC_013114	XLOC_013114	AGAP000629	X:11320150-11323879	Resistant	Susceptible	OK	10.9842	20.7307	-1.88732	0.91634	2.34587	5e-05	0.00122873	yes
XLOC_005730	XLOC_005730	AGAP002577	2R:23132007-23146452	Resistant	Susceptible	OK	3.17279	5.9809	-1.88506	0.914609	2.09992	0.0001	0.00222419	yes
XLOC_010054	XLOC_010054	AGAP009666	3R:38019200-38033519	Resistant	Susceptible	OK	2.51556	4.74126	-1.88477	0.914394	1.89025	0.0016	0.0188827	yes
XLOC_007498	XLOC_007498	AGAP011702	3L:31645367-31653862	Resistant	Susceptible	OK	7.24044	13.6333	-1.88294	0.912989	2.18596	5e-05	0.00122873	yes
XLOC_002729	XLOC_002729	AGAP007075	2L:42203908-42207185	Resistant	Susceptible	OK	10.6165	19.9868	-1.88262	0.912731	2.34563	5e-05	0.00122873	yes
XLOC_008490	XLOC_008490	AGAP011498	3L:25473135-25507620	Resistant	Susceptible	OK	10.8996	20.5114	-1.88185	0.912148	2.16017	5e-05	0.00122873	yes
XLOC_004454	XLOC_004454	AGAP003709	2R:42216447-42281085	Resistant	Susceptible	OK	12.1399	22.839	-1.88132	0.911739	1.97374	5e-05	0.00122873	yes
XLOC_008551	XLOC_008551	AGAP011603	3L:29279441-29300462	Resistant	Susceptible	OK	51.0006	95.9419	-1.88119	0.911646	1.68544	0.00055	0.00861939	yes
XLOC_004583	XLOC_004583	AGAP003965	2R:47122864-47192046	Resistant	Susceptible	OK	0.835977	1.57242	-1.88094	0.911446	1.68212	0.0023	0.0246755	yes
XLOC_002878	XLOC_002878	AGAP007359	2L:46045214-46050548	Resistant	Susceptible	OK	1.27991	2.40612	-1.87991	0.910671	1.69709	0.0017	0.0196842	yes
XLOC_006209	XLOC_006209	AGAP003484	2R:38548839-38559123	Resistant	Susceptible	OK	35.3664	66.4801	-1.87975	0.910543	1.86382	0.00015	0.00314162	yes
XLOC_004450	XLOC_004450	AGAP003702	2R:42149749-42174563	Resistant	Susceptible	OK	12.4346	23.369	-1.87935	0.910233	1.96156	0.0001	0.00222419	yes
XLOC_003701	XLOC_003701	AGAP002378	2R:20815982-20817794	Resistant	Susceptible	OK	54.6513	102.659	-1.87844	0.909533	2.02038	0.0004	0.00676851	yes
XLOC_006320	XLOC_006320	AGAP003720	2R:42428160-42430225	Resistant	Susceptible	OK	54.5693	102.47	-1.8778	0.909041	2.05492	0.00035	0.00610618	yes
XLOC_009380	XLOC_009380	AGAP008403	3R:10356644-10360168	Resistant	Susceptible	OK	7.24079	13.5965	-1.87776	0.909014	2.06379	0.00035	0.00610618	yes
XLOC_008266	XLOC_008266	AGAP011053	3L:15784160-15785543	Resistant	Susceptible	OK	113.603	213.234	-1.87701	0.908434	2.07984	0.0006	0.0091646	yes
XLOC_000336	XLOC_000336	AGAP005350	2L:14436242-14439840	Resistant	Susceptible	OK	25.7522	48.294	-1.87533	0.907149	2.35414	0.0001	0.00222419	yes
XLOC_007075	XLOC_007075	AGAP010823	3L:11443684-11449916	Resistant	Susceptible	OK	11.459	21.4848	-1.87493	0.906827	2.32664	5e-05	0.00122873	yes
XLOC_009756	XLOC_009756	AGAP009100	3R:25597267-25599732	Resistant	Susceptible	OK	12.7785	23.9538	-1.87454	0.906538	2.21454	5e-05	0.00122873	yes
XLOC_008479	XLOC_008479	AGAP011478	3L:25038433-25049152	Resistant	Susceptible	OK	159.073	298.184	-1.87451	0.906513	2.08132	0.001	0.0133522	yes
XLOC_009872	XLOC_009872	AGAP009315	3R:31206794-31238455	Resistant	Susceptible	OK	11.46	21.4563	-1.87228	0.904791	2.03518	0.00025	0.00467068	yes
XLOC_011454	XLOC_011454	AGAP009771	3R:42775762-42776266	Resistant	Susceptible	OK	9.71435	18.1829	-1.87176	0.904392	2.43763	0.0016	0.0188827	yes
XLOC_000423	XLOC_000423	AGAP005536	2L:16799713-16839731	Resistant	Susceptible	OK	9.08546	17.0017	-1.87131	0.904048	2.0914	0.0001	0.00222419	yes
XLOC_010158	XLOC_010158	CPR81	3R:44722311-44724555	Resistant	Susceptible	OK	150.568	281.576	-1.87009	0.903109	2.53587	0.0003	0.00540144	yes
XLOC_006775	XLOC_006775	AGAP004596	2R:58245635-58251038	Resistant	Susceptible	OK	519.907	971.234	-1.86809	0.901564	1.7448	0.0024	0.0253612	yes
XLOC_012545	XLOC_012545	AGAP000551	X:9857330-9862712	Resistant	Susceptible	OK	13.277	24.7737	-1.86591	0.899879	1.94249	0.00035	0.00610618	yes
XLOC_012957	XLOC_012957	AGAP000303	X:5365576-5371383	Resistant	Susceptible	OK	0.74656	1.39291	-1.86577	0.899776	1.61395	0.00215	0.0235224	yes
XLOC_011828	XLOC_011828	AGAP012666	UNKN:22871413-22872648	Resistant	Susceptible	OK	12.3262	22.9907	-1.86519	0.899318	2.38577	0.0001	0.00222419	yes
XLOC_008088	XLOC_008088	AGAP010725	3L:8995076-8998846	Resistant	Susceptible	OK	7.80522	14.5478	-1.86386	0.898294	2.31345	0.0001	0.00222419	yes
XLOC_004117	XLOC_004117	AGAP003117	2R:32854807-32859345	Resistant	Susceptible	OK	4.06198	7.56659	-1.86278	0.897459	2.00839	0.00025	0.00467068	yes
XLOC_000680	XLOC_000680	AGAP006091	2L:26551921-26583144	Resistant	Susceptible	OK	9.18738	17.1055	-1.86185	0.896738	2.29058	5e-05	0.00122873	yes
XLOC_005141	XLOC_005141	AGAP001470	2R:5352330-5355060	Resistant	Susceptible	OK	8.27677	15.4007	-1.86071	0.895859	2.27574	5e-05	0.00122873	yes
XLOC_007375	XLOC_007375	AGAP011459	3L:24939355-24942598	Resistant	Susceptible	OK	4.90853	9.12055	-1.8581	0.893829	2.13716	5e-05	0.00122873	yes
XLOC_009408	XLOC_009408	AGAP008441	3R:10816146-10818195	Resistant	Susceptible	OK	1.14556	2.12797	-1.85758	0.893424	1.66871	0.00275	0.0281602	yes
XLOC_010889	XLOC_010889	AGAP008710	3R:15834732-15840880	Resistant	Susceptible	OK	23.6303	43.8086	-1.85392	0.890575	4.09501	0.0016	0.0188827	yes
XLOC_000619	XLOC_000619	AGAP005952	2L:24024063-24034800	Resistant	Susceptible	OK	23.1087	42.812	-1.85264	0.889579	1.96673	0.00025	0.00467068	yes
XLOC_004707	XLOC_004707	AGAP004209	2R:51883019-51900271	Resistant	Susceptible	OK	2.94005	5.44591	-1.85232	0.889332	2.02624	5e-05	0.00122873	yes
XLOC_005227	XLOC_005227	AGAP001628	2R:7020546-7021910	Resistant	Susceptible	OK	13.14	24.3262	-1.85131	0.888543	2.39816	5e-05	0.00122873	yes
XLOC_001414	XLOC_001414	AGAP007627	2L:48390478-48457165	Resistant	Susceptible	OK	4.48001	8.28137	-1.84852	0.886367	2.13127	5e-05	0.00122873	yes
XLOC_008509	XLOC_008509	AGAP011526	3L:26521433-26531738	Resistant	Susceptible	OK	3.93095	7.26436	-1.84799	0.885955	2.00504	5e-05	0.00122873	yes
XLOC_007217	XLOC_007217	AGAP011141	3L:17840387-17849785	Resistant	Susceptible	OK	38.183	70.5535	-1.84777	0.885789	2.07274	5e-05	0.00122873	yes
XLOC_013284	XLOC_013284	AGAP000941	X:18244402-18251267	Resistant	Susceptible	OK	176.498	326.067	-1.84743	0.885521	1.77932	0.0003	0.00540144	yes
XLOC_000271	XLOC_000271	AGAP005257	2L:13267021-13319286	Resistant	Susceptible	OK	11.8585	21.8782	-1.84494	0.883565	2.01846	0.0001	0.00222419	yes
XLOC_006340	XLOC_006340	AGAP003758	2R:43091596-43093330	Resistant	Susceptible	OK	10.102	18.6275	-1.84394	0.882796	2.17731	0.0002	0.00393711	yes
XLOC_003586	XLOC_003586	AGAP002161	2R:16611021-16635610	Resistant	Susceptible	OK	21.8915	40.3496	-1.84316	0.882187	1.88766	0.0001	0.00222419	yes
XLOC_002879	XLOC_002879	AGAP007362	2L:46062100-46079300	Resistant	Susceptible	OK	71.4284	131.6	-1.8424	0.881586	1.76544	0.00015	0.00314162	yes
XLOC_010476	XLOC_010476	AGAP007924	3R:2856037-2897844	Resistant	Susceptible	OK	0.380223	0.700376	-1.84201	0.881285	1.76799	0.00035	0.00610618	yes
XLOC_001406	XLOC_001406	AGAP007613	2L:48278095-48280015	Resistant	Susceptible	OK	3.04848	5.61424	-1.84165	0.881	1.81875	0.0025	0.0261639	yes
XLOC_004867	XLOC_004867	AGAP004518	2R:57303199-57305292	Resistant	Susceptible	OK	9.42042	17.3456	-1.84128	0.880705	2.17087	0.0002	0.00393711	yes
XLOC_000360	XLOC_000360	AGAP005400	2L:15054807-15075117	Resistant	Susceptible	OK	184.608	339.806	-1.84069	0.880246	1.74029	0.00065	0.00967431	yes
XLOC_001546	XLOC_001546	AGAP004834	2L:4243690-4252291	Resistant	Susceptible	OK	17.0717	31.3882	-1.83861	0.878616	1.99468	0.00015	0.00314162	yes
XLOC_006010	XLOC_006010	AGAP003070	2R:31966561-32068858	Resistant	Susceptible	OK	2.4277	4.46294	-1.83834	0.878408	1.92453	5e-05	0.00122873	yes
XLOC_001255	XLOC_001255	AGAP007357	2L:46022063-46028811	Resistant	Susceptible	OK	12.4085	22.7797	-1.83581	0.876417	2.24628	5e-05	0.00122873	yes
XLOC_011674	XLOC_011674	AGAP010230	3R:51299820-51308410	Resistant	Susceptible	OK	12.6021	23.1269	-1.83516	0.875906	2.16507	0.00025	0.00467068	yes
XLOC_002485	XLOC_002485	AGAP006594	2L:34528608-34533710	Resistant	Susceptible	OK	20.1211	36.9183	-1.83481	0.875626	1.95549	5e-05	0.00122873	yes
XLOC_004470	XLOC_004470	AGAP003735	2R:42726544-42755371	Resistant	Susceptible	OK	5.63978	10.3473	-1.8347	0.875547	2.00614	5e-05	0.00122873	yes
XLOC_012721	XLOC_012721	AGAP000906	X:17099580-17107525	Resistant	Susceptible	OK	67.7576	124.291	-1.83435	0.875265	1.95793	0.0009	0.0123896	yes
XLOC_002786	XLOC_002786	AGAP007198	2L:44193775-44200750	Resistant	Susceptible	OK	13.0179	23.8662	-1.83334	0.874472	1.85566	5e-05	0.00122873	yes
XLOC_006922	XLOC_006922	CLIPE4	3L:5676672-5680124	Resistant	Susceptible	OK	31.9517	58.5493	-1.83243	0.87376	1.94867	0.0005	0.00802975	yes
XLOC_007924	XLOC_007924	AGAP010428	3L:3183626-3188651	Resistant	Susceptible	OK	98.7081	180.638	-1.83002	0.871859	1.86671	0.0006	0.0091646	yes
XLOC_012026	XLOC_012026	AGAP012507	UNKN:9825986-9832420	Resistant	Susceptible	OK	0.749863	1.37205	-1.82973	0.871637	1.5452	0.0045	0.0406845	yes
XLOC_000586	XLOC_000586	AGAP005884	2L:23144467-23152286	Resistant	Susceptible	OK	8.32979	15.2413	-1.82973	0.871634	1.96966	0.0001	0.00222419	yes
XLOC_012472	XLOC_012472	AGAP000393	X:7193218-7195884	Resistant	Susceptible	OK	123.577	226.1	-1.82963	0.871549	1.63125	0.00115	0.0147537	yes
XLOC_012386	XLOC_012386	AGAP000204	X:3375688-3377001	Resistant	Susceptible	OK	5.62465	10.291	-1.82962	0.87155	2.11628	0.00085	0.0118267	yes
XLOC_003677	XLOC_003677	AGAP002328	2R:19895008-19898969	Resistant	Susceptible	OK	30.4061	55.6061	-1.82878	0.870882	1.64875	0.00085	0.0118267	yes
XLOC_004993	XLOC_004993	GPROP6	2R:665797-667234	Resistant	Susceptible	OK	83.4445	152.564	-1.82833	0.870524	2.0413	0.00075	0.0107822	yes
XLOC_010410	XLOC_010410	AGAP007781	3R:762797-768298	Resistant	Susceptible	OK	653.479	1194.42	-1.82779	0.870091	1.82494	0.00155	0.018454	yes
XLOC_000060	XLOC_000060	AGAP004792	2L:3579850-3583746	Resistant	Susceptible	OK	47.9927	87.6851	-1.82705	0.869517	1.84005	0.00055	0.00861939	yes
XLOC_010242	XLOC_010242	AGAP010024	3R:47930146-47941811	Resistant	Susceptible	OK	13.6401	24.8787	-1.82394	0.867054	1.78478	0.0009	0.0123896	yes
XLOC_005983	XLOC_005983	AGAP003030	2R:31252285-31254127	Resistant	Susceptible	OK	369.665	673.373	-1.82158	0.865189	1.68862	0.00255	0.0265882	yes
XLOC_005125	XLOC_005125	AGAP001434	2R:4848634-4895916	Resistant	Susceptible	OK	5.89131	10.7313	-1.82155	0.865169	1.79104	0.00055	0.00861939	yes
XLOC_000201	XLOC_000201	AGAP005095	2L:9969228-9971786	Resistant	Susceptible	OK	1286.35	2341.87	-1.82055	0.86438	1.6081	0.0039	0.0365021	yes
XLOC_005300	XLOC_005300	GPRALS2	2R:9766908-9999598	Resistant	Susceptible	OK	1.408	2.56172	-1.8194	0.863461	1.42777	0.00525	0.0454555	yes
XLOC_007453	XLOC_007453	AGAP011618	3L:29911376-29968350	Resistant	Susceptible	OK	12.737	23.152	-1.8177	0.862114	2.059	0.0002	0.00393711	yes
XLOC_002081	XLOC_002081	AGAP005866	2L:22659642-22674320	Resistant	Susceptible	OK	42.8547	77.8937	-1.81762	0.862051	1.7506	0.00035	0.00610618	yes
XLOC_002174	XLOC_002174	AGAP006034	2L:25469311-25473092	Resistant	Susceptible	OK	1.02789	1.8664	-1.81576	0.860567	1.61294	0.00265	0.0274023	yes
XLOC_000650	XLOC_000650	AGAP006028	2L:25363651-25434556	Resistant	Susceptible	OK	8.41324	15.2619	-1.81403	0.859206	1.85595	0.0004	0.00676851	yes
XLOC_000848	XLOC_000848	AGAP006463	2L:32501414-32506238	Resistant	Susceptible	OK	3.30472	5.99403	-1.81378	0.858996	1.83485	0.0007	0.0102245	yes
XLOC_005113	XLOC_005113	AGAP001415	2R:4572744-4585913	Resistant	Susceptible	OK	3.88496	7.0443	-1.81322	0.858555	1.99681	0.00025	0.00467068	yes
XLOC_001767	XLOC_001767	AGAP005255	2L:13244004-13250634	Resistant	Susceptible	OK	16.5911	30.0615	-1.81191	0.857505	1.84812	0.004	0.0372932	yes
XLOC_007216	XLOC_007216	AGAP011136	3L:17789805-17790393	Resistant	Susceptible	OK	4.72203	8.55433	-1.81158	0.857249	2.02436	0.00465	0.041639	yes
XLOC_001043	XLOC_001043	AGAP006883	2L:39342319-39345905	Resistant	Susceptible	OK	4.69993	8.51426	-1.81157	0.857241	1.9987	0.0003	0.00540144	yes
XLOC_010730	XLOC_010730	TEP13	3R:10368016-10375160	Resistant	Susceptible	OK	4.70886	8.52868	-1.8112	0.856944	1.98575	0.0001	0.00222419	yes
XLOC_012970	XLOC_012970	AGAP000328	X:5759811-5767276	Resistant	Susceptible	OK	24.1028	43.622	-1.80983	0.855856	2.13719	0.00035	0.00610618	yes
XLOC_008057	XLOC_008057	AGAP010655	3L:8053873-8100371	Resistant	Susceptible	OK	4.18261	7.56864	-1.80955	0.855629	1.55358	0.002	0.0223081	yes
XLOC_002501	XLOC_002501	AGAP006633	2L:34865664-34877566	Resistant	Susceptible	OK	5.21123	9.42918	-1.8094	0.855507	1.76901	0.00025	0.00467068	yes
XLOC_000498	XLOC_000498	LRIM17	2L:18785248-18788122	Resistant	Susceptible	OK	123.771	223.744	-1.80773	0.854179	1.73288	0.00215	0.0235224	yes
XLOC_004915	XLOC_004915	GPRGBB2	2R:58230211-58238127	Resistant	Susceptible	OK	1.36427	2.466	-1.80756	0.854049	1.79219	0.00045	0.00738854	yes
XLOC_000384	XLOC_000384	CPR16	2L:15797626-15801993	Resistant	Susceptible	OK	391.677	707.961	-1.80751	0.854005	1.79373	0.0017	0.0196842	yes
XLOC_002285	XLOC_002285	AGAP006257	2L:28684405-28688740	Resistant	Susceptible	OK	7.04616	12.7236	-1.80575	0.852603	2.08113	0.00025	0.00467068	yes
XLOC_004615	XLOC_004615	AGAP004033	2R:48125097-48149667	Resistant	Susceptible	OK	4.87074	8.79142	-1.80495	0.851956	1.98439	0.0002	0.00393711	yes
XLOC_004733	XLOC_004733	AGAP004249	2R:53250632-53257346	Resistant	Susceptible	OK	2.15401	3.88687	-1.80448	0.851587	1.91644	0.0004	0.00676851	yes
XLOC_007497	XLOC_007497	AGAP011700	3L:31627114-31630485	Resistant	Susceptible	OK	45.5837	82.2504	-1.80438	0.851504	2.68287	0.0001	0.00222419	yes
XLOC_003236	XLOC_003236	AGAP001480	2R:5397434-5407083	Resistant	Susceptible	OK	41.8358	75.4863	-1.80435	0.851477	1.61721	0.0013	0.016144	yes
XLOC_005508	XLOC_005508	AGAP002157	2R:16574587-16583302	Resistant	Susceptible	OK	53.6142	96.6955	-1.80354	0.850833	1.65467	0.00125	0.0156906	yes
XLOC_012452	XLOC_012452	AGAP013476	X:5934316-5936196	Resistant	Susceptible	OK	2.50164	4.51127	-1.80333	0.850662	1.75196	0.0011	0.014297	yes
XLOC_002126	XLOC_002126	AGAP005956	2L:24045919-24048142	Resistant	Susceptible	OK	11.035	19.8962	-1.80301	0.850409	2.14424	0.00015	0.00314162	yes
XLOC_008614	XLOC_008614	AGAP011728	3L:32503421-32509436	Resistant	Susceptible	OK	1.10364	1.98949	-1.80266	0.850128	1.67085	0.00135	0.0166424	yes
XLOC_009056	XLOC_009056	AGAP007815	3R:1357233-1368006	Resistant	Susceptible	OK	8.92466	16.0711	-1.80075	0.848601	1.92981	0.0003	0.00540144	yes
XLOC_003698	XLOC_003698	AGAP002369	2R:20736413-20738177	Resistant	Susceptible	OK	4.94249	8.88879	-1.79844	0.846749	1.97556	0.0004	0.00676851	yes
XLOC_007437	XLOC_007437	AGAP011588	3L:28450089-28450853	Resistant	Susceptible	OK	6.55779	11.7865	-1.79733	0.845849	2.1213	0.002	0.0223081	yes
XLOC_009135	XLOC_009135	AGAP013738	3R:3260860-3262352	Resistant	Susceptible	OK	5.31093	9.54078	-1.79644	0.845142	2.00825	0.0007	0.0102245	yes
XLOC_009652	XLOC_009652	AGAP008900	3R:20579509-20581247	Resistant	Susceptible	OK	3.0058	5.39761	-1.79573	0.844572	1.89132	0.0019	0.0214264	yes
XLOC_013199	XLOC_013199	AGAP000779	X:13969856-13978437	Resistant	Susceptible	OK	1.48169	2.66025	-1.79542	0.844314	1.57796	0.00175	0.0200976	yes
XLOC_008808	XLOC_008808	AGAP012069	3L:37363402-37365080	Resistant	Susceptible	OK	1.6234	2.91463	-1.79539	0.844296	1.64081	0.00325	0.0319703	yes
XLOC_001118	XLOC_001118	LRIM15	2L:41607223-41609339	Resistant	Susceptible	OK	17.159	30.8062	-1.79534	0.844254	2.05273	0.0006	0.0091646	yes
XLOC_006304	XLOC_006304	AGAP003687	2R:42017754-42028168	Resistant	Susceptible	OK	44.7841	80.296	-1.79296	0.84234	1.72942	0.0009	0.0123896	yes
XLOC_002685	XLOC_002685	AGAP007006	2L:40730489-40759895	Resistant	Susceptible	OK	16.437	29.4409	-1.79114	0.840873	1.6632	0.0007	0.0102245	yes
XLOC_005257	XLOC_005257	AGAP001676	2R:8001904-8003591	Resistant	Susceptible	OK	3.35911	6.01215	-1.7898	0.839804	1.61022	0.0049	0.043303	yes
XLOC_000490	XLOC_000490	AGAP005675	2L:18648882-18670795	Resistant	Susceptible	OK	21.7866	38.961	-1.7883	0.838588	2.24694	0.00045	0.00738854	yes
XLOC_003629	XLOC_003629	AGAP002228	2R:17790876-17793760	Resistant	Susceptible	OK	6.31462	11.29	-1.78791	0.838285	2.02676	0.00045	0.00738854	yes
XLOC_008349	XLOC_008349	AGAP011208	3L:19386218-19389869	Resistant	Susceptible	OK	234.304	418.878	-1.78775	0.838148	2.09875	0.0007	0.0102245	yes
XLOC_008738	XLOC_008738	AGAP011956	3L:35532316-35545428	Resistant	Susceptible	OK	11.4353	20.4319	-1.78674	0.837332	2.19977	0.00035	0.00610618	yes
XLOC_012391	XLOC_012391	AGAP000211	X:3480445-3482704	Resistant	Susceptible	OK	40.3997	72.1338	-1.7855	0.836329	1.71034	0.00215	0.0235224	yes
XLOC_006359	XLOC_006359	AGAP003782	2R:43210530-43212492	Resistant	Susceptible	OK	2.05859	3.67447	-1.78495	0.835881	1.49055	0.0028	0.0284906	yes
XLOC_011510	XLOC_011510	CPR75	3R:44606878-44609038	Resistant	Susceptible	OK	2417.46	4308.83	-1.78238	0.833806	1.87704	0.0043	0.0392975	yes
XLOC_006864	XLOC_006864	AGAP010421	3L:3018538-3020428	Resistant	Susceptible	OK	375.323	668.484	-1.78109	0.832762	1.82844	0.00225	0.0243091	yes
XLOC_002663	XLOC_002663	TOLL9	2L:40434580-40440489	Resistant	Susceptible	OK	4.22416	7.51923	-1.78005	0.83192	1.96184	0.00035	0.00610618	yes
XLOC_012812	XLOC_012812	AGAP001093	X:24094798-24142048	Resistant	Susceptible	OK	35.6003	63.3651	-1.7799	0.831801	2.05648	0.0003	0.00540144	yes
XLOC_008552	XLOC_008552	AGAP011604	3L:29404404-29405243	Resistant	Susceptible	OK	63.1181	112.313	-1.77941	0.831395	2.12724	0.00035	0.00610618	yes
XLOC_008049	XLOC_008049	AGAP010639	3L:7885153-7889175	Resistant	Susceptible	OK	9.26309	16.4818	-1.7793	0.831309	2.30819	0.00265	0.0274023	yes
XLOC_010408	XLOC_010408	AGAP007779	3R:751508-753599	Resistant	Susceptible	OK	16.9364	30.1322	-1.77914	0.831175	2.07525	0.00025	0.00467068	yes
XLOC_003869	XLOC_003869	AGAP002663	2R:25251747-25252905	Resistant	Susceptible	OK	7.02666	12.4993	-1.77884	0.83094	2.09596	0.00075	0.0107822	yes
XLOC_007549	XLOC_007549	AGAP011812	3L:33528953-33533641	Resistant	Susceptible	OK	18.0246	32.0591	-1.77863	0.830764	2.2653	5e-05	0.00122873	yes
XLOC_003910	XLOC_003910	AGAP002732	2R:26314513-26332411	Resistant	Susceptible	OK	7.36198	13.0821	-1.77698	0.829426	2.01462	0.00015	0.00314162	yes
XLOC_009779	XLOC_009779	AGAP009144	3R:27493457-27496837	Resistant	Susceptible	OK	4.32665	7.68513	-1.77623	0.82882	1.92428	0.00015	0.00314162	yes
XLOC_008904	XLOC_008904	AGAP012255	3L:39420943-39426811	Resistant	Susceptible	OK	3.0619	5.42972	-1.77332	0.82645	1.8919	0.0004	0.00676851	yes
XLOC_009222	XLOC_009222	CLIPE1	3R:5403363-5405361	Resistant	Susceptible	OK	27.4565	48.683	-1.7731	0.826271	2.18436	0.0002	0.00393711	yes
XLOC_005042	XLOC_005042	AGAP001272	2R:2161806-2167475	Resistant	Susceptible	OK	9.65326	17.1153	-1.77301	0.826199	1.90405	0.0002	0.00393711	yes
XLOC_011523	XLOC_011523	AGAP009896	3R:44916415-44918606	Resistant	Susceptible	OK	58.7915	104.159	-1.77167	0.825103	1.98754	0.00075	0.0107822	yes
XLOC_006852	XLOC_006852	AGAP010384	3L:2421128-2422814	Resistant	Susceptible	OK	39.2927	69.5983	-1.77128	0.824789	2.08931	0.0002	0.00393711	yes
XLOC_006323	XLOC_006323	AGAP003727	2R:42625735-42628951	Resistant	Susceptible	OK	11.3901	20.1677	-1.77063	0.824266	1.83872	0.0003	0.00540144	yes
XLOC_006001	XLOC_006001	CLIPB8	2R:31600188-31603686	Resistant	Susceptible	OK	35.0748	62.0955	-1.77037	0.824056	1.83264	0.0014	0.0170964	yes
XLOC_010733	XLOC_010733	AGAP008413	3R:10512326-10515851	Resistant	Susceptible	OK	3.11424	5.51187	-1.76989	0.823662	1.87957	0.0003	0.00540144	yes
XLOC_000868	XLOC_000868	AGAP006514	2L:33491168-33508270	Resistant	Susceptible	OK	1.12107	1.98396	-1.7697	0.823502	1.70371	0.0004	0.00676851	yes
XLOC_003530	XLOC_003530	AGAP002056	2R:14682870-14686149	Resistant	Susceptible	OK	4.15565	7.3458	-1.76767	0.821846	1.8979	0.0005	0.00802975	yes
XLOC_010309	XLOC_010309	AGAP010156	3R:49548210-49555550	Resistant	Susceptible	OK	62.3708	110.142	-1.76592	0.820418	1.7115	0.0016	0.0188827	yes
XLOC_010515	XLOC_010515	AGAP007992	3R:3850537-3854632	Resistant	Susceptible	OK	8.29621	14.6348	-1.76403	0.818878	2.04912	0.0002	0.00393711	yes
XLOC_005089	XLOC_005089	AGAP001372	2R:3888122-3995260	Resistant	Susceptible	OK	44.8372	79.037	-1.76276	0.817831	1.75433	0.0007	0.0102245	yes
XLOC_009202	XLOC_009202	AGAP008056	3R:4886074-4887788	Resistant	Susceptible	OK	15.5851	27.4257	-1.75974	0.81536	2.46843	0.00065	0.00967431	yes
XLOC_009882	XLOC_009882	AGAP009331	3R:31485837-31501564	Resistant	Susceptible	OK	3.61091	6.35124	-1.7589	0.814675	1.82647	0.0012	0.0152044	yes
XLOC_005039	XLOC_005039	AGAP001265	2R:2101259-2106211	Resistant	Susceptible	OK	2.98205	5.24187	-1.75781	0.81378	1.84655	0.00085	0.0118267	yes
XLOC_011371	XLOC_011371	AGAP009577	3R:36438788-36451397	Resistant	Susceptible	OK	4.33394	7.60703	-1.75522	0.811652	1.89255	0.00035	0.00610618	yes
XLOC_011888	XLOC_011888	AGAP012772	UNKN:28031095-28032538	Resistant	Susceptible	OK	4.96528	8.71509	-1.75521	0.811641	1.91613	0.0013	0.016144	yes
XLOC_003782	XLOC_003782	AGAP002529	2R:22425489-22437464	Resistant	Susceptible	OK	4.64265	8.14605	-1.75461	0.811153	1.84345	0.0003	0.00540144	yes
XLOC_005110	XLOC_005110	AGAP001410	2R:4334731-4351316	Resistant	Susceptible	OK	2.80794	4.92583	-1.75425	0.810855	1.80078	0.0007	0.0102245	yes
XLOC_006398	XLOC_006398	AGAP003849	2R:44391091-44428003	Resistant	Susceptible	OK	0.813769	1.42551	-1.75174	0.808789	1.37342	0.00555	0.0473363	yes
XLOC_000470	XLOC_000470	AGAP005633	2L:18037370-18044208	Resistant	Susceptible	OK	2.3215	4.06532	-1.75116	0.808308	1.74349	0.00095	0.0128834	yes
XLOC_006929	XLOC_006929	AGAP010545	3L:6057813-6061056	Resistant	Susceptible	OK	24.3667	42.6668	-1.75103	0.808199	1.93865	0.00065	0.00967431	yes
XLOC_000464	XLOC_000464	AGAP005622	2L:17935917-17938174	Resistant	Susceptible	OK	10.5261	18.3846	-1.74657	0.804532	2.12329	0.0002	0.00393711	yes
XLOC_003531	XLOC_003531	AGAP002058	2R:14686566-14689309	Resistant	Susceptible	OK	6.1087	10.6637	-1.74566	0.80377	1.94517	0.0004	0.00676851	yes
XLOC_006675	XLOC_006675	AGAP004384	2R:55518910-55521980	Resistant	Susceptible	OK	7.36688	12.8548	-1.74494	0.803187	1.97966	0.0004	0.00676851	yes
XLOC_010415	XLOC_010415	AGAP007791	3R:888096-910032	Resistant	Susceptible	OK	126.678	220.581	-1.74127	0.800141	1.54799	0.00195	0.0218443	yes
XLOC_008079	XLOC_008079	AGAP010701	3L:8728126-8737665	Resistant	Susceptible	OK	11.5856	20.1679	-1.74077	0.799727	2.11879	0.0002	0.00393711	yes
XLOC_007343	XLOC_007343	AGAP011388	3L:23277331-23283124	Resistant	Susceptible	OK	9.11095	15.8599	-1.74075	0.799709	1.99708	0.0002	0.00393711	yes
XLOC_012696	XLOC_012696	AGAP000847	X:15618827-15688956	Resistant	Susceptible	OK	51.9673	90.3639	-1.73886	0.798144	1.47444	0.003	0.0301259	yes
XLOC_011128	XLOC_011128	AGAP009104	3R:25631208-25642403	Resistant	Susceptible	OK	47.2838	82.1367	-1.7371	0.796682	1.70238	0.00055	0.00861939	yes
XLOC_007464	XLOC_007464	AGAP011641	3L:30629103-30635546	Resistant	Susceptible	OK	4.87383	8.46501	-1.73683	0.796455	1.92572	0.0006	0.0091646	yes
XLOC_002361	XLOC_002361	AGAP006379	2L:30926199-30931779	Resistant	Susceptible	OK	4.72733	8.20597	-1.73586	0.795648	1.90615	0.00045	0.00738854	yes
XLOC_013230	XLOC_013230	AGAP000844	X:15570147-15577691	Resistant	Susceptible	OK	9.91153	17.2022	-1.73557	0.795417	2.06641	0.00025	0.00467068	yes
XLOC_003696	XLOC_003696	AGAP002366	2R:20672966-20677672	Resistant	Susceptible	OK	6.96934	12.0777	-1.73298	0.793252	1.9477	0.0008	0.0113035	yes
XLOC_008811	XLOC_008811	AGAP012072	3L:37400019-37401366	Resistant	Susceptible	OK	19.4848	33.7331	-1.73125	0.791815	2.21081	0.00085	0.0118267	yes
XLOC_002108	XLOC_002108	AGAP005925	2L:23713403-23740323	Resistant	Susceptible	OK	3.06078	5.29892	-1.73123	0.791801	1.76783	0.00105	0.0138716	yes
XLOC_011602	XLOC_011602	AGAP010067	3R:48569279-48571400	Resistant	Susceptible	OK	5.73398	9.92614	-1.73111	0.791695	1.87114	0.0008	0.0113035	yes
XLOC_012919	XLOC_012919	AGAP000228	X:4270080-4327087	Resistant	Susceptible	OK	7.44706	12.8791	-1.72942	0.790289	1.72923	0.0003	0.00540144	yes
XLOC_003219	XLOC_003219	AGAP001444	2R:5062560-5100497	Resistant	Susceptible	OK	3.20686	5.54552	-1.72927	0.790163	1.73287	0.00145	0.0175734	yes
XLOC_010898	XLOC_010898	AGAP008721	3R:16032801-16042062	Resistant	Susceptible	OK	15.1239	26.1357	-1.72811	0.789194	1.84136	0.00065	0.00967431	yes
XLOC_013262	XLOC_013262	AGAP000901	X:17030110-17042080	Resistant	Susceptible	OK	249.347	430.857	-1.72794	0.789052	1.499	0.00315	0.0311958	yes
XLOC_003948	XLOC_003948	AGAP002794	2R:27628584-27631298	Resistant	Susceptible	OK	4.92802	8.51337	-1.72754	0.788722	1.85624	0.0005	0.00802975	yes
XLOC_000870	XLOC_000870	AGAP006516	2L:33711922-33764081	Resistant	Susceptible	OK	5.31863	9.17408	-1.7249	0.786508	1.82422	0.00035	0.00610618	yes
XLOC_004855	XLOC_004855	AGAP004494	2R:56974582-57042214	Resistant	Susceptible	OK	2.06169	3.54783	-1.72084	0.783109	1.70512	0.00115	0.0147537	yes
XLOC_006930	XLOC_006930	AGAP010546	3L:6061420-6062808	Resistant	Susceptible	OK	20.1667	34.7031	-1.72081	0.78309	2.22985	0.00065	0.00967431	yes
XLOC_002430	XLOC_002430	AGAP006508	2L:33177520-33202561	Resistant	Susceptible	OK	37.5233	64.5453	-1.72014	0.782525	1.69925	0.0006	0.0091646	yes
XLOC_009523	XLOC_009523	AGAP008640	3R:13823230-13841092	Resistant	Susceptible	OK	122.007	209.788	-1.71948	0.78197	1.76764	0.00215	0.0235224	yes
XLOC_006588	XLOC_006588	AGAP004201	2R:51715349-51768603	Resistant	Susceptible	OK	9.35029	16.0642	-1.71804	0.780769	1.80594	0.0003	0.00540144	yes
XLOC_002120	XLOC_002120	AGAP005944	2L:23951580-23954055	Resistant	Susceptible	OK	10.8657	18.666	-1.71788	0.780633	2.01095	0.001	0.0133522	yes
XLOC_013249	XLOC_013249	AGAP000879	X:16665772-16671544	Resistant	Susceptible	OK	3.95952	6.7935	-1.71574	0.778828	1.5239	0.0043	0.0392975	yes
XLOC_005580	XLOC_005580	AGAP002310	2R:19074788-19135191	Resistant	Susceptible	OK	2.70208	4.63529	-1.71545	0.778591	1.74773	0.00065	0.00967431	yes
XLOC_001249	XLOC_001249	AGAP007341	2L:45889605-45895122	Resistant	Susceptible	OK	3.06744	5.25473	-1.71307	0.776582	1.72387	0.00115	0.0147537	yes
XLOC_005111	XLOC_005111	AGAP001411	2R:4482873-4496691	Resistant	Susceptible	OK	63.3315	108.483	-1.71294	0.776472	1.62228	0.00105	0.0138716	yes
XLOC_009665	XLOC_009665	AGAP008924	3R:21046508-21048011	Resistant	Susceptible	OK	32.1589	55.0597	-1.71211	0.775777	1.84763	0.001	0.0133522	yes
XLOC_000524	XLOC_000524	AGAP005741	2L:20061868-20063869	Resistant	Susceptible	OK	36.3072	62.0611	-1.70933	0.773434	1.73932	0.00125	0.0156906	yes
XLOC_012921	XLOC_012921	AGAP000232	X:4345317-4352646	Resistant	Susceptible	OK	2.79192	4.76982	-1.70844	0.772679	1.72709	0.0008	0.0113035	yes
XLOC_009912	XLOC_009912	AGAP009414	3R:32357597-32359136	Resistant	Susceptible	OK	22.6939	38.7528	-1.70763	0.771995	1.92745	0.0008	0.0113035	yes
XLOC_009616	XLOC_009616	AGAP008833	3R:19212008-19216786	Resistant	Susceptible	OK	7.29623	12.4506	-1.70644	0.770988	1.8883	0.0005	0.00802975	yes
XLOC_008948	XLOC_008948	AGAP012345	3L:40814208-40819052	Resistant	Susceptible	OK	5.46327	9.31984	-1.70591	0.77054	1.84283	0.0034	0.0329843	yes
XLOC_005179	XLOC_005179	AGAP001542	2R:6057240-6059432	Resistant	Susceptible	OK	5.81402	9.91593	-1.70552	0.770213	1.82083	0.001	0.0133522	yes
XLOC_006036	XLOC_006036	AGAP003128	2R:32963579-32991268	Resistant	Susceptible	OK	2.51876	4.29185	-1.70395	0.768885	1.77799	0.0006	0.0091646	yes
XLOC_008618	XLOC_008618	AGAP011736	3L:32637952-32655940	Resistant	Susceptible	OK	13.3228	22.7009	-1.70391	0.768851	1.98005	0.00045	0.00738854	yes
XLOC_011869	XLOC_011869	AGAP012746	UNKN:26611756-26613359	Resistant	Susceptible	OK	25.5139	43.4566	-1.70325	0.768293	2.19722	0.00035	0.00610618	yes
XLOC_000094	XLOC_000094	BND7A_ANOGA	2L:4749122-4756753	Resistant	Susceptible	OK	7.02179	11.9572	-1.70287	0.76797	1.90502	0.002	0.0223081	yes
XLOC_012528	XLOC_012528	AGAP000520	X:9291161-9297115	Resistant	Susceptible	OK	6.6109	11.2557	-1.7026	0.767741	1.7995	0.00065	0.00967431	yes
XLOC_008868	XLOC_008868	AGAP012181	3L:38408263-38412418	Resistant	Susceptible	OK	13.7252	23.3602	-1.70199	0.767232	1.74653	0.0009	0.0123896	yes
XLOC_007163	XLOC_007163	AGAP011034	3L:15299370-15318611	Resistant	Susceptible	OK	6.15079	10.4686	-1.70199	0.767224	1.6832	0.0005	0.00802975	yes
XLOC_003502	XLOC_003502	AGAP002011	2R:13892543-13895367	Resistant	Susceptible	OK	15.6767	26.6464	-1.69975	0.765317	1.91581	0.0009	0.0123896	yes
XLOC_004036	XLOC_004036	AGAP013267	2R:30163521-30177469	Resistant	Susceptible	OK	7.59679	12.8866	-1.69632	0.762413	1.59439	0.0011	0.014297	yes
XLOC_006912	XLOC_006912	TubulinB	3L:5260847-5284114	Resistant	Susceptible	OK	18.1929	30.8198	-1.69406	0.760482	1.83859	0.0007	0.0102245	yes
XLOC_012623	XLOC_012623	AGAP000703	X:12597181-12610383	Resistant	Susceptible	OK	9.38102	15.8909	-1.69394	0.760386	1.83142	0.00045	0.00738854	yes
XLOC_008048	XLOC_008048	AGAP010638	3L:7837544-7849506	Resistant	Susceptible	OK	17.4953	29.6204	-1.69305	0.759621	1.69125	0.00095	0.0128834	yes
XLOC_009127	XLOC_009127	AGAP007928	3R:2928851-2937432	Resistant	Susceptible	OK	6.81353	11.5331	-1.69268	0.759304	1.74976	0.0009	0.0123896	yes
XLOC_007001	XLOC_007001	AGAP010695	3L:8684588-8689428	Resistant	Susceptible	OK	14.7256	24.9211	-1.69237	0.759046	2.08272	0.0014	0.0170964	yes
XLOC_000359	XLOC_000359	AGAP005399	2L:15035024-15038781	Resistant	Susceptible	OK	95.5166	161.596	-1.69181	0.758566	1.49973	0.0035	0.0337025	yes
XLOC_003885	XLOC_003885	AGAP002695	2R:25704111-25717381	Resistant	Susceptible	OK	5.52187	9.33842	-1.69117	0.758022	1.80265	0.00065	0.00967431	yes
XLOC_002021	XLOC_002021	AGAP005759	2L:20296078-20300598	Resistant	Susceptible	OK	22.1368	37.4166	-1.69024	0.757231	1.37868	0.00425	0.0389778	yes
XLOC_002372	XLOC_002372	AGAP006402	2L:31156742-31165610	Resistant	Susceptible	OK	2.11078	3.56525	-1.68907	0.756228	1.69965	0.00095	0.0128834	yes
XLOC_003585	XLOC_003585	AGAP002159	2R:16596909-16608275	Resistant	Susceptible	OK	42.6803	72.0493	-1.68812	0.755416	1.52249	0.0031	0.030791	yes
XLOC_001269	XLOC_001269	AGAP007383	2L:46219078-46219793	Resistant	Susceptible	OK	23.8176	40.183	-1.68711	0.754558	2.33838	0.0005	0.00802975	yes
XLOC_003932	XLOC_003932	AGAP002771	2R:26896932-26898011	Resistant	Susceptible	OK	10.4573	17.6356	-1.68644	0.753977	1.81797	0.0039	0.0365021	yes
XLOC_006336	XLOC_006336	AGAP003754	2R:43010881-43024164	Resistant	Susceptible	OK	67.7224	114.16	-1.68571	0.753352	1.69592	0.0014	0.0170964	yes
XLOC_002709	XLOC_002709	AGAP007051	2L:41835037-41874573	Resistant	Susceptible	OK	34.1247	57.5145	-1.68542	0.753111	1.80664	0.00105	0.0138716	yes
XLOC_005524	XLOC_005524	CYP325F2	2R:17478627-17482056	Resistant	Susceptible	OK	8.02928	13.5322	-1.68536	0.753053	1.72662	0.00075	0.0107822	yes
XLOC_004231	XLOC_004231	AGAP003327	2R:35998659-36020065	Resistant	Susceptible	OK	6.0283	10.1578	-1.68502	0.752766	1.83745	0.0009	0.0123896	yes
XLOC_006440	XLOC_006440	AGAP003934	2R:46532069-46537664	Resistant	Susceptible	OK	10.8986	18.3483	-1.68355	0.751501	1.94739	0.00085	0.0118267	yes
XLOC_001242	XLOC_001242	AGAP007331	2L:45600764-45601349	Resistant	Susceptible	OK	6.97539	11.7433	-1.68353	0.751491	1.88534	0.006	0.0499373	yes
XLOC_012387	XLOC_012387	AGAP000205	X:3395896-3424545	Resistant	Susceptible	OK	2.84777	4.79425	-1.68351	0.751471	1.64639	0.00065	0.00967431	yes
XLOC_005836	XLOC_005836	AGAP002767	2R:26839003-26848674	Resistant	Susceptible	OK	9.98358	16.7854	-1.6813	0.749577	1.66954	0.00085	0.0118267	yes
XLOC_012469	XLOC_012469	AGAP000385	X:7074831-7083087	Resistant	Susceptible	OK	36.6914	61.6751	-1.68091	0.749246	1.49957	0.00255	0.0265882	yes
XLOC_001423	XLOC_001423	AGAP007640	2L:48579448-48589292	Resistant	Susceptible	OK	8.18794	13.7549	-1.6799	0.74837	1.64374	0.0012	0.0152044	yes
XLOC_012403	XLOC_012403	AGAP000236	X:4442940-4458868	Resistant	Susceptible	OK	10.6799	17.9381	-1.67961	0.748124	1.57939	0.00105	0.0138716	yes
XLOC_005080	XLOC_005080	AGAP001351	2R:3423283-3426247	Resistant	Susceptible	OK	7.98067	13.4038	-1.67953	0.74806	1.93167	0.00095	0.0128834	yes
XLOC_007327	XLOC_007327	AGAP011351	3L:21618591-21648819	Resistant	Susceptible	OK	14.316	24.0318	-1.67867	0.747319	1.6823	0.0012	0.0152044	yes
XLOC_001228	XLOC_001228	AGAP007298	2L:45069317-45081760	Resistant	Susceptible	OK	12.7889	21.4598	-1.678	0.746746	2.32051	0.0056	0.0476183	yes
XLOC_006156	XLOC_006156	SCRB17	2R:37092647-37095419	Resistant	Susceptible	OK	13.2083	22.1619	-1.67788	0.746637	1.86557	0.0013	0.016144	yes
XLOC_002868	XLOC_002868	AGAP007342	2L:45911419-45932891	Resistant	Susceptible	OK	10.3074	17.2902	-1.67746	0.746268	1.70393	0.00095	0.0128834	yes
XLOC_003739	XLOC_003739	AGAP002449	2R:21520243-21530048	Resistant	Susceptible	OK	3.84854	6.44505	-1.67467	0.743881	1.66542	0.00135	0.0166424	yes
XLOC_013062	XLOC_013062	AGAP000493	X:8703276-8704125	Resistant	Susceptible	OK	19.1415	32.0539	-1.67458	0.743794	2.1187	0.00165	0.0192973	yes
XLOC_008403	XLOC_008403	IAP2	3L:21109735-21110657	Resistant	Susceptible	OK	15.1994	25.4448	-1.67407	0.743357	2.06011	0.00225	0.0243091	yes
XLOC_003945	XLOC_003945	AGAP002790	2R:27248414-27312134	Resistant	Susceptible	OK	14.1736	23.7235	-1.67378	0.743112	1.65009	0.00155	0.018454	yes
XLOC_005420	XLOC_005420	AGAP001985	2R:13156099-13179478	Resistant	Susceptible	OK	2.61125	4.36935	-1.67328	0.742675	1.67565	0.00145	0.0175734	yes
XLOC_004028	XLOC_004028	AGAP002942	2R:29878418-29985540	Resistant	Susceptible	OK	15.7192	26.2988	-1.67304	0.742466	1.67117	0.0019	0.0214264	yes
XLOC_010293	XLOC_010293	CPR131	3R:49239831-49240516	Resistant	Susceptible	OK	26.5943	44.4197	-1.67027	0.740082	2.24826	0.00215	0.0235224	yes
XLOC_011541	XLOC_011541	AGAP009932	3R:45442322-45479458	Resistant	Susceptible	OK	2.51224	4.19514	-1.66988	0.739747	1.63665	0.0048	0.0426314	yes
XLOC_000604	XLOC_000604	AGAP005918	2L:23658302-23669670	Resistant	Susceptible	OK	15.5644	25.9683	-1.66844	0.738498	1.89019	0.00085	0.0118267	yes
XLOC_004874	XLOC_004874	AGAP004530	2R:57426119-57431019	Resistant	Susceptible	OK	6.17521	10.2969	-1.66746	0.737653	1.7916	0.00095	0.0128834	yes
XLOC_002843	XLOC_002843	IAP1	2L:45037909-45039286	Resistant	Susceptible	OK	63.7858	106.291	-1.66637	0.736709	1.86564	0.0015	0.0180176	yes
XLOC_008289	XLOC_008289	AGAP011097	3L:16798640-16820685	Resistant	Susceptible	OK	3.03919	5.06421	-1.6663	0.736652	1.63783	0.0022	0.0238913	yes
XLOC_010683	XLOC_010683	AGAP008321	3R:9104555-9109056	Resistant	Susceptible	OK	23.0548	38.3595	-1.66384	0.734518	1.67881	0.0019	0.0214264	yes
XLOC_011384	XLOC_011384	AGAP009609	3R:36994986-36998787	Resistant	Susceptible	OK	24.7768	41.187	-1.66232	0.733201	1.99347	0.00085	0.0118267	yes
XLOC_006256	XLOC_006256	AGAP003579	2R:40172479-40210242	Resistant	Susceptible	OK	2.86769	4.76668	-1.6622	0.733094	1.69111	0.00085	0.0118267	yes
XLOC_008256	XLOC_008256	AGAP011030	3L:14626517-14633447	Resistant	Susceptible	OK	7.58779	12.6119	-1.66213	0.733039	1.642	0.0013	0.016144	yes
XLOC_001239	XLOC_001239	AGAP007327	2L:45425783-45588316	Resistant	Susceptible	OK	2.7938	4.64225	-1.66163	0.732599	1.42719	0.0035	0.0337025	yes
XLOC_006150	XLOC_006150	AGAP013204	2R:36817664-36841308	Resistant	Susceptible	OK	15.5323	25.7853	-1.66011	0.731283	1.61924	0.0016	0.0188827	yes
XLOC_006288	XLOC_006288	AGAP003649	2R:40972685-40994900	Resistant	Susceptible	OK	160.191	265.756	-1.65899	0.730308	1.42503	0.0053	0.0457593	yes
XLOC_004900	XLOC_004900	AGAP004572	2R:57680608-57695450	Resistant	Susceptible	OK	7.68406	12.7458	-1.65873	0.730082	1.6774	0.00105	0.0138716	yes
XLOC_000427	XLOC_000427	AGAP005546	2L:16925108-16947167	Resistant	Susceptible	OK	1.0223	1.69544	-1.65846	0.729842	1.50572	0.00365	0.0348091	yes
XLOC_012672	XLOC_012672	AGAP000805	X:14756842-14758303	Resistant	Susceptible	OK	9.50255	15.7579	-1.65828	0.729691	1.87162	0.0017	0.0196842	yes
XLOC_005507	XLOC_005507	AGAP002154	2R:16542742-16553320	Resistant	Susceptible	OK	15.1156	25.0652	-1.65823	0.729652	1.56204	0.0016	0.0188827	yes
XLOC_001690	XLOC_001690	AGAP005113	2L:10229603-10232219	Resistant	Susceptible	OK	17.8492	29.5937	-1.65798	0.729434	1.97821	0.0012	0.0152044	yes
XLOC_007663	XLOC_007663	AGAP012031	3L:36721355-36723906	Resistant	Susceptible	OK	3.75433	6.21966	-1.65666	0.728283	1.68853	0.00115	0.0147537	yes
XLOC_002503	XLOC_002503	AGAP006635	2L:35252640-35257181	Resistant	Susceptible	OK	8.50755	14.0733	-1.65421	0.726145	1.78198	0.00505	0.0442347	yes
XLOC_008550	XLOC_008550	AGAP011600	3L:28866468-28871229	Resistant	Susceptible	OK	17.5597	29.0448	-1.65406	0.726009	1.6064	0.00075	0.0107822	yes
XLOC_010795	XLOC_010795	AGAP008533	3R:11962692-12019423	Resistant	Susceptible	OK	3.08973	5.10978	-1.65379	0.725782	1.60926	0.0028	0.0284906	yes
XLOC_001766	XLOC_001766	AGAP005254	2L:13228381-13232098	Resistant	Susceptible	OK	3.48235	5.75066	-1.65137	0.723668	1.41196	0.0043	0.0392975	yes
XLOC_007118	XLOC_007118	CPR113	3L:12573816-12576196	Resistant	Susceptible	OK	62.9528	103.946	-1.65117	0.723494	1.81874	0.0024	0.0253612	yes
XLOC_011277	XLOC_011277	AGAP009374	3R:31842846-31844432	Resistant	Susceptible	OK	4.25604	7.02607	-1.65085	0.723205	1.57641	0.00525	0.0454555	yes
XLOC_003294	XLOC_003294	AGAP001604	2R:6668521-6679508	Resistant	Susceptible	OK	14.7575	24.3428	-1.64952	0.722047	1.5132	0.0013	0.016144	yes
XLOC_002190	XLOC_002190	AGAP006059	2L:25801799-25856226	Resistant	Susceptible	OK	3.07613	5.07273	-1.64906	0.721647	1.6506	0.00195	0.0218443	yes
XLOC_000693	XLOC_000693	AGAP006113	2L:26836846-26840030	Resistant	Susceptible	OK	28.4243	46.8188	-1.64714	0.719963	2.0225	0.00085	0.0118267	yes
XLOC_012829	XLOC_012829	AGAP000041	X:512137-517675	Resistant	Susceptible	OK	5.77021	9.50166	-1.64667	0.719555	1.70347	0.0022	0.0238913	yes
XLOC_008307	XLOC_008307	AGAP011135	3L:17786159-17787569	Resistant	Susceptible	OK	8.66605	14.2697	-1.64662	0.719511	1.81025	0.0028	0.0284906	yes
XLOC_004797	XLOC_004797	AGAP004373	2R:55424978-55461284	Resistant	Susceptible	OK	55.0063	90.5743	-1.64662	0.719504	1.61464	0.0022	0.0238913	yes
XLOC_011143	XLOC_011143	AGAP009123	3R:26217370-26247296	Resistant	Susceptible	OK	1.89842	3.12511	-1.64616	0.719108	1.559	0.00345	0.0333543	yes
XLOC_012413	XLOC_012413	AGAP013258	X:4895938-4898713	Resistant	Susceptible	OK	6.71129	11.0461	-1.6459	0.718874	1.7031	0.0012	0.0152044	yes
XLOC_003963	XLOC_003963	AGAP002826	2R:28044179-28054600	Resistant	Susceptible	OK	51.5865	84.872	-1.64524	0.718294	1.68746	0.0028	0.0284906	yes
XLOC_000126	XLOC_000126	AGAP004940	2L:6244206-6262851	Resistant	Susceptible	OK	38.5085	63.3308	-1.64459	0.717731	1.84738	0.0017	0.0196842	yes
XLOC_002107	XLOC_002107	AGAP005924	2L:23696610-23701029	Resistant	Susceptible	OK	4.58062	7.53252	-1.64443	0.71759	1.64299	0.00335	0.0326494	yes
XLOC_010026	XLOC_010026	AGAP009622	3R:37142918-37146582	Resistant	Susceptible	OK	13.7981	22.6871	-1.64422	0.717399	1.89112	0.0011	0.014297	yes
XLOC_008938	XLOC_008938	OBP25	3L:40209433-40210326	Resistant	Susceptible	OK	50.1379	82.4308	-1.64408	0.717281	2.17185	0.0013	0.016144	yes
XLOC_005459	XLOC_005459	AGAP002050	2R:14555415-14560541	Resistant	Susceptible	OK	5.40161	8.87108	-1.6423	0.715719	1.72556	0.00135	0.0166424	yes
XLOC_002198	XLOC_002198	CYP301A1	2L:26136546-26145914	Resistant	Susceptible	OK	6.82151	11.1983	-1.64162	0.715119	1.76505	0.00155	0.018454	yes
XLOC_007733	XLOC_007733	AGAP012189	3L:38539821-38542689	Resistant	Susceptible	OK	95.4355	156.557	-1.64045	0.714095	1.69702	0.0025	0.0261639	yes
XLOC_011634	XLOC_011634	AGAP010145	3R:49425839-49430314	Resistant	Susceptible	OK	16.7429	27.4556	-1.63984	0.713551	1.83082	0.00065	0.00967431	yes
XLOC_010187	XLOC_010187	AGAP009935	3R:45650155-45654239	Resistant	Susceptible	OK	35.7701	58.6094	-1.6385	0.712379	2.10234	0.0018	0.0205738	yes
XLOC_004846	XLOC_004846	AGAP004476	2R:56758290-56781618	Resistant	Susceptible	OK	10.4691	17.1449	-1.63767	0.711637	1.83999	0.0009	0.0123896	yes
XLOC_000639	XLOC_000639	AGAP005989	2L:24564082-24565933	Resistant	Susceptible	OK	8.55763	14.0083	-1.63694	0.711	1.80938	0.00195	0.0218443	yes
XLOC_013299	XLOC_013299	AGAP000968	X:18582513-18585274	Resistant	Susceptible	OK	4.34008	7.1011	-1.63617	0.710321	1.62826	0.0025	0.0261639	yes
XLOC_003711	XLOC_003711	AGAP002397	2R:20913331-20915653	Resistant	Susceptible	OK	9.92027	16.2181	-1.63484	0.709152	1.72206	0.0015	0.0180176	yes
XLOC_010137	XLOC_010137	AGAP009827	3R:43852873-43857372	Resistant	Susceptible	OK	13.1083	21.4201	-1.63409	0.708482	1.6732	0.0015	0.0180176	yes
XLOC_006511	XLOC_006511	AGAP004066	2R:49296240-49374964	Resistant	Susceptible	OK	3.6714	5.99633	-1.63325	0.70775	1.59056	0.00165	0.0192973	yes
XLOC_010039	XLOC_010039	AGAP009638	3R:37406420-37422931	Resistant	Susceptible	OK	10.2687	16.7677	-1.63289	0.707427	1.45553	0.00285	0.0289122	yes
XLOC_010358	XLOC_010358	AGAP010239	3R:51394009-51407462	Resistant	Susceptible	OK	26.3397	42.9727	-1.63148	0.706178	1.65211	0.00155	0.018454	yes
XLOC_010314	XLOC_010314	AGAP010164	3R:49778786-49791943	Resistant	Susceptible	OK	73.5426	119.781	-1.62873	0.703748	1.43462	0.00505	0.0442347	yes
XLOC_005606	XLOC_005606	AGAP002361	2R:20620163-20636209	Resistant	Susceptible	OK	14.0744	22.9182	-1.62836	0.703416	1.95089	0.0022	0.0238913	yes
XLOC_009131	XLOC_009131	CACT	3R:3214447-3217145	Resistant	Susceptible	OK	85.6045	139.394	-1.62835	0.703407	1.74682	0.0039	0.0365021	yes
XLOC_011372	XLOC_011372	AGAP009579	3R:36516464-36521138	Resistant	Susceptible	OK	4.68033	7.6147	-1.62696	0.702179	1.66395	0.0017	0.0196842	yes
XLOC_000741	XLOC_000741	XD18014	2L:28512601-28517680	Resistant	Susceptible	OK	20.9945	34.1384	-1.62606	0.701381	1.59304	0.00285	0.0289122	yes
XLOC_001858	XLOC_001858	AGAP005440	2L:15477390-15481944	Resistant	Susceptible	OK	4.20059	6.82764	-1.6254	0.700796	1.5451	0.00135	0.0166424	yes
XLOC_005178	XLOC_005178	AGAP001541	2R:6049754-6051861	Resistant	Susceptible	OK	8.9422	14.5304	-1.62492	0.70037	1.70102	0.0024	0.0253612	yes
XLOC_004343	XLOC_004343	AGAP003514	2R:39058133-39063887	Resistant	Susceptible	OK	70.4123	114.394	-1.62463	0.700116	1.70268	0.0031	0.030791	yes
XLOC_001570	XLOC_001570	AGAP004873	2L:4769289-4800313	Resistant	Susceptible	OK	10.262	16.666	-1.62405	0.699595	1.61464	0.0017	0.0196842	yes
XLOC_007688	XLOC_007688	AGAP012097	3L:37635910-37637229	Resistant	Susceptible	OK	29.061	47.1911	-1.62386	0.699433	1.96253	0.00125	0.0156906	yes
XLOC_001246	XLOC_001246	AGAP007336	2L:45691132-45698023	Resistant	Susceptible	OK	6.24995	10.1431	-1.62291	0.698584	1.6068	0.00145	0.0175734	yes
XLOC_013000	XLOC_013000	AGAP000389	X:7124537-7152466	Resistant	Susceptible	OK	1.33341	2.1616	-1.62111	0.696975	1.51973	0.00235	0.0250367	yes
XLOC_006623	XLOC_006623	AGAP004273	2R:53538291-53566330	Resistant	Susceptible	OK	53.4918	86.6876	-1.62058	0.696507	1.46388	0.003	0.0301259	yes
XLOC_001014	XLOC_001014	AGAP006835	2L:39124219-39145770	Resistant	Susceptible	OK	18.1269	29.3554	-1.61944	0.695497	1.63121	0.0014	0.0170964	yes
XLOC_011680	XLOC_011680	AGAP010245	3R:51542863-51554877	Resistant	Susceptible	OK	1.5489	2.50712	-1.61865	0.694789	1.48758	0.0057	0.0481532	yes
XLOC_003623	XLOC_003623	AGAP002217	2R:17689930-17693750	Resistant	Susceptible	OK	10.4943	16.9858	-1.61857	0.694724	1.67271	0.0011	0.014297	yes
XLOC_012259	XLOC_012259	AGAP012920	UNKN:39225432-39226120	Resistant	Susceptible	OK	27.8311	45.0273	-1.61788	0.694102	2.27519	0.00215	0.0235224	yes
XLOC_000272	XLOC_000272	AGAP005258	2L:13329644-13331897	Resistant	Susceptible	OK	5.08752	8.23023	-1.61773	0.693969	1.59492	0.0028	0.0284906	yes
XLOC_009706	XLOC_009706	AGAP008987	3R:22703661-22710632	Resistant	Susceptible	OK	12.553	20.3072	-1.61772	0.69396	1.74076	0.0019	0.0214264	yes
XLOC_012699	XLOC_012699	AGAP012991	X:15826357-15829097	Resistant	Susceptible	OK	10.7139	17.3253	-1.61709	0.693404	1.73399	0.0022	0.0238913	yes
XLOC_004554	XLOC_004554	AGAP003904	2R:45770627-45774047	Resistant	Susceptible	OK	20.3455	32.8724	-1.61571	0.692166	1.36431	0.0046	0.0413779	yes
XLOC_002574	XLOC_002574	AGAP006774	2L:38118283-38122462	Resistant	Susceptible	OK	4.936	7.97137	-1.61495	0.691484	1.60109	0.00235	0.0250367	yes
XLOC_006071	XLOC_006071	AGAP003204	2R:33819479-33822788	Resistant	Susceptible	OK	12.5074	20.1805	-1.61348	0.690183	1.64598	0.00315	0.0311958	yes
XLOC_009949	XLOC_009949	AGAP009471	3R:34017809-34019878	Resistant	Susceptible	OK	5.47768	8.83597	-1.61309	0.689823	1.63933	0.00345	0.0333543	yes
XLOC_006456	XLOC_006456	AGAP003961	2R:47015435-47021209	Resistant	Susceptible	OK	8.98666	14.486	-1.61194	0.688803	1.61483	0.00165	0.0192973	yes
XLOC_006694	XLOC_006694	AGAP004418	2R:55853260-55855185	Resistant	Susceptible	OK	24.3815	39.2911	-1.61151	0.68842	1.80327	0.00155	0.018454	yes
XLOC_008859	XLOC_008859	AGAP012171	3L:38275162-38280838	Resistant	Susceptible	OK	11.7895	18.9957	-1.61124	0.688173	1.71297	0.0021	0.0231405	yes
XLOC_005305	XLOC_005305	AGAP013458	2R:10233604-10254474	Resistant	Susceptible	OK	2.53414	4.08204	-1.61082	0.687796	1.46736	0.0029	0.0293136	yes
XLOC_010554	XLOC_010554	AGAP008077	3R:5106745-5120492	Resistant	Susceptible	OK	2.63104	4.23754	-1.6106	0.687591	1.52587	0.00145	0.0175734	yes
XLOC_012987	XLOC_012987	AGAP000363,AGAP000364	X:6750255-6761967	Resistant	Susceptible	OK	11.3114	18.2158	-1.61039	0.68742	1.36523	0.006	0.0499373	yes
XLOC_008708	XLOC_008708	AGAP011911	3L:34863623-34880858	Resistant	Susceptible	OK	5.24132	8.43321	-1.60899	0.686153	1.61794	0.00445	0.040308	yes
XLOC_005901	XLOC_005901	AGAP002883	2R:28651849-28663610	Resistant	Susceptible	OK	16.4088	26.398	-1.60877	0.685957	1.71279	0.00185	0.0209889	yes
XLOC_010498	XLOC_010498	AGAP007961	3R:3337997-3346578	Resistant	Susceptible	OK	4.30124	6.91946	-1.60871	0.685906	1.48217	0.00595	0.0496314	yes
XLOC_012524	XLOC_012524	AGAP000512	X:9067174-9086241	Resistant	Susceptible	OK	8.31745	13.3748	-1.60804	0.6853	1.46153	0.003	0.0301259	yes
XLOC_002012	XLOC_002012	AGAP005742	2L:20067321-20073591	Resistant	Susceptible	OK	8.54446	13.7381	-1.60784	0.685125	1.53109	0.0017	0.0196842	yes
XLOC_006093	XLOC_006093	AGAP003248	2R:34459981-34461010	Resistant	Susceptible	OK	22.1401	35.5948	-1.60771	0.685003	1.85562	0.0024	0.0253612	yes
XLOC_005222	XLOC_005222	AGAP001617	2R:6827827-6831707	Resistant	Susceptible	OK	145.121	233.006	-1.6056	0.683111	1.40256	0.00425	0.0389778	yes
XLOC_005964	XLOC_005964	AGAP002997	2R:30755661-30777121	Resistant	Susceptible	OK	13.4461	21.5765	-1.60467	0.682267	1.44357	0.00415	0.0382687	yes
XLOC_010330	XLOC_010330	CTLGA3	3R:50403558-50410500	Resistant	Susceptible	OK	181.433	290.972	-1.60374	0.681442	1.78106	0.00475	0.0423099	yes
XLOC_005568	XLOC_005568	AGAP002288	2R:18593417-18610386	Resistant	Susceptible	OK	7.07749	11.3481	-1.60341	0.681137	1.6568	0.00185	0.0209889	yes
XLOC_003205	XLOC_003205	AGAP013176	2R:4605573-4606730	Resistant	Susceptible	OK	6.83791	10.9451	-1.60065	0.678658	1.73684	0.00565	0.0479227	yes
XLOC_005262	XLOC_005262	AGAP001683	2R:8247069-8438651	Resistant	Susceptible	OK	8.88367	14.2054	-1.59905	0.677209	1.47012	0.00485	0.0430076	yes
XLOC_009761	XLOC_009761	AGAP009114	3R:26051862-26053711	Resistant	Susceptible	OK	10.4389	16.691	-1.59892	0.677092	1.76641	0.00195	0.0218443	yes
XLOC_004250	XLOC_004250	AGAP003361	2R:36739349-36740361	Resistant	Susceptible	OK	22.2885	35.6354	-1.59882	0.677013	2.35638	0.0059	0.0493363	yes
XLOC_007285	XLOC_007285	AGAP011279	3L:20508526-20522111	Resistant	Susceptible	OK	22.4672	35.8936	-1.5976	0.675906	1.69925	0.0025	0.0261639	yes
XLOC_001609	XLOC_001609	AGAP004948	2L:6693032-6694970	Resistant	Susceptible	OK	23.8434	38.0604	-1.59627	0.674702	1.89266	0.0026	0.0269928	yes
XLOC_008718	XLOC_008718	AGAP011924	3L:35170380-35172010	Resistant	Susceptible	OK	6.23801	9.95659	-1.59612	0.674565	1.61817	0.0038	0.0358245	yes
XLOC_010727	XLOC_010727	AGAP008400	3R:10331035-10338704	Resistant	Susceptible	OK	2.68979	4.29285	-1.59598	0.674446	1.58901	0.00175	0.0200976	yes
XLOC_000784	XLOC_000784	AGAP006340	2L:29929533-29961616	Resistant	Susceptible	OK	13.23	21.1135	-1.59588	0.674349	1.44365	0.0034	0.0329843	yes
XLOC_005243	XLOC_005243	AGAP001652	2R:7310995-7317770	Resistant	Susceptible	OK	26.1004	41.6219	-1.59468	0.67327	1.55631	0.00515	0.0448082	yes
XLOC_009919	XLOC_009919	AGAP009424	3R:32823578-32999404	Resistant	Susceptible	OK	8.99781	14.3263	-1.5922	0.671022	1.45403	0.0024	0.0253612	yes
XLOC_007206	XLOC_007206	AGAP011116	3L:17231245-17233523	Resistant	Susceptible	OK	5.68283	9.04708	-1.592	0.670843	1.58861	0.00405	0.0376138	yes
XLOC_010465	XLOC_010465	AGAP007905	3R:2610531-2619915	Resistant	Susceptible	OK	0.783956	1.24618	-1.5896	0.668669	1.3743	0.0051	0.044557	yes
XLOC_003610	XLOC_003610	AGAP002194	2R:17464877-17477310	Resistant	Susceptible	OK	28.6117	45.4697	-1.5892	0.668299	1.43387	0.0036	0.0344296	yes
XLOC_011414	XLOC_011414	AGAP009685	3R:38661349-38668020	Resistant	Susceptible	OK	87.1379	138.364	-1.58787	0.667096	1.59437	0.0045	0.0406845	yes
XLOC_009051	XLOC_009051	AGAP007807	3R:1269162-1276293	Resistant	Susceptible	OK	15.0308	23.8586	-1.58731	0.666585	1.73761	0.0021	0.0231405	yes
XLOC_000200	XLOC_000200	AGAP005093	2L:9950808-9957070	Resistant	Susceptible	OK	7.05879	11.2039	-1.58723	0.666501	1.58568	0.0034	0.0329843	yes
XLOC_006157	XLOC_006157	AGAP003374	2R:37121477-37130778	Resistant	Susceptible	OK	8.22984	13.0613	-1.58707	0.666365	1.52721	0.00205	0.0227755	yes
XLOC_005881	XLOC_005881	AGAP002857	2R:28317545-28321557	Resistant	Susceptible	OK	177.892	282.202	-1.58637	0.665732	1.36681	0.00575	0.0484906	yes
XLOC_004462	XLOC_004462	AGAP003725	2R:42439235-42466980	Resistant	Susceptible	OK	35.8693	56.88	-1.58576	0.665169	1.38793	0.0039	0.0365021	yes
XLOC_006328	XLOC_006328	AGAP003738	2R:42793219-42805338	Resistant	Susceptible	OK	3.79813	6.01963	-1.58489	0.664386	1.57507	0.00265	0.0274023	yes
XLOC_001739	XLOC_001739	PGRPLA	2L:12211357-12220758	Resistant	Susceptible	OK	27.3627	43.3569	-1.58453	0.664049	1.50056	0.0027	0.0277492	yes
XLOC_005059	XLOC_005059	AGAP001308	2R:2807244-2818374	Resistant	Susceptible	OK	15.8584	25.1273	-1.58448	0.664002	1.56249	0.00325	0.0319703	yes
XLOC_005414	XLOC_005414	AGAP001980	2R:13087481-13092836	Resistant	Susceptible	OK	10.0265	15.8846	-1.58426	0.663816	1.44515	0.00515	0.0448082	yes
XLOC_003261	XLOC_003261	AGAP001536	2R:6024207-6034371	Resistant	Susceptible	OK	7.6542	12.1153	-1.58283	0.662509	1.59991	0.0031	0.030791	yes
XLOC_002293	XLOC_002293	CTL6	2L:28797364-28841865	Resistant	Susceptible	OK	27.9247	44.1927	-1.58257	0.662269	1.50784	0.00585	0.0490519	yes
XLOC_013306	XLOC_013306	CPAP3-A1b	X:18933848-18935322	Resistant	Susceptible	OK	76.5037	121.057	-1.58237	0.66209	1.67084	0.0043	0.0392975	yes
XLOC_002084	XLOC_002084	AGAP005870	2L:22686595-22707992	Resistant	Susceptible	OK	14.1322	22.3511	-1.58157	0.661357	1.51429	0.0027	0.0277492	yes
XLOC_008404	XLOC_008404	AGAP011333	3L:21154871-21187391	Resistant	Susceptible	OK	6.14763	9.72168	-1.58137	0.661176	1.47497	0.0027	0.0277492	yes
XLOC_009883	XLOC_009883	AGAP009332	3R:31506880-31509139	Resistant	Susceptible	OK	5.57477	8.81232	-1.58075	0.660611	1.63262	0.0036	0.0344296	yes
XLOC_006613	XLOC_006613	AGAP004246	2R:53136695-53148779	Resistant	Susceptible	OK	10.4946	16.5815	-1.58	0.659929	1.42223	0.00445	0.040308	yes
XLOC_004435	XLOC_004435	LST2_ANOGA	2R:41843544-41848374	Resistant	Susceptible	OK	11.9309	18.843	-1.57934	0.659325	1.49432	0.00325	0.0319703	yes
XLOC_005977	XLOC_005977	AGAP003018	2R:31185532-31199122	Resistant	Susceptible	OK	27.0825	42.7608	-1.57891	0.658929	1.39905	0.00525	0.0454555	yes
XLOC_003116	XLOC_003116	AGAP001236	2R:1770521-1772729	Resistant	Susceptible	OK	13.7827	21.7391	-1.57727	0.657435	1.70065	0.00275	0.0281602	yes
XLOC_000763	XLOC_000763	AGAP006255	2L:28644376-28647388	Resistant	Susceptible	OK	18.7171	29.5197	-1.57715	0.657316	1.69808	0.00245	0.0257766	yes
XLOC_005898	XLOC_005898	AGAP002878	2R:28575381-28576061	Resistant	Susceptible	OK	109.604	172.855	-1.57709	0.657267	2.02892	0.0032	0.031626	yes
XLOC_012366	XLOC_012366	AGAP000171	X:2912515-2922177	Resistant	Susceptible	OK	11.5726	18.2497	-1.57697	0.657158	1.41945	0.00485	0.0430076	yes
XLOC_000904	XLOC_000904	AGAP006608	2L:34695233-34698821	Resistant	Susceptible	OK	16.0954	25.359	-1.57554	0.655852	1.47447	0.00245	0.0257766	yes
XLOC_010649	XLOC_010649	AGAP008242	3R:7598242-7606034	Resistant	Susceptible	OK	7.84331	12.3574	-1.57553	0.655845	1.59063	0.00265	0.0274023	yes
XLOC_000547	XLOC_000547	AGAP005799	2L:21040465-21163656	Resistant	Susceptible	OK	13.1929	20.7682	-1.5742	0.654611	1.45864	0.00405	0.0376138	yes
XLOC_009588	XLOC_009588	AGAP008780	3R:17743979-17752914	Resistant	Susceptible	OK	7.92723	12.4758	-1.57379	0.654245	1.71282	0.00285	0.0289122	yes
XLOC_010888	XLOC_010888	AGAP008709	3R:15831373-15833822	Resistant	Susceptible	OK	56.943	89.4712	-1.57124	0.651905	2.04564	0.0021	0.0231405	yes
XLOC_007538	XLOC_007538	CLIPA2	3L:33279984-33281890	Resistant	Susceptible	OK	29.924	47.0072	-1.57089	0.651578	1.56212	0.00595	0.0496314	yes
XLOC_007467	XLOC_007467	AGAP011648	3L:30789300-30791598	Resistant	Susceptible	OK	6.33095	9.94491	-1.57084	0.651536	1.60186	0.00215	0.0235224	yes
XLOC_010569	XLOC_010569	AGAP008105	3R:5802390-5810018	Resistant	Susceptible	OK	12.4275	19.5206	-1.57076	0.651465	1.52277	0.0038	0.0358245	yes
XLOC_003608	XLOC_003608	AGAP013463	2R:17414383-17421150	Resistant	Susceptible	OK	10.9474	17.1924	-1.57046	0.651182	1.62718	0.00225	0.0243091	yes
XLOC_010684	XLOC_010684	AGAP008322	3R:9111998-9116809	Resistant	Susceptible	OK	15.708	24.6682	-1.57042	0.651154	1.66535	0.00365	0.0348091	yes
XLOC_003388	XLOC_003388	AGAP001783	2R:10312920-10332387	Resistant	Susceptible	OK	9.20605	14.4554	-1.57021	0.650958	1.41477	0.00285	0.0289122	yes
XLOC_006682	XLOC_006682	AGAP004397	2R:55604193-55617857	Resistant	Susceptible	OK	11.8862	18.6481	-1.56889	0.649746	1.46289	0.00355	0.0340867	yes
XLOC_012924	XLOC_012924	AGAP000237	X:4469804-4475405	Resistant	Susceptible	OK	10.8094	16.919	-1.56521	0.646351	1.67476	0.00515	0.0448082	yes
XLOC_005604	XLOC_005604	AGAP002356	2R:20592830-20594830	Resistant	Susceptible	OK	39.6368	62.0294	-1.56494	0.646112	1.5756	0.0049	0.043303	yes
XLOC_013322	XLOC_013322	AGAP001011	X:19351375-19355452	Resistant	Susceptible	OK	16.3276	25.5462	-1.5646	0.645796	1.43567	0.0059	0.0493363	yes
XLOC_007533	XLOC_007533	AGAP011776	3L:33162114-33166028	Resistant	Susceptible	OK	8.40177	13.1429	-1.5643	0.645522	1.54107	0.0037	0.0351469	yes
XLOC_002271	XLOC_002271	GPRMTH4	2L:28476340-28490868	Resistant	Susceptible	OK	5.40344	8.44904	-1.56364	0.644909	1.58945	0.0052	0.0451501	yes
XLOC_011990	XLOC_011990	AGAP012434	UNKN:693249-702197	Resistant	Susceptible	OK	9.9229	15.468	-1.55882	0.640457	1.67608	0.0033	0.0323115	yes
XLOC_008932	XLOC_008932	AGAP012311	3L:40079674-40083650	Resistant	Susceptible	OK	5.94909	9.27137	-1.55845	0.640112	1.51833	0.00335	0.0326494	yes
XLOC_012754	XLOC_012754	AGAP000970	X:18632742-18636223	Resistant	Susceptible	OK	38.2422	59.5412	-1.55695	0.638723	2.04634	0.0049	0.043303	yes
XLOC_002244	XLOC_002244	AGAP006183	2L:27826176-27833511	Resistant	Susceptible	OK	19.8956	30.9597	-1.55611	0.637944	1.59242	0.0044	0.0399517	yes
XLOC_009943	XLOC_009943	AGAP009464	3R:33956611-33975486	Resistant	Susceptible	OK	24.267	37.7245	-1.55456	0.636505	1.47885	0.0055	0.0470288	yes
XLOC_009946	XLOC_009946	AGAP009468	3R:34006804-34009447	Resistant	Susceptible	OK	9.61136	14.9326	-1.55364	0.635655	1.60752	0.0038	0.0358245	yes
XLOC_008311	XLOC_008311	AGAP011140	3L:17838381-17839563	Resistant	Susceptible	OK	25.5759	39.6841	-1.55162	0.633774	1.70618	0.0039	0.0365021	yes
XLOC_007286	XLOC_007286	AGAP011280	3L:20524547-20526213	Resistant	Susceptible	OK	27.4336	42.5664	-1.55162	0.633771	1.9712	0.0033	0.0323115	yes
XLOC_000814	XLOC_000814	AGAP006386	2L:31037563-31038934	Resistant	Susceptible	OK	20.0004	31.0067	-1.5503	0.632547	1.34003	0.00505	0.0442347	yes
XLOC_002199	XLOC_002199	AGAP006083	2L:26149369-26156793	Resistant	Susceptible	OK	3.066	4.75287	-1.55019	0.632442	1.37523	0.0031	0.030791	yes
XLOC_002385	XLOC_002385	AGAP006426	2L:31721566-31728021	Resistant	Susceptible	OK	7.09078	10.974	-1.54764	0.630074	1.53996	0.0038	0.0358245	yes
XLOC_007927	XLOC_007927	AGAP010431	3L:3260596-3281926	Resistant	Susceptible	OK	10.9114	16.865	-1.54563	0.628189	1.48548	0.00515	0.0448082	yes
XLOC_000197	XLOC_000197	AGAP005088	2L:9875256-9877489	Resistant	Susceptible	OK	18.8348	29.0328	-1.54144	0.624285	1.54534	0.0051	0.044557	yes
XLOC_011594	XLOC_011594	AGAP010049	3R:48276329-48303583	Resistant	Susceptible	OK	8.22604	12.6624	-1.53931	0.622282	1.52894	0.0057	0.0481532	yes
XLOC_006065	XLOC_006065	AGAP003198	2R:33764361-33774607	Resistant	Susceptible	OK	3.76383	5.76697	-1.53221	0.615613	1.41271	0.00595	0.0496314	yes
XLOC_012286	XLOC_012286	AGAP000020	X:290993-299270	Resistant	Susceptible	OK	5.38852	8.22241	-1.52591	0.609672	1.40332	0.0054	0.0464089	yes
XLOC_000812	XLOC_000812	AGAP006382	2L:31008090-31014468	Resistant	Susceptible	OK	4.5796	6.96613	-1.52112	0.605137	1.45736	0.0056	0.0476183	yes
XLOC_001161	XLOC_001161	AGAP007137	2L:43520166-43549578	Resistant	Susceptible	OK	11.8535	18.0092	-1.51931	0.603414	1.35167	0.00515	0.0448082	yes
XLOC_006325	XLOC_006325	AGAP003733	2R:42644058-42650458	Resistant	Susceptible	OK	31.8585	48.2661	-1.51501	0.599331	1.3798	0.0058	0.048766	yes
XLOC_011293	XLOC_011293	CPAP3-E	3R:32315534-32317217	Resistant	Susceptible	OK	29.1078	44.0624	-1.51377	0.598143	1.8184	0.0049	0.043303	yes
XLOC_005812	XLOC_005812	AGAP002729	2R:26291952-26296342	Resistant	Susceptible	OK	9.89515	14.9625	-1.5121	0.596558	1.41753	0.0055	0.0470288	yes
XLOC_002065	XLOC_002065	COEJHE5E	2L:22316475-22318579	Resistant	Susceptible	OK	12.7928	19.2824	-1.50729	0.591954	1.57753	0.00515	0.0448082	yes
XLOC_013101	XLOC_013101	AGAP000598	X:10676544-10677731	Resistant	Susceptible	OK	44.1629	29.2354	1.5106	-0.595116	-1.59144	0.00585	0.0490519	yes
XLOC_003884	XLOC_003884	AGAP002692	2R:25654993-25662404	Resistant	Susceptible	OK	4.05998	2.67798	1.51606	-0.600329	-1.39224	0.00545	0.0467315	yes
XLOC_011659	XLOC_011659	AGAP010198	3R:50570659-50574073	Resistant	Susceptible	OK	13.5078	8.90822	1.51633	-0.600582	-1.46534	0.00535	0.0460848	yes
XLOC_010518	XLOC_010518	AGAP007999	3R:3980963-3986024	Resistant	Susceptible	OK	5.85208	3.85667	1.51739	-0.601595	-1.41145	0.0056	0.0476183	yes
XLOC_002436	XLOC_002436	AGAP006521	2L:33825710-33832358	Resistant	Susceptible	OK	18.2445	12.0101	1.5191	-0.60321	-1.56132	0.00485	0.0430076	yes
XLOC_007764	XLOC_007764	AGAP012249	3L:39301970-39304771	Resistant	Susceptible	OK	25.1351	16.5307	1.52051	-0.604553	-1.36683	0.0053	0.0457593	yes
XLOC_007513	XLOC_007513	AGAP011733	3L:32631069-32631813	Resistant	Susceptible	OK	59.7818	39.3019	1.52109	-0.605108	-1.99378	0.0046	0.0413779	yes
XLOC_007039	XLOC_007039	AGAP010755	3L:9850992-9851807	Resistant	Susceptible	OK	92.5556	60.8141	1.52194	-0.605913	-1.835	0.0055	0.0470288	yes
XLOC_012988	XLOC_012988	AGAP000365	X:6766781-6768218	Resistant	Susceptible	OK	40.7102	26.7252	1.52329	-0.607187	-1.57835	0.0054	0.0464089	yes
XLOC_009832	XLOC_009832	AGAP009238	3R:29091795-29093554	Resistant	Susceptible	OK	38.0041	24.9159	1.5253	-0.609089	-1.6664	0.0058	0.048766	yes
XLOC_009088	XLOC_009088	AGAP007860	3R:2331951-2333408	Resistant	Susceptible	OK	22.0613	14.4578	1.52591	-0.609667	-1.37677	0.0057	0.0481532	yes
XLOC_013332	XLOC_013332	AGAP013181	X:19723990-19725866	Resistant	Susceptible	OK	38.9088	25.4801	1.52703	-0.610725	-1.52855	0.0054	0.0464089	yes
XLOC_012421	XLOC_012421	AGAP000272	X:4994392-4996244	Resistant	Susceptible	OK	23.1839	15.1806	1.52721	-0.610893	-1.58134	0.0048	0.0426314	yes
XLOC_000120	XLOC_000120	AGAP004929	2L:6114438-6115700	Resistant	Susceptible	OK	59.115	38.6592	1.52913	-0.612712	-1.97773	0.0035	0.0337025	yes
XLOC_005070	XLOC_005070	AGAP001334	2R:3260239-3261465	Resistant	Susceptible	OK	22.8542	14.9447	1.52925	-0.61282	-1.61231	0.00545	0.0467315	yes
XLOC_001272	XLOC_001272	AGAP007389	2L:46274130-46276598	Resistant	Susceptible	OK	12.6546	8.26706	1.53073	-0.614217	-1.49802	0.0047	0.0419864	yes
XLOC_009810	XLOC_009810	RPB11_ANOGA	3R:28746534-28747439	Resistant	Susceptible	OK	47.4322	30.9805	1.53103	-0.614505	-2.02727	0.00435	0.039647	yes
XLOC_005946	XLOC_005946	AGAP002968	2R:30255776-30257668	Resistant	Susceptible	OK	14.0937	9.18826	1.53388	-0.617184	-1.57248	0.006	0.0499373	yes
XLOC_008016	XLOC_008016	AGAP010586	3L:6547453-6548556	Resistant	Susceptible	OK	40.5783	26.4459	1.53439	-0.617666	-1.69589	0.00405	0.0376138	yes
XLOC_012558	XLOC_012558	CLIPC6	X:10090323-10093280	Resistant	Susceptible	OK	34.5563	22.509	1.53522	-0.618447	-1.50902	0.00525	0.0454555	yes
XLOC_012484	XLOC_012484	AGAP000429	X:7638217-7644733	Resistant	Susceptible	OK	7.02261	4.57339	1.53554	-0.618743	-1.47527	0.00515	0.0448082	yes
XLOC_005747	XLOC_005747	AGAP002614	2R:24163044-24168560	Resistant	Susceptible	OK	4.84424	3.15436	1.53573	-0.618922	-1.40909	0.0056	0.0476183	yes
XLOC_010574	XLOC_010574	AGAP008111	3R:5828832-5830873	Resistant	Susceptible	OK	14.1046	9.18258	1.53602	-0.619195	-1.54471	0.00405	0.0376138	yes
XLOC_011171	XLOC_011171	GSTE5	3R:28594992-28595802	Resistant	Susceptible	OK	70.2032	45.6643	1.53738	-0.620471	-1.87058	0.0033	0.0323115	yes
XLOC_002518	XLOC_002518	AGAP006668	2L:36514895-36515978	Resistant	Susceptible	OK	46.6952	30.3485	1.53863	-0.621648	-1.60787	0.0041	0.0379737	yes
XLOC_005697	XLOC_005697	AGAP002516	2R:22179221-22182465	Resistant	Susceptible	OK	8.96115	5.82197	1.5392	-0.622176	-1.4908	0.00315	0.0311958	yes
XLOC_002014	XLOC_002014	AGAP005746	2L:20175871-20178581	Resistant	Susceptible	OK	8.49236	5.51316	1.54038	-0.623287	-1.49254	0.0056	0.0476183	yes
XLOC_010394	XLOC_010394	AGAP013770	3R:260545-264357	Resistant	Susceptible	OK	15.7731	10.2366	1.54085	-0.623734	-1.71934	0.00455	0.0410156	yes
XLOC_001654	XLOC_001654	AGAP005035	2L:8651921-8659157	Resistant	Susceptible	OK	5.52841	3.58684	1.5413	-0.624151	-1.51698	0.0039	0.0365021	yes
XLOC_013331	XLOC_013331	AGAP001026	X:19721318-19723125	Resistant	Susceptible	OK	17.8293	11.5654	1.54161	-0.624437	-1.40082	0.0043	0.0392975	yes
XLOC_001984	XLOC_001984	AGAP005683	2L:18740490-18742387	Resistant	Susceptible	OK	17.4628	11.3216	1.54243	-0.625207	-1.60716	0.00335	0.0326494	yes
XLOC_002926	XLOC_002926	AGAP007492	2L:46903845-46904357	Resistant	Susceptible	OK	58.8572	38.1443	1.54301	-0.625752	-2.15843	0.00465	0.041639	yes
XLOC_004073	XLOC_004073	AGAP003029	2R:31248643-31252239	Resistant	Susceptible	OK	12.2215	7.91733	1.54364	-0.626341	-1.5433	0.00415	0.0382687	yes
XLOC_000948	XLOC_000948	AGAP006690	2L:36715650-36717132	Resistant	Susceptible	OK	24.8456	16.0911	1.54406	-0.626727	-1.69196	0.00585	0.0490519	yes
XLOC_003590	XLOC_003590	AGAP002171	2R:16835161-16837841	Resistant	Susceptible	OK	48.0694	31.0381	1.54872	-0.63108	-1.47831	0.00585	0.0490519	yes
XLOC_006275	XLOC_006275	AGAP003612	2R:40511023-40512566	Resistant	Susceptible	OK	83.6182	53.976	1.54917	-0.6315	-1.59467	0.00535	0.0460848	yes
XLOC_006735	XLOC_006735	AGAP004492	2R:56860841-56862796	Resistant	Susceptible	OK	33.4207	21.5657	1.54972	-0.632002	-1.62942	0.0034	0.0329843	yes
XLOC_010021	XLOC_010021	AGAP009612	3R:37003914-37006960	Resistant	Susceptible	OK	24.3521	15.7126	1.54985	-0.632125	-1.32688	0.0054	0.0464089	yes
XLOC_003176	XLOC_003176	AGAP001357	2R:3501595-3503538	Resistant	Susceptible	OK	14.9495	9.64465	1.55003	-0.632295	-1.56523	0.00375	0.0355318	yes
XLOC_006752	XLOC_006752	AGAP004541	2R:57467447-57476856	Resistant	Susceptible	OK	10.7862	6.94975	1.55203	-0.634149	-1.48946	0.00565	0.0479227	yes
XLOC_007807	XLOC_007807	AGAP012336	3L:40744215-40746580	Resistant	Susceptible	OK	9.52656	6.13763	1.55216	-0.634273	-1.5752	0.004	0.0372932	yes
XLOC_006347	XLOC_006347	AGAP003766	2R:43114624-43116179	Resistant	Susceptible	OK	30.4042	19.5878	1.5522	-0.634319	-1.67306	0.0032	0.031626	yes
XLOC_009865	XLOC_009865	GNPI_ANOGA	3R:31019300-31024345	Resistant	Susceptible	OK	16.1521	10.4032	1.55261	-0.634692	-1.38354	0.0058	0.048766	yes
XLOC_012879	XLOC_012879	AGAP000143	X:2180445-2185660	Resistant	Susceptible	OK	31.9886	20.5991	1.55291	-0.63498	-1.39475	0.0057	0.0481532	yes
XLOC_013057	XLOC_013057	AGAP000482	X:8438346-8439461	Resistant	Susceptible	OK	30.8931	19.8921	1.55303	-0.635087	-1.75207	0.0038	0.0358245	yes
XLOC_004524	XLOC_004524	AGAP003845	2R:44341107-44344050	Resistant	Susceptible	OK	10.4564	6.73275	1.55307	-0.635125	-1.49888	0.00355	0.0340867	yes
XLOC_010660	XLOC_010660	AGAP008267	3R:8096998-8099128	Resistant	Susceptible	OK	15.2575	9.81346	1.55475	-0.636683	-1.54037	0.00305	0.0304288	yes
XLOC_002360	XLOC_002360	AGAP006373	2L:30566597-30573592	Resistant	Susceptible	OK	28.7937	18.5168	1.555	-0.636924	-1.41543	0.00435	0.039647	yes
XLOC_011097	XLOC_011097	AGAP028153	3R:24936100-24937610	Resistant	Susceptible	OK	21.8477	14.0484	1.55517	-0.637074	-1.66612	0.00265	0.0274023	yes
XLOC_006464	XLOC_006464	AGAP003979	2R:47462447-47466594	Resistant	Susceptible	OK	6.96666	4.47956	1.55521	-0.637108	-1.55375	0.00295	0.0297211	yes
XLOC_009245	XLOC_009245	RTCB_ANOGA	3R:6187933-6189616	Resistant	Susceptible	OK	12.3813	7.95927	1.55558	-0.637456	-1.57139	0.00515	0.0448082	yes
XLOC_000582	XLOC_000582	AGAP005873	2L:22716168-22716812	Resistant	Susceptible	OK	78.1861	50.2442	1.55612	-0.637955	-2.09616	0.0038	0.0358245	yes
XLOC_004866	XLOC_004866	AGAP004516	2R:57254556-57259803	Resistant	Susceptible	OK	12.4543	7.97825	1.56103	-0.642503	-1.43148	0.00465	0.041639	yes
XLOC_012825	XLOC_012825	AGAP000025	X:331474-336252	Resistant	Susceptible	OK	9.145	5.85785	1.56115	-0.64261	-1.45132	0.00465	0.041639	yes
XLOC_010648	XLOC_010648	AGAP008239	3R:7566775-7571771	Resistant	Susceptible	OK	3.95567	2.53226	1.56211	-0.643497	-1.45016	0.00465	0.041639	yes
XLOC_007323	XLOC_007323	AGAP011340	3L:21445776-21450792	Resistant	Susceptible	OK	3.02898	1.93795	1.56298	-0.644299	-1.40963	0.0056	0.0476183	yes
XLOC_009429	XLOC_009429	AGAP008472	3R:10986549-10988827	Resistant	Susceptible	OK	6.83086	4.36883	1.56354	-0.64482	-1.52315	0.00525	0.0454555	yes
XLOC_000038	XLOC_000038	AGAP004751	2L:3052357-3056687	Resistant	Susceptible	OK	6.33927	4.05287	1.56414	-0.645374	-1.65708	0.00395	0.0369188	yes
XLOC_011008	XLOC_011008	AGAP008917	3R:20786734-20793729	Resistant	Susceptible	OK	23.4896	15.0152	1.56439	-0.645602	-1.34515	0.00555	0.0473363	yes
XLOC_011049	XLOC_011049	AGAP008970	3R:22357783-22363687	Resistant	Susceptible	OK	5.6164	3.58818	1.56525	-0.646391	-1.51713	0.00315	0.0311958	yes
XLOC_012755	XLOC_012755	AGAP000973	X:18649630-18659609	Resistant	Susceptible	OK	10.8431	6.92636	1.56548	-0.646613	-1.52432	0.0027	0.0277492	yes
XLOC_002921	XLOC_002921	AGAP007479	2L:46844094-46845057	Resistant	Susceptible	OK	14.2753	9.1158	1.566	-0.647082	-1.7396	0.00535	0.0460848	yes
XLOC_006510	XLOC_006510	MED4_ANOGA	2R:49275929-49277056	Resistant	Susceptible	OK	22.7229	14.5077	1.56626	-0.647329	-1.73365	0.0035	0.0337025	yes
XLOC_008083	XLOC_008083	AGAP010711	3L:8901318-8904939	Resistant	Susceptible	OK	10.8006	6.89541	1.56635	-0.647407	-1.58214	0.00275	0.0281602	yes
XLOC_008673	XLOC_008673	AGAP011843	3L:33982064-33983417	Resistant	Susceptible	OK	17.4733	11.1527	1.56673	-0.647754	-1.68068	0.0029	0.0293136	yes
XLOC_003719	XLOC_003719	AGAP002404	2R:20970023-20973127	Resistant	Susceptible	OK	11.2756	7.1966	1.5668	-0.647812	-1.56169	0.00305	0.0304288	yes
XLOC_006717	XLOC_006717	AGAP004457	2R:56689963-56694425	Resistant	Susceptible	OK	22.1035	14.1031	1.56728	-0.648262	-1.63976	0.0039	0.0365021	yes
XLOC_005939	XLOC_005939	AGAP002954	2R:30076836-30079931	Resistant	Susceptible	OK	8.7387	5.57348	1.56791	-0.648841	-1.52978	0.0024	0.0253612	yes
XLOC_005456	XLOC_005456	AGAP013036	2R:14545714-14546833	Resistant	Susceptible	OK	95.373	60.8209	1.5681	-0.649012	-1.72681	0.00395	0.0369188	yes
XLOC_008980	XLOC_008980	AGAP012369	3L:41142054-41144112	Resistant	Susceptible	OK	10.2851	6.55793	1.56835	-0.649248	-1.54283	0.00405	0.0376138	yes
XLOC_001742	XLOC_001742	AGAP005211	2L:12358995-12360867	Resistant	Susceptible	OK	14.4435	9.2058	1.56896	-0.649805	-1.63822	0.0023	0.0246755	yes
XLOC_005631	XLOC_005631	AGAP002407	2R:20975932-20976550	Resistant	Susceptible	OK	127.518	81.2136	1.57016	-0.650903	-2.2845	0.0034	0.0329843	yes
XLOC_010967	XLOC_010967	AGAP008845	3R:19385444-19388753	Resistant	Susceptible	OK	7.40858	4.71675	1.5707	-0.651404	-1.55133	0.0035	0.0337025	yes
XLOC_002894	XLOC_002894	AGAP007392	2L:46284101-46285487	Resistant	Susceptible	OK	13.6917	8.71617	1.57084	-0.651537	-1.70352	0.00415	0.0382687	yes
XLOC_006520	XLOC_006520	AGAP004081	2R:49516119-49517817	Resistant	Susceptible	OK	8.58451	5.46318	1.57134	-0.651995	-1.60139	0.00455	0.0410156	yes
XLOC_007264	XLOC_007264	AGAP011245	3L:19982605-19983733	Resistant	Susceptible	OK	26.2949	16.7322	1.57151	-0.652156	-1.70783	0.00275	0.0281602	yes
XLOC_001110	XLOC_001110	AGAP007024	2L:41025876-41026529	Resistant	Susceptible	OK	72.9966	46.432	1.57212	-0.652709	-2.05552	0.0025	0.0261639	yes
XLOC_007825	XLOC_007825	AGAP012382	3L:41355323-41357277	Resistant	Susceptible	OK	30.3463	19.3014	1.57223	-0.652817	-1.80418	0.00255	0.0265882	yes
XLOC_012473	XLOC_012473	AGAP000394	X:7199444-7201387	Resistant	Susceptible	OK	17.1904	10.9251	1.57348	-0.653954	-1.64096	0.0027	0.0277492	yes
XLOC_006513	XLOC_006513	AGAP004070	2R:49464097-49466314	Resistant	Susceptible	OK	7.8276	4.97453	1.57354	-0.654009	-1.54708	0.00365	0.0348091	yes
XLOC_001150	XLOC_001150	AGAP007117	2L:43026303-43028115	Resistant	Susceptible	OK	17.1537	10.9006	1.57365	-0.65411	-1.68506	0.00215	0.0235224	yes
XLOC_004248	XLOC_004248	AGAP003356	2R:36679514-36681387	Resistant	Susceptible	OK	9.13584	5.80496	1.5738	-0.65425	-1.59998	0.00445	0.040308	yes
XLOC_013256	XLOC_013256	GSTT2	X:16746633-16747763	Resistant	Susceptible	OK	25.1038	15.9487	1.57403	-0.654471	-1.46642	0.0029	0.0293136	yes
XLOC_003070	XLOC_003070	AGAP013527	2R:635029-636690	Resistant	Susceptible	OK	11.3831	7.22716	1.57504	-0.655394	-1.67462	0.00305	0.0304288	yes
XLOC_012662	XLOC_012662	AGAP000784	X:14272802-14275118	Resistant	Susceptible	OK	48.063	30.5017	1.57575	-0.656037	-1.58255	0.00385	0.0361846	yes
XLOC_004977	XLOC_004977	AGAP001135	2R:562787-565559	Resistant	Susceptible	OK	5.24067	3.32517	1.57606	-0.656321	-1.50605	0.0051	0.044557	yes
XLOC_009546	XLOC_009546	AGAP008688	3R:14849205-14862231	Resistant	Susceptible	OK	73.7456	46.7492	1.57747	-0.657615	-1.42133	0.0057	0.0481532	yes
XLOC_010657	XLOC_010657	AGAP008263	3R:8077878-8081101	Resistant	Susceptible	OK	21.7421	13.7721	1.57871	-0.658748	-1.49926	0.0029	0.0293136	yes
XLOC_003688	XLOC_003688	AGAP002352	2R:20538787-20546515	Resistant	Susceptible	OK	35.7696	22.6529	1.57903	-0.659042	-1.49005	0.00355	0.0340867	yes
XLOC_007383	XLOC_007383	AGAP011472	3L:24992820-24994668	Resistant	Susceptible	OK	19.1138	12.1006	1.57957	-0.659542	-1.66626	0.0022	0.0238913	yes
XLOC_002508	XLOC_002508	AGAP006649	2L:35666830-35668902	Resistant	Susceptible	OK	11.3025	7.15191	1.58035	-0.66024	-1.54537	0.00235	0.0250367	yes
XLOC_010323	XLOC_010323	AGAP010177	3R:49945622-49946200	Resistant	Susceptible	OK	35.3156	22.3436	1.58057	-0.66044	-2.24615	0.0058	0.048766	yes
XLOC_005987	XLOC_005987	AGAP003038	2R:31293475-31309583	Resistant	Susceptible	OK	33.2076	21.0077	1.58073	-0.660599	-1.56938	0.00325	0.0319703	yes
XLOC_006206	XLOC_006206	AGAP003476	2R:38184427-38185694	Resistant	Susceptible	OK	39.4572	24.9565	1.58104	-0.660874	-1.78193	0.0019	0.0214264	yes
XLOC_000836	XLOC_000836	AGAP006437	2L:31880824-31882325	Resistant	Susceptible	OK	8.91293	5.63732	1.58106	-0.660891	-1.50072	0.00425	0.0389778	yes
XLOC_000867	XLOC_000867	AGAP006511	2L:33288832-33291140	Resistant	Susceptible	OK	39.3727	24.8942	1.5816	-0.661387	-1.63379	0.0034	0.0329843	yes
XLOC_003394	XLOC_003394	AGAP001795	2R:10529934-10531440	Resistant	Susceptible	OK	14.3643	9.0812	1.58176	-0.661529	-1.65375	0.0026	0.0269928	yes
XLOC_005566	XLOC_005566	AGAP002283	2R:18573000-18574525	Resistant	Susceptible	OK	23.3672	14.7715	1.58191	-0.661665	-1.79665	0.0021	0.0231405	yes
XLOC_006115	XLOC_006115	AGAP003293	2R:35192465-35194648	Resistant	Susceptible	OK	9.12279	5.76577	1.58223	-0.661963	-1.61433	0.0028	0.0284906	yes
XLOC_008516	XLOC_008516	AGAP011534	3L:26893429-26896048	Resistant	Susceptible	OK	9.06976	5.73005	1.58284	-0.662518	-1.54864	0.00255	0.0265882	yes
XLOC_006389	XLOC_006389	AGAP003836	2R:44234290-44235730	Resistant	Susceptible	OK	10.2344	6.46357	1.5834	-0.66302	-1.6314	0.00425	0.0389778	yes
XLOC_001472	XLOC_001472	AGAP004685	2L:493578-497632	Resistant	Susceptible	OK	21.6219	13.6501	1.58401	-0.663581	-1.66477	0.0025	0.0261639	yes
XLOC_001413	XLOC_001413	AGAP007626	2L:48385936-48387173	Resistant	Susceptible	OK	17.6267	11.1256	1.58434	-0.66388	-1.78227	0.0035	0.0337025	yes
XLOC_005659	XLOC_005659	AGAP002454	2R:21561262-21562598	Resistant	Susceptible	OK	26.9482	17.009	1.58435	-0.663886	-1.83392	0.00255	0.0265882	yes
XLOC_002991	XLOC_002991	AGAP007634	2L:48512450-48514044	Resistant	Susceptible	OK	31.3532	19.7842	1.58476	-0.664268	-1.78764	0.00215	0.0235224	yes
XLOC_000727	XLOC_000727	AGAP006171	2L:27647493-27650439	Resistant	Susceptible	OK	19.9741	12.6016	1.58504	-0.664518	-1.55744	0.00225	0.0243091	yes
XLOC_012298	XLOC_012298	AGAP000049	X:803641-810496	Resistant	Susceptible	OK	23.9785	15.1278	1.58506	-0.664538	-1.54243	0.00225	0.0243091	yes
XLOC_004010	XLOC_004010	AGAP002908	2R:29154309-29159467	Resistant	Susceptible	OK	33.1375	20.8994	1.58557	-0.665006	-1.5282	0.00335	0.0326494	yes
XLOC_005060	XLOC_005060	AGAP001310	2R:2840127-2842171	Resistant	Susceptible	OK	11.3481	7.157	1.58559	-0.665018	-1.71115	0.00285	0.0289122	yes
XLOC_011467	XLOC_011467	AGAP009798	3R:43564932-43570591	Resistant	Susceptible	OK	19.4347	12.2538	1.58601	-0.665408	-1.55835	0.00275	0.0281602	yes
XLOC_007969	XLOC_007969	AGAP028205	3L:4903261-4907741	Resistant	Susceptible	OK	2.57287	1.62182	1.58641	-0.665766	-1.55281	0.006	0.0499373	yes
XLOC_001909	XLOC_001909	AGAP005539	2L:16853513-16854540	Resistant	Susceptible	OK	23.1409	14.5795	1.58722	-0.666507	-1.8286	0.0024	0.0253612	yes
XLOC_005578	XLOC_005578	AGAP002305	2R:19052890-19053747	Resistant	Susceptible	OK	17.9733	11.3209	1.58762	-0.666871	-1.77256	0.00455	0.0410156	yes
XLOC_012652	XLOC_012652	AGAP000757	X:13765205-13766963	Resistant	Susceptible	OK	5.61407	3.5348	1.58823	-0.667419	-1.50677	0.00575	0.0484906	yes
XLOC_009573	XLOC_009573	AGAP008747	3R:16866271-16868254	Resistant	Susceptible	OK	15.6299	9.83992	1.58842	-0.667589	-1.72644	0.0023	0.0246755	yes
XLOC_013004	XLOC_013004	AGAP000395	X:7231459-7232678	Resistant	Susceptible	OK	11.4813	7.22716	1.58863	-0.667788	-1.66984	0.00475	0.0423099	yes
XLOC_007176	XLOC_007176	AGAP011057	3L:15800141-15801273	Resistant	Susceptible	OK	27.3395	17.1949	1.58998	-0.669003	-1.86696	0.0028	0.0284906	yes
XLOC_012352	XLOC_012352	AGAP000139	X:2144312-2149187	Resistant	Susceptible	OK	2.95153	1.8556	1.59061	-0.669578	-1.42849	0.00525	0.0454555	yes
XLOC_007791	XLOC_007791	AGAP012306	3L:39991228-39992499	Resistant	Susceptible	OK	10.322	6.48778	1.59099	-0.669931	-1.5844	0.0052	0.0451501	yes
XLOC_004024	XLOC_004024	EIF3F_ANOGA	2R:29839371-29840708	Resistant	Susceptible	OK	165.471	103.999	1.59108	-0.670011	-1.65171	0.0047	0.0419864	yes
XLOC_009234	XLOC_009234	AGAP008117	3R:5876958-5886110	Resistant	Susceptible	OK	1.74987	1.09975	1.59115	-0.670068	-1.49023	0.004	0.0372932	yes
XLOC_003584	XLOC_003584	GPRGNR1	2R:16572377-16574313	Resistant	Susceptible	OK	34.2238	21.4972	1.59201	-0.670848	-1.76563	0.00235	0.0250367	yes
XLOC_003721	XLOC_003721	AGAP002408	2R:20976894-20978276	Resistant	Susceptible	OK	15.5885	9.7915	1.59204	-0.670877	-1.70824	0.0027	0.0277492	yes
XLOC_001600	XLOC_001600	AGAP004933	2L:6194334-6195585	Resistant	Susceptible	OK	36.4137	22.8682	1.59233	-0.671135	-1.76841	0.00155	0.018454	yes
XLOC_001385	XLOC_001385	AGAP007571	2L:47767476-47768802	Resistant	Susceptible	OK	12.8659	8.07947	1.59242	-0.671219	-1.42458	0.00345	0.0333543	yes
XLOC_003930	XLOC_003930	AGAP002764	2R:26829603-26831375	Resistant	Susceptible	OK	21.0898	13.2372	1.59322	-0.671944	-1.77357	0.00155	0.018454	yes
XLOC_004101	XLOC_004101	AGAP003090	2R:32386408-32394038	Resistant	Susceptible	OK	4.68622	2.93922	1.59438	-0.672991	-1.45671	0.00335	0.0326494	yes
XLOC_010845	XLOC_010845	AGAP008634	3R:13789757-13791615	Resistant	Susceptible	OK	29.7005	18.6145	1.59556	-0.674063	-1.67124	0.00185	0.0209889	yes
XLOC_007711	XLOC_007711	AGAP012146	3L:38051355-38057320	Resistant	Susceptible	OK	20.5451	12.8742	1.59584	-0.674317	-1.78339	0.00175	0.0200976	yes
XLOC_009053	XLOC_009053	AGAP007812	3R:1325433-1326623	Resistant	Susceptible	OK	30.82	19.3044	1.59653	-0.674936	-1.97785	0.0016	0.0188827	yes
XLOC_003064	XLOC_003064	AGAP001141	2R:582183-587865	Resistant	Susceptible	OK	30.2308	18.9296	1.59701	-0.675378	-1.45023	0.0048	0.0426314	yes
XLOC_012733	XLOC_012733	AGAP000924	X:17411651-17417652	Resistant	Susceptible	OK	18.0643	11.3102	1.59717	-0.675518	-1.63336	0.00145	0.0175734	yes
XLOC_012785	XLOC_012785	AGAP001045	X:20172572-20174282	Resistant	Susceptible	OK	30.7971	19.2695	1.59823	-0.676477	-1.71634	0.0016	0.0188827	yes
XLOC_007746	XLOC_007746	AGAP012217	3L:38973187-38975218	Resistant	Susceptible	OK	15.7746	9.86824	1.59852	-0.676742	-1.77128	0.0023	0.0246755	yes
XLOC_001048	XLOC_001048	AGAP006889	2L:39373036-39375732	Resistant	Susceptible	OK	8.74058	5.46758	1.59862	-0.676827	-1.64541	0.0023	0.0246755	yes
XLOC_006790	XLOC_006790	AGAP004623	2R:58625845-58628390	Resistant	Susceptible	OK	8.66032	5.41548	1.59918	-0.67733	-1.71277	0.00215	0.0235224	yes
XLOC_010489	XLOC_010489	AGAP007946	3R:3252731-3255036	Resistant	Susceptible	OK	28.3128	17.6968	1.59988	-0.677968	-1.568	0.00195	0.0218443	yes
XLOC_004865	XLOC_004865	AGAP004514	2R:57249506-57251592	Resistant	Susceptible	OK	51.445	32.1486	1.60023	-0.678274	-1.60376	0.0031	0.030791	yes
XLOC_013074	XLOC_013074	AGAP013283	X:9538067-9538788	Resistant	Susceptible	OK	55.5924	34.7334	1.60055	-0.678562	-2.05268	0.002	0.0223081	yes
XLOC_004780	XLOC_004780	AGAP004336	2R:54821621-54822553	Resistant	Susceptible	OK	23.1159	14.4314	1.60178	-0.679671	-1.80534	0.0023	0.0246755	yes
XLOC_004715	XLOC_004715	AGAP004225	2R:52184756-52187534	Resistant	Susceptible	OK	31.6914	19.7662	1.60331	-0.681053	-1.45911	0.00205	0.0227755	yes
XLOC_004553	XLOC_004553	AGAP003903	2R:45768319-45770159	Resistant	Susceptible	OK	49.9782	31.164	1.60372	-0.68142	-1.70832	0.00305	0.0304288	yes
XLOC_012362	XLOC_012362	AGAP000159	X:2780429-2816494	Resistant	Susceptible	OK	33.6081	20.9552	1.60381	-0.681502	-1.4041	0.0053	0.0457593	yes
XLOC_012486	XLOC_012486	AGAP000432	X:7690858-7691632	Resistant	Susceptible	OK	27.5669	17.1874	1.6039	-0.681589	-2.0538	0.00365	0.0348091	yes
XLOC_008397	XLOC_008397	AGAP011310	3L:20838727-20840022	Resistant	Susceptible	OK	32.4789	20.245	1.60429	-0.681935	-1.58896	0.0015	0.0180176	yes
XLOC_002085	XLOC_002085	AGAP005874	2L:22716847-22718746	Resistant	Susceptible	OK	5.40812	3.36892	1.6053	-0.682842	-1.51892	0.00575	0.0484906	yes
XLOC_002752	XLOC_002752	AGAP007129	2L:43112099-43124434	Resistant	Susceptible	OK	1.97638	1.23056	1.60608	-0.683552	-1.45373	0.0035	0.0337025	yes
XLOC_003564	XLOC_003564	AGAP002118	2R:15978896-15980273	Resistant	Susceptible	OK	23.0547	14.3521	1.60636	-0.683794	-1.76596	0.00075	0.0107822	yes
XLOC_004170	XLOC_004170	AGAP003213	2R:33991672-33994171	Resistant	Susceptible	OK	6.13892	3.81986	1.60711	-0.684467	-1.59569	0.00355	0.0340867	yes
XLOC_011934	XLOC_011934	AGAP012856	UNKN:34279846-34281205	Resistant	Susceptible	OK	8.68778	5.40522	1.60729	-0.684635	-1.62374	0.0035	0.0337025	yes
XLOC_012689	XLOC_012689	AGAP000831	X:15375385-15376767	Resistant	Susceptible	OK	31.2513	19.4416	1.60744	-0.684768	-1.76249	0.0015	0.0180176	yes
XLOC_010341	XLOC_010341	AGAP010212	3R:50839257-50840757	Resistant	Susceptible	OK	116.819	72.6736	1.60745	-0.684778	-2.00879	0.00445	0.040308	yes
XLOC_006266	XLOC_006266	AGAP003593	2R:40372840-40374963	Resistant	Susceptible	OK	24.1853	15.0447	1.60756	-0.684873	-1.6827	0.0022	0.0238913	yes
XLOC_006242	XLOC_006242	AGAP003555	2R:39453876-39455580	Resistant	Susceptible	OK	14.1638	8.80739	1.60817	-0.685427	-1.79888	0.0022	0.0238913	yes
XLOC_006560	XLOC_006560	AGAP004152	2R:50773998-50777275	Resistant	Susceptible	OK	5.84751	3.63593	1.60826	-0.685499	-1.67226	0.00215	0.0235224	yes
XLOC_012540	XLOC_012540	AGAP000543	X:9799625-9802439	Resistant	Susceptible	OK	12.7624	7.93077	1.60923	-0.686372	-1.82155	0.0047	0.0419864	yes
XLOC_006488	XLOC_006488	AGAP004017	2R:47883292-47884594	Resistant	Susceptible	OK	17.8705	11.1044	1.60932	-0.686448	-1.83819	0.00185	0.0209889	yes
XLOC_006506	XLOC_006506	GATA_ANOGA	2R:49099418-49101066	Resistant	Susceptible	OK	7.25094	4.50532	1.60942	-0.686538	-1.65862	0.00425	0.0389778	yes
XLOC_012342	XLOC_012342	AGAP000127	X:2039137-2040570	Resistant	Susceptible	OK	20.4049	12.6772	1.60957	-0.686679	-1.81847	0.0023	0.0246755	yes
XLOC_013041	XLOC_013041	CIAO1_ANOGA	X:7822792-7824134	Resistant	Susceptible	OK	26.6983	16.5865	1.60964	-0.68674	-1.76117	0.00125	0.0156906	yes
XLOC_003158	XLOC_003158	AGAP001318	2R:2979490-2982024	Resistant	Susceptible	OK	38.3447	23.8104	1.61042	-0.687434	-1.72924	0.00215	0.0235224	yes
XLOC_007212	XLOC_007212	AGAP011126	3L:17429808-17430981	Resistant	Susceptible	OK	52.3137	32.4809	1.6106	-0.687596	-1.90885	0.00215	0.0235224	yes
XLOC_005517	XLOC_005517	AGAP002174	2R:16897120-16898516	Resistant	Susceptible	OK	8.71338	5.40812	1.61117	-0.688107	-1.63423	0.00435	0.039647	yes
XLOC_006535	XLOC_006535	AGAP004107	2R:49938995-49967641	Resistant	Susceptible	OK	49.5752	30.7693	1.61119	-0.688125	-1.49739	0.00265	0.0274023	yes
XLOC_008690	XLOC_008690	AGAP011874	3L:34576240-34585040	Resistant	Susceptible	OK	8.27645	5.13648	1.61131	-0.688231	-1.5258	0.005	0.0439222	yes
XLOC_001483	XLOC_001483	AGAP004708	2L:2471996-2474401	Resistant	Susceptible	OK	33.9973	21.0975	1.61144	-0.688347	-1.80702	0.002	0.0223081	yes
XLOC_010406	XLOC_010406	AGAP007774	3R:537303-547311	Resistant	Susceptible	OK	20.2243	12.5453	1.6121	-0.688939	-1.35969	0.00495	0.0436078	yes
XLOC_008855	XLOC_008855	AGAP012160	3L:38123397-38130250	Resistant	Susceptible	OK	1.46913	0.911273	1.61217	-0.689009	-1.41235	0.00565	0.0479227	yes
XLOC_010825	XLOC_010825	AGAP008601	3R:13501569-13504908	Resistant	Susceptible	OK	35.6079	22.0838	1.6124	-0.689209	-1.44226	0.0042	0.0386558	yes
XLOC_006693	XLOC_006693	AGAP004417	2R:55850650-55853091	Resistant	Susceptible	OK	20.8649	12.9321	1.61342	-0.690116	-1.53303	0.0018	0.0205738	yes
XLOC_003785	XLOC_003785	AGAP002535	2R:22451972-22453367	Resistant	Susceptible	OK	11.9942	7.43242	1.61377	-0.690434	-1.76215	0.00325	0.0319703	yes
XLOC_005169	XLOC_005169	AGAP001526	2R:5845640-5847526	Resistant	Susceptible	OK	31.9966	19.8256	1.6139	-0.690557	-1.6934	0.00195	0.0218443	yes
XLOC_012877	XLOC_012877	AGAP000137	X:2108014-2110819	Resistant	Susceptible	OK	6.61536	4.09838	1.61414	-0.690764	-1.54773	0.005	0.0439222	yes
XLOC_009328	XLOC_009328	AGAP008299	3R:8740642-8742394	Resistant	Susceptible	OK	15.3851	9.52752	1.61481	-0.691358	-1.50627	0.00305	0.0304288	yes
XLOC_004517	XLOC_004517	AGAP003826	2R:43800510-43801518	Resistant	Susceptible	OK	18.4654	11.4342	1.61493	-0.691471	-1.89558	0.0026	0.0269928	yes
XLOC_006554	XLOC_006554	AGAP004145	2R:50731712-50732853	Resistant	Susceptible	OK	48.0164	29.7296	1.6151	-0.691627	-1.96784	0.0013	0.016144	yes
XLOC_011235	XLOC_011235	AGAP009333	3R:31516880-31520891	Resistant	Susceptible	OK	87.1597	53.9529	1.61548	-0.691959	-1.50612	0.0024	0.0253612	yes
XLOC_011105	XLOC_011105	AGAP009067	3R:25400691-25403428	Resistant	Susceptible	OK	23.0518	14.2646	1.61601	-0.692437	-1.69635	0.0013	0.016144	yes
XLOC_005355	XLOC_005355	AGAP013489	2R:11739262-11739935	Resistant	Susceptible	OK	17.4341	10.7837	1.61671	-0.693053	-1.84842	0.00405	0.0376138	yes
XLOC_004380	XLOC_004380	AGAP003589	2R:40363499-40365128	Resistant	Susceptible	OK	8.88481	5.49354	1.61732	-0.693604	-1.65789	0.0025	0.0261639	yes
XLOC_010771	XLOC_010771	AGAP008484	3R:11139633-11145108	Resistant	Susceptible	OK	18.6986	11.5501	1.61891	-0.695023	-1.71495	0.00115	0.0147537	yes
XLOC_010097	XLOC_010097	AGAP009746	3R:42127367-42128777	Resistant	Susceptible	OK	19.2515	11.891	1.619	-0.695102	-1.72012	0.00145	0.0175734	yes
XLOC_009355	XLOC_009355	AGAP008345	3R:9509961-9512246	Resistant	Susceptible	OK	57.4012	35.4542	1.61902	-0.695123	-1.56019	0.0027	0.0277492	yes
XLOC_012780	XLOC_012780	AGAP001036	X:19935926-19937664	Resistant	Susceptible	OK	41.7612	25.7856	1.61956	-0.695594	-1.57081	0.0017	0.0196842	yes
XLOC_007551	XLOC_007551	AGAP011814	3L:33703977-33705233	Resistant	Susceptible	OK	39.4664	24.3669	1.61967	-0.695702	-1.95013	0.0012	0.0152044	yes
XLOC_002684	XLOC_002684	AGAP007003	2L:40592377-40593706	Resistant	Susceptible	OK	14.1858	8.75574	1.62017	-0.696149	-1.78332	0.0026	0.0269928	yes
XLOC_000735	XLOC_000735	AGAP006191	2L:28195404-28196645	Resistant	Susceptible	OK	40.181	24.7936	1.62062	-0.696547	-1.6734	0.0059	0.0493363	yes
XLOC_001801	XLOC_001801	AGAP005331	2L:14187267-14189251	Resistant	Susceptible	OK	14.9969	9.25366	1.62065	-0.696571	-1.76411	0.00185	0.0209889	yes
XLOC_005705	XLOC_005705	AGAP002526	2R:22363491-22363828	Resistant	Susceptible	OK	336.817	207.815	1.62075	-0.696665	-5.00542	0.0018	0.0205738	yes
XLOC_011400	XLOC_011400	AGAP009653	3R:37626604-37628034	Resistant	Susceptible	OK	123.424	76.145	1.62091	-0.696803	-1.9383	0.0021	0.0231405	yes
XLOC_012952	XLOC_012952	AGAP000289	X:5127464-5128808	Resistant	Susceptible	OK	9.64583	5.95017	1.6211	-0.696976	-1.6749	0.00265	0.0274023	yes
XLOC_007891	XLOC_007891	AGAP010377	3L:2369605-2371607	Resistant	Susceptible	OK	15.8503	9.77532	1.62146	-0.697294	-1.83443	0.00145	0.0175734	yes
XLOC_010857	XLOC_010857	AGAP008660	3R:14561555-14565025	Resistant	Susceptible	OK	17.6307	10.8717	1.62171	-0.697511	-1.75593	0.0011	0.014297	yes
XLOC_008848	XLOC_008848	AGAP012142	3L:38043069-38044891	Resistant	Susceptible	OK	15.8138	9.75131	1.62171	-0.697516	-1.76595	0.00145	0.0175734	yes
XLOC_004776	XLOC_004776	AGAP004329	2R:54653712-54654327	Resistant	Susceptible	OK	29.0359	17.8867	1.62332	-0.698953	-2.22778	0.0036	0.0344296	yes
XLOC_000592	XLOC_000592	AGAP005893	2L:23224935-23225955	Resistant	Susceptible	OK	11.4816	7.06228	1.62576	-0.701119	-1.7309	0.0059	0.0493363	yes
XLOC_008505	XLOC_008505	AGAP011522	3L:26440037-26440922	Resistant	Susceptible	OK	14.4906	8.91175	1.62601	-0.701339	-1.8367	0.0039	0.0365021	yes
XLOC_008030	XLOC_008030	AGAP010609	3L:7152085-7152733	Resistant	Susceptible	OK	27.7069	17.0363	1.62634	-0.701635	-2.11503	0.0023	0.0246755	yes
XLOC_000162	XLOC_000162	AGAP005014	2L:8297036-8299619	Resistant	Susceptible	OK	14.3574	8.82349	1.62718	-0.702374	-1.75332	0.0013	0.016144	yes
XLOC_001519	XLOC_001519	AGAP004782	2L:3469347-3473011	Resistant	Susceptible	OK	9.96973	6.12615	1.62741	-0.702573	-1.74941	0.0008	0.0113035	yes
XLOC_005396	XLOC_005396	NAA25_ANOGA	2R:12797645-12801508	Resistant	Susceptible	OK	8.49683	5.22104	1.62742	-0.702587	-1.6756	0.00135	0.0166424	yes
XLOC_007330	XLOC_007330	AGAP011356	3L:21729835-21731903	Resistant	Susceptible	OK	91.0197	55.9243	1.62755	-0.702704	-1.61539	0.00305	0.0304288	yes
XLOC_002358	XLOC_002358	AGAP006367	2L:30540296-30541051	Resistant	Susceptible	OK	18.7747	11.5283	1.62857	-0.703614	-1.92194	0.00545	0.0467315	yes
XLOC_005536	XLOC_005536	AGAP002221	2R:17703703-17706258	Resistant	Susceptible	OK	15.1979	9.32982	1.62896	-0.703947	-1.49691	0.00185	0.0209889	yes
XLOC_010601	XLOC_010601	AGAP008151	3R:6212808-6216312	Resistant	Susceptible	OK	6.86642	4.21409	1.6294	-0.704339	-1.64054	0.00075	0.0107822	yes
XLOC_012757	XLOC_012757	AGAP000977	X:18793796-18794593	Resistant	Susceptible	OK	19.4292	11.9216	1.62975	-0.704643	-1.99578	0.00365	0.0348091	yes
XLOC_007580	XLOC_007580	AGAP011880	3L:34610026-34613184	Resistant	Susceptible	OK	4.57041	2.80131	1.63153	-0.70622	-1.58081	0.00215	0.0235224	yes
XLOC_007219	XLOC_007219	AGAP011145	3L:17971519-17973691	Resistant	Susceptible	OK	8.89018	5.44851	1.63167	-0.706351	-1.64241	0.00265	0.0274023	yes
XLOC_012440	XLOC_012440	AGAP000316	X:5542939-5544636	Resistant	Susceptible	OK	9.2153	5.64578	1.63225	-0.706859	-1.77442	0.0022	0.0238913	yes
XLOC_001809	XLOC_001809	AGAP005343	2L:14291663-14295485	Resistant	Susceptible	OK	3.12259	1.91302	1.63228	-0.706897	-1.61757	0.00275	0.0281602	yes
XLOC_001806	XLOC_001806	AGAP005340	2L:14264823-14265747	Resistant	Susceptible	OK	38.036	23.3007	1.6324	-0.706993	-1.9443	0.00205	0.0227755	yes
XLOC_010125	XLOC_010125	AGAP009800	3R:43652388-43653373	Resistant	Susceptible	OK	13.0596	8.00012	1.63243	-0.707012	-1.83237	0.0037	0.0351469	yes
XLOC_003262	XLOC_003262	AGAP001538	2R:6043587-6045022	Resistant	Susceptible	OK	15.1499	9.27561	1.6333	-0.70779	-1.81693	0.0019	0.0214264	yes
XLOC_006234	XLOC_006234	AGAP003539	2R:39335563-39336894	Resistant	Susceptible	OK	8.1762	5.00472	1.6337	-0.708142	-1.42157	0.006	0.0499373	yes
XLOC_006819	XLOC_006819	AGAP010321	3L:666755-668138	Resistant	Susceptible	OK	72.7836	44.531	1.63445	-0.708804	-1.9751	0.00145	0.0175734	yes
XLOC_003208	XLOC_003208	AGAP001426	2R:4756011-4757124	Resistant	Susceptible	OK	38.7287	23.6932	1.63459	-0.708932	-2.00701	0.00095	0.0128834	yes
XLOC_012859	XLOC_012859	AGAP000105	X:1749255-1751758	Resistant	Susceptible	OK	5.58746	3.41803	1.6347	-0.709029	-1.61407	0.0023	0.0246755	yes
XLOC_008385	XLOC_008385	GALE5	3L:20570650-20571617	Resistant	Susceptible	OK	87.4864	53.5128	1.63487	-0.709176	-2.25286	0.0018	0.0205738	yes
XLOC_007830	XLOC_007830	AGAP012391	3L:41699296-41701581	Resistant	Susceptible	OK	78.0291	47.716	1.63528	-0.709541	-1.56496	0.00515	0.0448082	yes
XLOC_002467	XLOC_002467	AGAP006575	2L:34220001-34220697	Resistant	Susceptible	OK	27.3816	16.7316	1.63652	-0.710629	-2.18112	0.0028	0.0284906	yes
XLOC_007421	XLOC_007421	AGAP011564	3L:27795301-27802961	Resistant	Susceptible	OK	15.1387	9.24843	1.63689	-0.710961	-1.64955	0.00355	0.0340867	yes
XLOC_006859	XLOC_006859	AGAP010407	3L:2790876-2794262	Resistant	Susceptible	OK	22.277	13.6052	1.63739	-0.711392	-2.09218	0.0014	0.0170964	yes
XLOC_003173	XLOC_003173	AGAP001346	2R:3380536-3381874	Resistant	Susceptible	OK	62.3104	38.0511	1.63755	-0.711537	-2.13765	0.00125	0.0156906	yes
XLOC_006610	XLOC_006610	CCNC_ANOGA	2R:52973155-52974433	Resistant	Susceptible	OK	14.163	8.64835	1.63765	-0.711626	-1.85579	0.002	0.0223081	yes
XLOC_000934	XLOC_000934	AGAP006664	2L:36438048-36438799	Resistant	Susceptible	OK	18.0005	10.9886	1.63811	-0.71203	-2.0548	0.0044	0.0399517	yes
XLOC_004510	XLOC_004510	AGAP003813	2R:43725674-43726579	Resistant	Susceptible	OK	17.7793	10.8503	1.6386	-0.712469	-1.92239	0.00345	0.0333543	yes
XLOC_002937	XLOC_002937	AGAP007516	2L:47117192-47118958	Resistant	Susceptible	OK	6.08089	3.71074	1.63873	-0.712575	-1.58043	0.0035	0.0337025	yes
XLOC_007396	XLOC_007396	AGAP011497	3L:25462242-25462758	Resistant	Susceptible	OK	47.745	29.1219	1.63949	-0.713247	-2.37179	0.0016	0.0188827	yes
XLOC_011717	XLOC_011717	AGAP012437	UNKN:746384-765916	Resistant	Susceptible	OK	25.8586	15.7718	1.63955	-0.713296	-2.03147	0.00095	0.0128834	yes
XLOC_000534	XLOC_000534	AGAP005763	2L:20350126-20355566	Resistant	Susceptible	OK	7.20831	4.39576	1.63983	-0.713548	-1.64759	0.00245	0.0257766	yes
XLOC_002106	XLOC_002106	AGAP005922	2L:23685827-23687806	Resistant	Susceptible	OK	13.4469	8.1959	1.64069	-0.714297	-1.7457	0.00105	0.0138716	yes
XLOC_004844	XLOC_004844	AGAP004473	2R:56736736-56740049	Resistant	Susceptible	OK	6.1356	3.73923	1.64087	-0.714461	-1.74591	0.00175	0.0200976	yes
XLOC_003894	XLOC_003894	AGAP002705	2R:25828736-25830888	Resistant	Susceptible	OK	8.31108	5.0649	1.64092	-0.714501	-1.67947	0.0016	0.0188827	yes
XLOC_001335	XLOC_001335	CYP6AH1	2L:46845943-46847857	Resistant	Susceptible	OK	30.7479	18.7245	1.64212	-0.715563	-1.86763	0.00065	0.00967431	yes
XLOC_010509	XLOC_010509	AGAP007978	3R:3629505-3634190	Resistant	Susceptible	OK	8.35472	5.08542	1.64288	-0.716224	-1.70602	0.00065	0.00967431	yes
XLOC_001373	XLOC_001373	AGAP007552	2L:47538116-47540972	Resistant	Susceptible	OK	56.0963	34.1429	1.64299	-0.71632	-1.76546	0.00205	0.0227755	yes
XLOC_005978	XLOC_005978	AGAP003019	2R:31201265-31204342	Resistant	Susceptible	OK	7.31367	4.45064	1.64329	-0.716581	-1.73784	0.00165	0.0192973	yes
XLOC_008628	XLOC_008628	AGAP011753	3L:32927853-32928735	Resistant	Susceptible	OK	23.1217	14.0673	1.64365	-0.716899	-2.09697	0.00305	0.0304288	yes
XLOC_009114	XLOC_009114	AGAP007903	3R:2602944-2609195	Resistant	Susceptible	OK	70.5532	42.9226	1.64373	-0.716973	-1.62476	0.0028	0.0284906	yes
XLOC_005383	XLOC_005383	AGAP001928	2R:12380417-12382914	Resistant	Susceptible	OK	196.011	119.179	1.64468	-0.717799	-1.48665	0.0047	0.0419864	yes
XLOC_006689	XLOC_006689	AGAP004408	2R:55813787-55816172	Resistant	Susceptible	OK	9.28765	5.64108	1.64643	-0.719343	-1.7698	0.00125	0.0156906	yes
XLOC_003912	XLOC_003912	AGAP002734	2R:26339942-26341603	Resistant	Susceptible	OK	6.7173	4.0796	1.64656	-0.719455	-1.66033	0.0036	0.0344296	yes
XLOC_003280	XLOC_003280	AGAP001565	2R:6303900-6305412	Resistant	Susceptible	OK	9.22897	5.60436	1.64675	-0.71962	-1.68419	0.00295	0.0297211	yes
XLOC_000702	XLOC_000702	AGAP006128	2L:27020421-27026685	Resistant	Susceptible	OK	43.3626	26.3162	1.64775	-0.720501	-1.49115	0.00335	0.0326494	yes
XLOC_004287	XLOC_004287	AGAP003423	2R:37519634-37522700	Resistant	Susceptible	OK	5.17977	3.14323	1.64791	-0.720639	-1.73195	0.00155	0.018454	yes
XLOC_011228	XLOC_011228	AGAP009307	3R:31126888-31130212	Resistant	Susceptible	OK	7.58876	4.60081	1.64944	-0.721976	-1.67773	0.00095	0.0128834	yes
XLOC_012284	XLOC_012284	AGAP000018	X:245975-251810	Resistant	Susceptible	OK	4.2528	2.57757	1.64993	-0.722403	-1.55222	0.0012	0.0152044	yes
XLOC_007910	XLOC_007910	AGAP010403	3L:2776772-2778881	Resistant	Susceptible	OK	24.9557	15.1144	1.65112	-0.723441	-2.07772	0.0005	0.00802975	yes
XLOC_005264	XLOC_005264	AGAP001685	2R:8444190-8447176	Resistant	Susceptible	OK	5.35917	3.24453	1.65176	-0.724	-1.6298	0.0018	0.0205738	yes
XLOC_003354	XLOC_003354	AGAP001725	2R:8936528-8938016	Resistant	Susceptible	OK	5.26193	3.18544	1.65187	-0.724099	-1.57622	0.00555	0.0473363	yes
XLOC_001723	XLOC_001723	AGAP005174	2L:11376449-11378030	Resistant	Susceptible	OK	19.0011	11.5021	1.65197	-0.724185	-1.87126	0.00075	0.0107822	yes
XLOC_003969	XLOC_003969	AGAP002837	2R:28201309-28202567	Resistant	Susceptible	OK	15.3921	9.3145	1.65249	-0.724636	-1.87069	0.0014	0.0170964	yes
XLOC_007837	XLOC_007837	AGAP012402	3L:41731403-41732561	Resistant	Susceptible	OK	24.2339	14.6643	1.65258	-0.724718	-2.06013	0.00135	0.0166424	yes
XLOC_003138	XLOC_003138	AGAP001276	2R:2187229-2188894	Resistant	Susceptible	OK	8.63425	5.22372	1.65289	-0.724992	-1.72795	0.0014	0.0170964	yes
XLOC_001710	XLOC_001710	AGAP005147	2L:10565555-10575499	Resistant	Susceptible	OK	17.9579	10.8571	1.65402	-0.725984	-1.60239	0.00145	0.0175734	yes
XLOC_006850	XLOC_006850	AGAP010381	3L:2393422-2395773	Resistant	Susceptible	OK	11.8391	7.15625	1.65437	-0.726289	-1.87775	0.0015	0.0180176	yes
XLOC_007861	XLOC_007861	AGAP010322	3L:670626-671544	Resistant	Susceptible	OK	31.3566	18.9518	1.65454	-0.726433	-2.1865	0.0012	0.0152044	yes
XLOC_006132	XLOC_006132	AGAP003322	2R:35971823-35973828	Resistant	Susceptible	OK	11.8191	7.14288	1.65467	-0.726547	-1.79589	0.0015	0.0180176	yes
XLOC_012712	XLOC_012712	AGAP000887	X:16743732-16745470	Resistant	Susceptible	OK	9.29492	5.61643	1.65495	-0.726789	-1.76612	0.0011	0.014297	yes
XLOC_001080	XLOC_001080	AGAP006952	2L:40216105-40217352	Resistant	Susceptible	OK	10.3936	6.27912	1.65526	-0.727063	-1.77684	0.0027	0.0277492	yes
XLOC_001285	XLOC_001285	CTLMA1	2L:46354139-46354810	Resistant	Susceptible	OK	17.6616	10.6649	1.65605	-0.727739	-1.99223	0.00425	0.0389778	yes
XLOC_000013	XLOC_000013	AGAP004703	2L:2248666-2253660	Resistant	Susceptible	OK	21.7932	13.1573	1.65636	-0.72802	-1.75836	0.0012	0.0152044	yes
XLOC_004040	XLOC_004040	AGAP002970	2R:30260484-30266137	Resistant	Susceptible	OK	28.2736	17.0668	1.65664	-0.728263	-1.55306	0.00275	0.0281602	yes
XLOC_000348	XLOC_000348	AGAP005375	2L:14724449-14726177	Resistant	Susceptible	OK	43.5286	26.2742	1.65671	-0.728318	-1.79919	0.00125	0.0156906	yes
XLOC_009510	XLOC_009510	AGAP008619	3R:13717275-13718628	Resistant	Susceptible	OK	10.5537	6.36955	1.6569	-0.728488	-1.78999	0.00155	0.018454	yes
XLOC_003008	XLOC_003008	AGAP007670	2L:48889063-48891180	Resistant	Susceptible	OK	26.8128	16.182	1.65695	-0.728534	-1.63691	0.00145	0.0175734	yes
XLOC_006722	XLOC_006722	AGAP004465	2R:56717686-56718713	Resistant	Susceptible	OK	18.0627	10.8982	1.6574	-0.728928	-1.96623	0.0013	0.016144	yes
XLOC_010037	XLOC_010037	AGAP009636	3R:37386248-37387516	Resistant	Susceptible	OK	28.6465	17.2827	1.65752	-0.729031	-2.09568	0.00055	0.00861939	yes
XLOC_008122	XLOC_008122	AGAP010802	3L:10595366-10597980	Resistant	Susceptible	OK	7.21378	4.35203	1.65757	-0.729067	-1.64733	0.00575	0.0484906	yes
XLOC_007224	XLOC_007224	AGAP011156	3L:18099010-18103388	Resistant	Susceptible	OK	17.7563	10.7106	1.65782	-0.729295	-1.7096	0.00095	0.0128834	yes
XLOC_010331	XLOC_010331	AGAP010194	3R:50414990-50416886	Resistant	Susceptible	OK	6.00623	3.62259	1.65799	-0.729438	-1.47207	0.0037	0.0351469	yes
XLOC_002813	XLOC_002813	AGAP007242	2L:44511156-44515421	Resistant	Susceptible	OK	25.1935	15.1943	1.65809	-0.729519	-1.60699	0.001	0.0133522	yes
XLOC_004851	XLOC_004851	AGAP004488	2R:56847470-56849441	Resistant	Susceptible	OK	4.56386	2.75233	1.65818	-0.729602	-1.61013	0.0043	0.0392975	yes
XLOC_013016	XLOC_013016	AGAP000416	X:7437021-7438341	Resistant	Susceptible	OK	56.0328	33.7866	1.65843	-0.729822	-1.56868	0.001	0.0133522	yes
XLOC_002599	XLOC_002599	AGAP006817	2L:38862219-38867043	Resistant	Susceptible	OK	26.3253	15.8692	1.65889	-0.730216	-1.61941	0.00155	0.018454	yes
XLOC_010454	XLOC_010454	AGAP007882	3R:2464383-2465190	Resistant	Susceptible	OK	39.9406	24.064	1.65977	-0.730978	-2.05478	0.00095	0.0128834	yes
XLOC_000065	XLOC_000065	AGAP004804	2L:3749872-3750905	Resistant	Susceptible	OK	9.19038	5.53372	1.6608	-0.731875	-1.76381	0.0042	0.0386558	yes
XLOC_003754	XLOC_003754	AGAP002474	2R:21852308-21854748	Resistant	Susceptible	OK	5.85182	3.52256	1.66124	-0.732259	-1.6577	0.0017	0.0196842	yes
XLOC_003866	XLOC_003866	AGAP002658	2R:25205094-25205361	Resistant	Susceptible	OK	91.2506	54.9236	1.66141	-0.732408	-4.45096	0.0036	0.0344296	yes
XLOC_000291	XLOC_000291	AGAP005297	2L:13805535-13807199	Resistant	Susceptible	OK	9.08566	5.4682	1.66154	-0.732526	-1.78496	0.0025	0.0261639	yes
XLOC_006908	XLOC_006908	AD20590	3L:5054213-5055589	Resistant	Susceptible	OK	63.5972	38.2753	1.66157	-0.732549	-1.84462	0.00155	0.018454	yes
XLOC_013098	XLOC_013098	AGAP000589	X:10529347-10531430	Resistant	Susceptible	OK	10.9126	6.56745	1.66162	-0.732589	-1.79198	0.0005	0.00802975	yes
XLOC_007739	XLOC_007739	AGAP012204	3L:38716325-38717256	Resistant	Susceptible	OK	54.5472	32.8107	1.66248	-0.733338	-2.17474	0.0006	0.0091646	yes
XLOC_003110	XLOC_003110	AGAP001227	2R:1648879-1652299	Resistant	Susceptible	OK	3.329	2.0022	1.66267	-0.733501	-1.63049	0.0022	0.0238913	yes
XLOC_009885	XLOC_009885	AGAP009337	3R:31535923-31538209	Resistant	Susceptible	OK	3.58278	2.15445	1.66297	-0.733757	-1.55797	0.00375	0.0355318	yes
XLOC_013117	XLOC_013117	RTEL1_ANOGA	X:11376127-11379532	Resistant	Susceptible	OK	6.72493	4.04065	1.66432	-0.73493	-1.70736	0.0008	0.0113035	yes
XLOC_007544	XLOC_007544	AGAP011804	3L:33341631-33343479	Resistant	Susceptible	OK	8.41817	5.05599	1.66499	-0.735513	-1.70523	0.0013	0.016144	yes
XLOC_007695	XLOC_007695	AGAP012112	3L:37763206-37764974	Resistant	Susceptible	OK	7.14906	4.2911	1.66602	-0.736406	-1.74608	0.0019	0.0214264	yes
XLOC_003003	XLOC_003003	AGAP007661	2L:48850610-48852998	Resistant	Susceptible	OK	9.46819	5.68276	1.66613	-0.736496	-1.76052	0.0011	0.014297	yes
XLOC_009235	XLOC_009235	AGAP008122	3R:5906147-5907529	Resistant	Susceptible	OK	18.137	10.8814	1.66679	-0.737067	-2.00359	0.0008	0.0113035	yes
XLOC_002136	XLOC_002136	AGAP005973	2L:24337686-24341502	Resistant	Susceptible	OK	12.807	7.6836	1.6668	-0.737077	-1.83581	0.00185	0.0209889	yes
XLOC_010032	XLOC_010032	OBP5	3R:37321106-37322204	Resistant	Susceptible	OK	13.1396	7.88081	1.66729	-0.737509	-1.86577	0.0038	0.0358245	yes
XLOC_011484	XLOC_011484	AGAP009825	3R:43819437-43820572	Resistant	Susceptible	OK	7.07745	4.244	1.66764	-0.737806	-1.62154	0.005	0.0439222	yes
XLOC_013237	XLOC_013237	AGAP000855	X:15783192-15784645	Resistant	Susceptible	OK	58.6872	35.1737	1.6685	-0.738547	-1.90388	0.0012	0.0152044	yes
XLOC_004193	XLOC_004193	AGAP003264	2R:34604193-34606009	Resistant	Susceptible	OK	25.3887	15.2123	1.66896	-0.738946	-1.8696	0.00045	0.00738854	yes
XLOC_004031	XLOC_004031	AGAP002948	2R:30017706-30019203	Resistant	Susceptible	OK	25.6224	15.3523	1.66896	-0.738955	-2.01895	0.00055	0.00861939	yes
XLOC_000806	XLOC_000806	AGAP006374	2L:30575610-30673731	Resistant	Susceptible	OK	8.709	5.21705	1.66933	-0.739272	-1.7504	0.0014	0.0170964	yes
XLOC_000664	XLOC_000664	AGAP006065	2L:25977897-25979619	Resistant	Susceptible	OK	4.87012	2.91381	1.67139	-0.741048	-1.5842	0.00585	0.0490519	yes
XLOC_010373	XLOC_010373	AGAP010271	3R:51913526-51916023	Resistant	Susceptible	OK	15.7457	9.42021	1.67148	-0.741129	-1.96494	0.00055	0.00861939	yes
XLOC_005023	XLOC_005023	AGAP001228	2R:1652311-1652910	Resistant	Susceptible	OK	48.5768	29.0605	1.67157	-0.74121	-1.5376	0.0014	0.0170964	yes
XLOC_000039	XLOC_000039	TRMB_ANOGA	2L:3056993-3057934	Resistant	Susceptible	OK	25.5738	15.2972	1.6718	-0.7414	-2.11945	0.00085	0.0118267	yes
XLOC_005138	XLOC_005138	AGAP001466	2R:5316667-5317902	Resistant	Susceptible	OK	8.82606	5.27862	1.67204	-0.741608	-1.82069	0.00505	0.0442347	yes
XLOC_005019	XLOC_005019	AGAP001220	2R:1625813-1635009	Resistant	Susceptible	OK	4.77309	2.85427	1.67226	-0.7418	-1.52255	0.0028	0.0284906	yes
XLOC_007460	XLOC_007460	AGAP011630	3L:30364744-30365316	Resistant	Susceptible	OK	1219.4	729.128	1.67241	-0.74193	-2.15214	0.00295	0.0297211	yes
XLOC_006395	XLOC_006395	AGAP003847	2R:44350347-44354029	Resistant	Susceptible	OK	7.19045	4.29755	1.67315	-0.742566	-1.78254	0.00065	0.00967431	yes
XLOC_010905	XLOC_010905	AGAP008730	3R:16167432-16168524	Resistant	Susceptible	OK	14.6864	8.77097	1.67443	-0.743673	-1.91354	0.0015	0.0180176	yes
XLOC_006673	XLOC_006673	GSTD3	2R:55509262-55510160	Resistant	Susceptible	OK	175.744	104.953	1.6745	-0.743734	-1.82193	0.0039	0.0365021	yes
XLOC_000218	XLOC_000218	AGAP005136	2L:10370241-10370878	Resistant	Susceptible	OK	32.7868	19.5789	1.6746	-0.743813	-2.69991	0.0027	0.0277492	yes
XLOC_008071	XLOC_008071	AGAP010682	3L:8350095-8350545	Resistant	Susceptible	OK	117.655	70.2526	1.67474	-0.743939	-2.70421	0.001	0.0133522	yes
XLOC_005915	XLOC_005915	AGAP002906	2R:29134900-29137378	Resistant	Susceptible	OK	11.8352	7.06623	1.6749	-0.744072	-1.77244	0.00095	0.0128834	yes
XLOC_009275	XLOC_009275	AGAP008194	3R:6565511-6568785	Resistant	Susceptible	OK	4.97858	2.97167	1.67535	-0.744461	-1.67584	0.0018	0.0205738	yes
XLOC_003661	XLOC_003661	AGAP002300	2R:19027547-19041837	Resistant	Susceptible	OK	27.2954	16.2918	1.67541	-0.744505	-1.46846	0.00535	0.0460848	yes
XLOC_006755	XLOC_006755	AGAP004545	2R:57511192-57514459	Resistant	Susceptible	OK	3.00666	1.79392	1.67603	-0.74505	-1.67626	0.0025	0.0261639	yes
XLOC_003087	XLOC_003087	AGAP001192	2R:1213325-1213894	Resistant	Susceptible	OK	1096.8	654.403	1.67603	-0.74505	-2.14245	0.0034	0.0329843	yes
XLOC_006943	XLOC_006943	AGAP010575	3L:6454102-6456001	Resistant	Susceptible	OK	13.4995	8.05259	1.67642	-0.745383	-1.86169	0.00075	0.0107822	yes
XLOC_006945	XLOC_006945	AGAP010577	3L:6466649-6468852	Resistant	Susceptible	OK	6.13116	3.65717	1.67648	-0.745432	-1.72746	0.0025	0.0261639	yes
XLOC_010219	XLOC_010219	AGAP009987	3R:47252285-47253028	Resistant	Susceptible	OK	31.3155	18.6782	1.67658	-0.745522	-2.18073	0.0013	0.016144	yes
XLOC_003091	XLOC_003091	AGAP001196	2R:1257983-1259194	Resistant	Susceptible	OK	7.7282	4.609	1.67676	-0.745678	-1.72173	0.00325	0.0319703	yes
XLOC_007838	XLOC_007838	AGAP012404	3L:41748910-41753784	Resistant	Susceptible	OK	40.691	24.2656	1.6769	-0.745794	-1.57285	0.00555	0.0473363	yes
XLOC_009381	XLOC_009381	AGAP008404	3R:10360666-10362505	Resistant	Susceptible	OK	15.2899	9.11747	1.67699	-0.745871	-1.85997	0.00065	0.00967431	yes
XLOC_008939	XLOC_008939	OBP26	3L:40213815-40214477	Resistant	Susceptible	OK	35.6463	21.2354	1.67863	-0.747285	-2.18934	0.00265	0.0274023	yes
XLOC_004300	XLOC_004300	AGAP003454	2R:37884076-37886352	Resistant	Susceptible	OK	9.82386	5.85201	1.67872	-0.747357	-1.55127	0.00205	0.0227755	yes
XLOC_003955	XLOC_003955	AGAP002809	2R:27878085-27879677	Resistant	Susceptible	OK	12.9041	7.68615	1.67888	-0.747494	-1.91328	0.0007	0.0102245	yes
XLOC_010877	XLOC_010877	AGAP008697	3R:15348627-15389486	Resistant	Susceptible	OK	11.8063	7.03198	1.67894	-0.747551	-1.83271	0.00075	0.0107822	yes
XLOC_009784	XLOC_009784	AGAP009152	3R:27688654-27691180	Resistant	Susceptible	OK	58.8132	35.0297	1.67895	-0.747563	-2.21044	0.0017	0.0196842	yes
XLOC_004146	XLOC_004146	AGAP003168	2R:33509044-33512085	Resistant	Susceptible	OK	141.403	84.1811	1.67975	-0.748249	-1.60533	0.00355	0.0340867	yes
XLOC_008184	XLOC_008184	APG5	3L:13486022-13510619	Resistant	Susceptible	OK	27.4206	16.3182	1.68037	-0.748776	-2.20415	0.00095	0.0128834	yes
XLOC_000067	XLOC_000067	GALE7	2L:3780411-3781204	Resistant	Susceptible	OK	32.7283	19.4759	1.68045	-0.748851	-2.28687	0.00135	0.0166424	yes
XLOC_005922	XLOC_005922	AGAP002923	2R:29629575-29631329	Resistant	Susceptible	OK	48.356	28.7736	1.68057	-0.748947	-1.90058	0.00105	0.0138716	yes
XLOC_005608	XLOC_005608	AGAP002363	2R:20644571-20646085	Resistant	Susceptible	OK	26.3987	15.7077	1.68062	-0.748997	-2.10413	0.00075	0.0107822	yes
XLOC_001121	XLOC_001121	AGAP007053	2L:41882608-41884510	Resistant	Susceptible	OK	53.9551	32.0979	1.68095	-0.749281	-1.89856	0.00075	0.0107822	yes
XLOC_005672	XLOC_005672	AGAP013320	2R:21836747-21838155	Resistant	Susceptible	OK	8.9408	5.31643	1.68173	-0.749946	-1.81632	0.00245	0.0257766	yes
XLOC_005048	XLOC_005048	AGAP001290	2R:2505658-2508881	Resistant	Susceptible	OK	11.0764	6.5819	1.68286	-0.750907	-1.79232	0.0004	0.00676851	yes
XLOC_009062	XLOC_009062	AGAP007826	3R:1476412-1482602	Resistant	Susceptible	OK	3.43684	2.0421	1.68299	-0.751026	-1.40734	0.00565	0.0479227	yes
XLOC_005783	XLOC_005783	AGAP002666	2R:25260023-25261685	Resistant	Susceptible	OK	8.87923	5.27501	1.68326	-0.751262	-1.89565	0.00205	0.0227755	yes
XLOC_000514	XLOC_000514	AGAP005723	2L:19626928-19628095	Resistant	Susceptible	OK	19.6982	11.6868	1.68551	-0.753189	-2.07648	0.00055	0.00861939	yes
XLOC_008926	XLOC_008926	AGAP012297	3L:39838881-39841830	Resistant	Susceptible	OK	5.46825	3.24291	1.68622	-0.753789	-1.7034	0.00095	0.0128834	yes
XLOC_000468	XLOC_000468	AGAP005629	2L:18004771-18006954	Resistant	Susceptible	OK	3.79432	2.2488	1.68726	-0.754689	-1.60006	0.0041	0.0379737	yes
XLOC_010490	XLOC_010490	AGAP027987	3R:3255474-3257000	Resistant	Susceptible	OK	5.95009	3.52265	1.68909	-0.756252	-1.7922	0.00365	0.0348091	yes
XLOC_009595	XLOC_009595	AGAP028220	3R:17953794-17955961	Resistant	Susceptible	OK	2.86363	1.6938	1.69065	-0.757578	-1.52425	0.0049	0.043303	yes
XLOC_010470	XLOC_010470	AGAP007912	3R:2720279-2721392	Resistant	Susceptible	OK	27.8371	16.4504	1.69218	-0.758886	-1.67948	0.0006	0.0091646	yes
XLOC_012868	XLOC_012868	AGAP000118	X:1937073-1938427	Resistant	Susceptible	OK	39.821	23.5206	1.69303	-0.759605	-2.05436	0.0004	0.00676851	yes
XLOC_009789	XLOC_009789	AGAP009161	3R:27935306-27936825	Resistant	Susceptible	OK	8.42573	4.97665	1.69305	-0.759626	-1.82082	0.0022	0.0238913	yes
XLOC_007382	XLOC_007382	AGAP011470	3L:24987013-24989371	Resistant	Susceptible	OK	38.6544	22.8268	1.69338	-0.759907	-2.13966	0.00065	0.00967431	yes
XLOC_010164	XLOC_010164	AGAP009888	3R:44752911-44754178	Resistant	Susceptible	OK	24.1956	14.288	1.69342	-0.75994	-2.10846	0.0006	0.0091646	yes
XLOC_010696	XLOC_010696	AGAP008344	3R:9506795-9508447	Resistant	Susceptible	OK	25.6017	15.1166	1.69361	-0.760104	-1.48947	0.00175	0.0200976	yes
XLOC_006225	XLOC_006225	AGAP003524	2R:39125742-39129201	Resistant	Susceptible	OK	4.81977	2.84535	1.69391	-0.760358	-1.71899	0.0015	0.0180176	yes
XLOC_009208	XLOC_009208	AGAP008063	3R:4973469-4974199	Resistant	Susceptible	OK	13.3662	7.88571	1.69499	-0.761282	-2.00526	0.0024	0.0253612	yes
XLOC_001321	XLOC_001321	AGAP007460	2L:46709539-46713147	Resistant	Susceptible	OK	259.51	153.093	1.69511	-0.761382	-1.60741	0.00155	0.018454	yes
XLOC_012653	XLOC_012653	AGAP000759	X:13771892-13772921	Resistant	Susceptible	OK	100.267	59.1492	1.69515	-0.761418	-2.14341	0.00065	0.00967431	yes
XLOC_003066	XLOC_003066	AGAP001149	2R:607206-608719	Resistant	Susceptible	OK	16.3666	9.65153	1.69575	-0.761929	-2.0183	0.0008	0.0113035	yes
XLOC_005548	XLOC_005548	MED21_ANOGA	2R:18092216-18093639	Resistant	Susceptible	OK	19.2661	11.3493	1.69756	-0.763466	-2.05584	0.0003	0.00540144	yes
XLOC_007567	XLOC_007567	AGAP011846	3L:33988361-33989238	Resistant	Susceptible	OK	43.5027	25.6176	1.69816	-0.763968	-2.35058	0.00035	0.00610618	yes
XLOC_006484	XLOC_006484	AGAP004008	2R:47827808-47834768	Resistant	Susceptible	OK	1.79686	1.05727	1.69953	-0.765134	-1.48253	0.0028	0.0284906	yes
XLOC_010452	XLOC_010452	AGAP007874	3R:2414346-2417389	Resistant	Susceptible	OK	10.3111	6.06562	1.69993	-0.765478	-1.87026	0.0003	0.00540144	yes
XLOC_012542	XLOC_012542	AGAP000546	X:9828178-9829456	Resistant	Susceptible	OK	230.618	135.63	1.70035	-0.765831	-1.91015	0.0014	0.0170964	yes
XLOC_009926	XLOC_009926	AGAP009432	3R:33474803-33478139	Resistant	Susceptible	OK	12.8495	7.55609	1.70055	-0.765999	-1.815	0.00065	0.00967431	yes
XLOC_006195	XLOC_006195	AGAP013293	2R:37880936-37882672	Resistant	Susceptible	OK	5.31318	3.12426	1.70062	-0.766062	-1.71211	0.0031	0.030791	yes
XLOC_004135	XLOC_004135	AGAP003148	2R:33357281-33358683	Resistant	Susceptible	OK	6.30818	3.70901	1.70077	-0.76619	-1.79216	0.00375	0.0355318	yes
XLOC_001190	XLOC_001190	TRX2	2L:44268904-44269838	Resistant	Susceptible	OK	398.651	234.05	1.70327	-0.768313	-1.98496	0.002	0.0223081	yes
XLOC_013088	XLOC_013088	AGAP000554	X:9885450-9889019	Resistant	Susceptible	OK	9.6158	5.6448	1.70348	-0.768483	-1.81884	0.00055	0.00861939	yes
XLOC_004451	XLOC_004451	AGAP003703	2R:42175153-42182118	Resistant	Susceptible	OK	1.05583	0.619664	1.70388	-0.768816	-1.5011	0.0039	0.0365021	yes
XLOC_003122	XLOC_003122	AGAP001582	2R:1982565-1986438	Resistant	Susceptible	OK	16.6349	9.76281	1.7039	-0.768843	-1.82043	0.0016	0.0188827	yes
XLOC_000393	XLOC_000393	AGAP005473	2L:16068086-16069792	Resistant	Susceptible	OK	3.147	1.84668	1.70414	-0.769046	-1.52225	0.00505	0.0442347	yes
XLOC_008438	XLOC_008438	AGAP011393	3L:23469137-23472110	Resistant	Susceptible	OK	6.22569	3.65211	1.70468	-0.769502	-1.82003	0.0006	0.0091646	yes
XLOC_006384	XLOC_006384	AGAP003825	2R:43799156-43800166	Resistant	Susceptible	OK	6.13758	3.60015	1.70481	-0.769614	-1.65034	0.00565	0.0479227	yes
XLOC_003968	XLOC_003968	AGAP002836	2R:28193322-28200824	Resistant	Susceptible	OK	2.08993	1.22578	1.70498	-0.769752	-1.64867	0.00075	0.0107822	yes
XLOC_003658	XLOC_003658	AGAP002295	2R:18685667-18687944	Resistant	Susceptible	OK	5.18019	3.03719	1.70559	-0.77027	-1.68488	0.00115	0.0147537	yes
XLOC_010018	XLOC_010018	AGAP009605	3R:36977687-36978778	Resistant	Susceptible	OK	23.5295	13.7951	1.70564	-0.770308	-2.06108	0.00105	0.0138716	yes
XLOC_001336	XLOC_001336	AGAP007481	2L:46848093-46848867	Resistant	Susceptible	OK	8.62452	5.05564	1.70592	-0.770551	-1.74851	0.00585	0.0490519	yes
XLOC_009720	XLOC_009720	AGAP009024	3R:23783516-23786406	Resistant	Susceptible	OK	42.7644	25.0501	1.70715	-0.771596	-1.82569	0.0005	0.00802975	yes
XLOC_006241	XLOC_006241	AGAP003554	2R:39453210-39453636	Resistant	Susceptible	OK	37.4558	21.9235	1.70848	-0.77271	-3.23215	0.00525	0.0454555	yes
XLOC_000984	XLOC_000984	AGAP006775	2L:38126858-38128644	Resistant	Susceptible	OK	6.80583	3.98233	1.70901	-0.773159	-1.77684	0.0014	0.0170964	yes
XLOC_008327	XLOC_008327	AGAP011170	3L:18220346-18222809	Resistant	Susceptible	OK	5.16425	3.02035	1.70982	-0.773843	-1.68714	0.0007	0.0102245	yes
XLOC_011112	XLOC_011112	AGAP009079	3R:25444937-25446897	Resistant	Susceptible	OK	14.9465	8.73808	1.7105	-0.774423	-1.92595	0.0003	0.00540144	yes
XLOC_007374	XLOC_007374	AGAP011458	3L:24936770-24938084	Resistant	Susceptible	OK	17.8924	10.4566	1.71111	-0.774937	-1.91317	0.0009	0.0123896	yes
XLOC_007995	XLOC_007995	AGAP010538	3L:5822632-5823224	Resistant	Susceptible	OK	17.8394	10.4252	1.71118	-0.774985	-2.26418	0.00385	0.0361846	yes
XLOC_007591	XLOC_007591	AGAP011906	3L:34828762-34829833	Resistant	Susceptible	OK	11.5264	6.73559	1.71127	-0.775066	-1.90404	0.0016	0.0188827	yes
XLOC_000801	XLOC_000801	AGAP006365	2L:30512516-30513344	Resistant	Susceptible	OK	45.1508	26.3782	1.71167	-0.775407	-2.19007	0.0003	0.00540144	yes
XLOC_009971	XLOC_009971	AGAP009512	3R:35021623-35023250	Resistant	Susceptible	OK	10.7493	6.27948	1.71181	-0.77553	-1.8224	0.0008	0.0113035	yes
XLOC_013076	XLOC_013076	AGAP000535	X:9590750-9594805	Resistant	Susceptible	OK	23.364	13.6484	1.71185	-0.77555	-1.85439	0.00095	0.0128834	yes
XLOC_002690	XLOC_002690	TPX5	2L:40999421-41000291	Resistant	Susceptible	OK	31.2235	18.2388	1.71193	-0.775619	-2.1956	0.0006	0.0091646	yes
XLOC_003233	XLOC_003233	MSN	2R:5371422-5372853	Resistant	Susceptible	OK	36.0527	21.0545	1.71235	-0.775975	-2.2272	0.00045	0.00738854	yes
XLOC_010561	XLOC_010561	AGAP008090	3R:5320907-5327777	Resistant	Susceptible	OK	6.3947	3.73444	1.71236	-0.775984	-1.81066	0.0004	0.00676851	yes
XLOC_012708	XLOC_012708	AGAP000875	X:16526578-16535047	Resistant	Susceptible	OK	3.853	2.24989	1.71253	-0.776129	-1.65793	0.00135	0.0166424	yes
XLOC_007291	XLOC_007291	AGAP011288	3L:20572123-20572679	Resistant	Susceptible	OK	51.8561	30.2782	1.71265	-0.776234	-2.65421	0.00095	0.0128834	yes
XLOC_007211	XLOC_007211	AGAP011125	3L:17428264-17429388	Resistant	Susceptible	OK	7.44915	4.34837	1.71309	-0.776599	-1.78531	0.00305	0.0304288	yes
XLOC_010919	XLOC_010919	AGAP008760	3R:17140292-17142326	Resistant	Susceptible	OK	6.14432	3.5866	1.71313	-0.776637	-1.70734	0.00125	0.0156906	yes
XLOC_012940	XLOC_012940	AGAP000274	X:5005957-5006816	Resistant	Susceptible	OK	64.9018	37.878	1.71344	-0.776898	-2.3729	0.0004	0.00676851	yes
XLOC_005497	XLOC_005497	AGAP002129	2R:16094307-16095471	Resistant	Susceptible	OK	27.0502	15.7758	1.71466	-0.777926	-2.02175	0.00045	0.00738854	yes
XLOC_002896	XLOC_002896	AGAP007397	2L:46315894-46317514	Resistant	Susceptible	OK	164.596	95.9926	1.71467	-0.777939	-1.92463	0.00115	0.0147537	yes
XLOC_012659	XLOC_012659	AGAP000777	X:13948490-13949540	Resistant	Susceptible	OK	11.6888	6.81602	1.7149	-0.778123	-1.93679	0.00375	0.0355318	yes
XLOC_006660	XLOC_006660	AGAP004349	2R:54935976-54938560	Resistant	Susceptible	OK	332.419	193.827	1.71503	-0.778229	-1.82477	0.00195	0.0218443	yes
XLOC_007000	XLOC_007000	AGAP010693	3L:8624367-8630465	Resistant	Susceptible	OK	11.4421	6.67107	1.71518	-0.778358	-1.8611	0.00055	0.00861939	yes
XLOC_004692	XLOC_004692	AGAP004174	2R:51223351-51224918	Resistant	Susceptible	OK	9.20348	5.36299	1.71611	-0.779142	-1.86734	0.001	0.0133522	yes
XLOC_002931	XLOC_002931	AGAP007506	2L:46993157-46994672	Resistant	Susceptible	OK	8.73109	5.08627	1.7166	-0.779556	-1.82647	0.00115	0.0147537	yes
XLOC_008588	XLOC_008588	AGAP011674	3L:31261527-31262926	Resistant	Susceptible	OK	4.36557	2.54157	1.71767	-0.780451	-1.61185	0.00545	0.0467315	yes
XLOC_003390	XLOC_003390	AGAP001787	2R:10479868-10481936	Resistant	Susceptible	OK	9.39156	5.46728	1.71778	-0.780542	-1.90905	0.0009	0.0123896	yes
XLOC_006607	XLOC_006607	AGAP004235	2R:52953066-52955995	Resistant	Susceptible	OK	474.329	275.995	1.71861	-0.781246	-1.65975	0.0033	0.0323115	yes
XLOC_002815	XLOC_002815	WDR12_ANOGA	2L:44517437-44519115	Resistant	Susceptible	OK	38.2432	22.2307	1.72029	-0.78265	-1.96728	0.0004	0.00676851	yes
XLOC_005344	XLOC_005344	AGAP001856	2R:11449081-11460839	Resistant	Susceptible	OK	8.78105	5.1023	1.721	-0.783246	-1.70351	0.0008	0.0113035	yes
XLOC_003685	XLOC_003685	AGAP002345	2R:20500137-20502586	Resistant	Susceptible	OK	2.61471	1.51854	1.72186	-0.783963	-1.56471	0.0044	0.0399517	yes
XLOC_013123	XLOC_013123	AGAP000646	X:11508184-11520692	Resistant	Susceptible	OK	9.85441	5.72156	1.72233	-0.784362	-1.76775	0.0007	0.0102245	yes
XLOC_002362	XLOC_002362	AGAP006380	2L:30934888-30940342	Resistant	Susceptible	OK	48.6657	28.2414	1.7232	-0.785096	-1.49445	0.0049	0.043303	yes
XLOC_002594	XLOC_002594	AGAP006808	2L:38681918-38683301	Resistant	Susceptible	OK	34.5935	20.0742	1.72328	-0.785163	-2.04729	0.0007	0.0102245	yes
XLOC_004694	XLOC_004694	AGAP004177	2R:51237873-51238820	Resistant	Susceptible	OK	9.63624	5.59054	1.72367	-0.785481	-1.87963	0.0026	0.0269928	yes
XLOC_010958	XLOC_010958	AGAP008829	3R:19099135-19099829	Resistant	Susceptible	OK	13.2973	7.7141	1.72377	-0.785567	-2.09801	0.0041	0.0379737	yes
XLOC_003668	XLOC_003668	AGAP002313	2R:19227605-19230679	Resistant	Susceptible	OK	10.2717	5.95714	1.72427	-0.785988	-1.79585	0.00145	0.0175734	yes
XLOC_010602	XLOC_010602	AGAP008153	3R:6237568-6239315	Resistant	Susceptible	OK	10.9269	6.335	1.72485	-0.786462	-1.94268	0.0006	0.0091646	yes
XLOC_005757	XLOC_005757	AGAP002632	2R:24622461-24622880	Resistant	Susceptible	OK	1143.75	663.002	1.72511	-0.786693	-3.51577	0.00125	0.0156906	yes
XLOC_012604	XLOC_012604	AGAP000666	X:11804662-11808611	Resistant	Susceptible	OK	15.5878	9.03485	1.7253	-0.786843	-1.84008	0.00025	0.00467068	yes
XLOC_011669	XLOC_011669	AGAP010220	3R:50915599-50916631	Resistant	Susceptible	OK	34.3658	19.9069	1.72633	-0.787708	-2.28647	0.0003	0.00540144	yes
XLOC_006046	XLOC_006046	U483_ANOGA	2R:33393619-33394737	Resistant	Susceptible	OK	29.7259	17.2135	1.72689	-0.788183	-2.14846	0.0002	0.00393711	yes
XLOC_012875	XLOC_012875	AGAP000132	X:2083768-2084444	Resistant	Susceptible	OK	69.9108	40.4697	1.72749	-0.788674	-2.66619	0.00035	0.00610618	yes
XLOC_004178	XLOC_004178	AGAP003230	2R:34054686-34058011	Resistant	Susceptible	OK	7.60052	4.39866	1.72792	-0.789035	-1.8304	0.0004	0.00676851	yes
XLOC_006353	XLOC_006353	AGAP003779	2R:43161940-43164484	Resistant	Susceptible	OK	26.3648	15.254	1.72839	-0.789427	-2.00829	0.00035	0.00610618	yes
XLOC_000659	XLOC_000659	AGAP006051	2L:25642607-25644768	Resistant	Susceptible	OK	15.3997	8.90938	1.72848	-0.789505	-1.9456	0.00025	0.00467068	yes
XLOC_001818	XLOC_001818	AGAP005369	2L:14698777-14706996	Resistant	Susceptible	OK	293.484	169.787	1.72854	-0.789556	-1.29444	0.0046	0.0413779	yes
XLOC_007372	XLOC_007372	AGAP011455	3L:24928311-24929105	Resistant	Susceptible	OK	15.0595	8.70318	1.73034	-0.791059	-2.20247	0.00235	0.0250367	yes
XLOC_004387	XLOC_004387	AGAP003602	2R:40438999-40441564	Resistant	Susceptible	OK	25.5142	14.7429	1.73061	-0.791276	-1.87117	0.00015	0.00314162	yes
XLOC_005776	XLOC_005776	AGAP002653	2R:25166905-25168623	Resistant	Susceptible	OK	42.4511	24.525	1.73093	-0.791545	-1.95411	0.0003	0.00540144	yes
XLOC_011924	XLOC_011924	AGAP012837	UNKN:33198456-33199099	Resistant	Susceptible	OK	19.2806	11.1374	1.73116	-0.791741	-2.0311	0.0033	0.0323115	yes
XLOC_010191	XLOC_010191	AGAP009939	3R:45715535-45719841	Resistant	Susceptible	OK	10.5522	6.09516	1.73124	-0.79181	-1.95082	0.00055	0.00861939	yes
XLOC_013056	XLOC_013056	AGAP000480	X:8427832-8429319	Resistant	Susceptible	OK	18.1631	10.4848	1.73233	-0.792719	-1.98764	0.0003	0.00540144	yes
XLOC_005005	XLOC_005005	AGAP001182	2R:795140-796380	Resistant	Susceptible	OK	270.533	156.114	1.73292	-0.793203	-2.04004	0.00095	0.0128834	yes
XLOC_007541	XLOC_007541	AGAP011799	3L:33330740-33331377	Resistant	Susceptible	OK	10.4381	6.02328	1.73296	-0.793239	-1.91484	0.00515	0.0448082	yes
XLOC_010503	XLOC_010503	AGAP007971	3R:3435725-3437448	Resistant	Susceptible	OK	6.27085	3.61739	1.73353	-0.793713	-1.83408	0.00205	0.0227755	yes
XLOC_012597	XLOC_012597	AGAP000648	X:11593689-11595622	Resistant	Susceptible	OK	13.9388	8.03882	1.73394	-0.794053	-1.98161	0.00015	0.00314162	yes
XLOC_010325	XLOC_010325	AGAP010182	3R:49959164-49961061	Resistant	Susceptible	OK	11.2233	6.47158	1.73424	-0.794307	-1.96329	0.0005	0.00802975	yes
XLOC_005691	XLOC_005691	AGAP002504	2R:22066591-22069024	Resistant	Susceptible	OK	18.8836	10.8827	1.73519	-0.795097	-1.96638	0.0004	0.00676851	yes
XLOC_000349	XLOC_000349	AGAP005377	2L:14728292-14728858	Resistant	Susceptible	OK	52.1838	30.0707	1.73537	-0.795245	-2.82371	0.0004	0.00676851	yes
XLOC_001140	XLOC_001140	AGAP007102	2L:42688303-42690072	Resistant	Susceptible	OK	8.62353	4.9671	1.73613	-0.795874	-1.88804	0.0006	0.0091646	yes
XLOC_004783	XLOC_004783	AGAP004348	2R:54927910-54933639	Resistant	Susceptible	OK	14.2298	8.19578	1.73623	-0.795965	-1.77429	0.0005	0.00802975	yes
XLOC_009236	XLOC_009236	AGAP008124	3R:5917188-5918744	Resistant	Susceptible	OK	10.5985	6.10319	1.73655	-0.796222	-1.94633	0.0007	0.0102245	yes
XLOC_006202	XLOC_006202	AGAP003463	2R:37965281-37966772	Resistant	Susceptible	OK	64.9712	37.401	1.73715	-0.796724	-2.04882	0.0004	0.00676851	yes
XLOC_006255	XLOC_006255	AGAP003578	2R:40154231-40164277	Resistant	Susceptible	OK	29.3965	16.9201	1.73737	-0.796909	-1.92064	0.00055	0.00861939	yes
XLOC_009802	XLOC_009802	GSTE6	3R:28593713-28594762	Resistant	Susceptible	OK	8.36635	4.81442	1.73777	-0.797238	-1.83188	0.0021	0.0231405	yes
XLOC_010620	XLOC_010620	AGAP008191	3R:6539899-6543544	Resistant	Susceptible	OK	4.64743	2.67264	1.73889	-0.798167	-1.72127	0.00165	0.0192973	yes
XLOC_009093	XLOC_009093	AGAP007867	3R:2377000-2386652	Resistant	Susceptible	OK	198.232	113.987	1.73908	-0.798327	-1.51458	0.0026	0.0269928	yes
XLOC_010865	XLOC_010865	AGAP008674	3R:14674017-14678142	Resistant	Susceptible	OK	6.33845	3.64423	1.73931	-0.798516	-1.83519	0.0002	0.00393711	yes
XLOC_000736	XLOC_000736	AGAP006205	2L:28233792-28238829	Resistant	Susceptible	OK	10.272	5.90291	1.74016	-0.799212	-1.85337	0.0004	0.00676851	yes
XLOC_012066	XLOC_012066	AGAP012577	UNKN:17207133-17209551	Resistant	Susceptible	OK	144.469	82.9982	1.74063	-0.799613	-1.76295	0.0012	0.0152044	yes
XLOC_004464	XLOC_004464	AGAP003728	2R:42629751-42630843	Resistant	Susceptible	OK	23.3933	13.4364	1.74104	-0.799949	-2.21142	0.00035	0.00610618	yes
XLOC_012781	XLOC_012781	CYP307A1	X:20009764-20017250	Resistant	Susceptible	OK	4.02032	2.30777	1.74208	-0.800811	-1.36945	0.00565	0.0479227	yes
XLOC_000819	XLOC_000819	AGAP006400	2L:31095978-31111627	Resistant	Susceptible	OK	44.2261	25.377	1.74276	-0.801376	-1.67778	0.0008	0.0113035	yes
XLOC_002043	XLOC_002043	AGAP005795	2L:20893391-20935097	Resistant	Susceptible	OK	3.36528	1.92837	1.74514	-0.803344	-1.68019	0.0027	0.0277492	yes
XLOC_000525	XLOC_000525	AGAP005743	2L:20161871-20164292	Resistant	Susceptible	OK	5.22204	2.99099	1.74592	-0.803989	-1.7869	0.0011	0.014297	yes
XLOC_005632	XLOC_005632	AGAP002409	2R:20978293-20979782	Resistant	Susceptible	OK	34.1837	19.5644	1.74724	-0.805081	-2.0884	0.0002	0.00393711	yes
XLOC_001148	XLOC_001148	AGAP007115	2L:43020194-43022049	Resistant	Susceptible	OK	16.5345	9.45528	1.74871	-0.806288	-2.09529	0.0002	0.00393711	yes
XLOC_003466	XLOC_003466	AGAP001938	2R:12671582-12673939	Resistant	Susceptible	OK	14.2287	8.13403	1.74928	-0.806765	-1.94946	0.00015	0.00314162	yes
XLOC_000010	XLOC_000010	AGAP004700	2L:2013633-2015127	Resistant	Susceptible	OK	16.7188	9.55493	1.74976	-0.807156	-1.84135	0.00085	0.0118267	yes
XLOC_010263	XLOC_010263	AGAP010072	3R:48617686-48618382	Resistant	Susceptible	OK	243.785	139.291	1.75018	-0.807513	-2.52469	0.0005	0.00802975	yes
XLOC_000918	XLOC_000918	AGAP006632	2L:34856393-34860161	Resistant	Susceptible	OK	9.48057	5.4159	1.75051	-0.807773	-1.88179	0.00025	0.00467068	yes
XLOC_000795	XLOC_000795	AGAP006358	2L:30451836-30455684	Resistant	Susceptible	OK	5.73157	3.27414	1.75056	-0.807817	-1.56585	0.0037	0.0351469	yes
XLOC_001963	XLOC_001963	AGAP005645	2L:18215534-18216490	Resistant	Susceptible	OK	490.901	280.407	1.75067	-0.807909	-1.72947	0.00435	0.039647	yes
XLOC_009681	XLOC_009681	AGAP008952	3R:21793683-21795505	Resistant	Susceptible	OK	64.6437	36.8986	1.75193	-0.808943	-1.63259	0.00025	0.00467068	yes
XLOC_009543	XLOC_009543	AGAP008685	3R:14840564-14842018	Resistant	Susceptible	OK	5.43378	3.10131	1.75209	-0.809078	-1.69604	0.00415	0.0382687	yes
XLOC_010345	XLOC_010345	MCM6_ANOGA	3R:50911788-50914690	Resistant	Susceptible	OK	7.65595	4.36851	1.75253	-0.80944	-1.96561	0.00045	0.00738854	yes
XLOC_012764	XLOC_012764	AGAP000991	X:18974105-18975611	Resistant	Susceptible	OK	14.7228	8.40044	1.75262	-0.809519	-1.99454	0.00025	0.00467068	yes
XLOC_002013	XLOC_002013	AGAP005745	2L:20169938-20172174	Resistant	Susceptible	OK	3.29696	1.87985	1.75384	-0.810521	-1.67461	0.0019	0.0214264	yes
XLOC_001395	XLOC_001395	AGAP007595	2L:48096507-48098675	Resistant	Susceptible	OK	9.94791	5.67041	1.75435	-0.810941	-1.99662	0.0004	0.00676851	yes
XLOC_000033	XLOC_000033	AGAP004739	2L:2976110-2977915	Resistant	Susceptible	OK	72.8363	41.5153	1.75444	-0.811016	-1.97572	0.00055	0.00861939	yes
XLOC_000770	XLOC_000770	AGAP006281	2L:29420980-29423677	Resistant	Susceptible	OK	7.08804	4.03999	1.75447	-0.811034	-1.88495	0.00055	0.00861939	yes
XLOC_010607	XLOC_010607	AGAP008164	3R:6280387-6282383	Resistant	Susceptible	OK	4.00721	2.28371	1.75469	-0.811215	-1.66588	0.0021	0.0231405	yes
XLOC_004909	XLOC_004909	AGAP004585	2R:57989422-57993690	Resistant	Susceptible	OK	21.311	12.1441	1.75484	-0.811349	-2.25612	0.00035	0.00610618	yes
XLOC_003839	XLOC_003839	AGAP013538	2R:24278592-24285872	Resistant	Susceptible	OK	8.25129	4.70064	1.75535	-0.811763	-1.7248	0.00045	0.00738854	yes
XLOC_002514	XLOC_002514	AGAP006662	2L:36432685-36433912	Resistant	Susceptible	OK	13.2544	7.54891	1.7558	-0.812134	-2.00275	0.0006	0.0091646	yes
XLOC_007307	XLOC_007307	AGAP011317	3L:20946445-20947670	Resistant	Susceptible	OK	301.482	171.706	1.7558	-0.812128	-2.09695	0.0012	0.0152044	yes
XLOC_003578	XLOC_003578	AGAP002144	2R:16411999-16414111	Resistant	Susceptible	OK	5.86239	3.33667	1.75696	-0.81308	-1.78078	0.001	0.0133522	yes
XLOC_004492	XLOC_004492	AGAP003776	2R:43153599-43154491	Resistant	Susceptible	OK	477.083	271.53	1.75702	-0.81313	-2.1698	0.00225	0.0243091	yes
XLOC_004383	XLOC_004383	AGAP003595	2R:40378221-40382994	Resistant	Susceptible	OK	17.9745	10.2301	1.75702	-0.81313	-1.846	0.0006	0.0091646	yes
XLOC_012698	XLOC_012698	AGAP000856	X:15786438-15788568	Resistant	Susceptible	OK	10.5186	5.98651	1.75705	-0.813157	-1.94036	0.0003	0.00540144	yes
XLOC_003916	XLOC_003916	AGAP013044	2R:26441729-26443236	Resistant	Susceptible	OK	11.5275	6.55947	1.75738	-0.813427	-2.00577	0.00065	0.00967431	yes
XLOC_004381	XLOC_004381	AGAP003591	2R:40367466-40368944	Resistant	Susceptible	OK	4.61043	2.62306	1.75765	-0.813652	-1.76686	0.0022	0.0238913	yes
XLOC_010735	XLOC_010735	AGAP008417	3R:10551393-10553170	Resistant	Susceptible	OK	7.42285	4.22218	1.75806	-0.813984	-1.95147	0.00105	0.0138716	yes
XLOC_009472	XLOC_009472	AGAP008550	3R:12497559-12498674	Resistant	Susceptible	OK	5.60933	3.19024	1.75828	-0.814162	-1.7352	0.0044	0.0399517	yes
XLOC_012687	XLOC_012687	AGAP000826	X:15348504-15353183	Resistant	Susceptible	OK	10.587	6.01768	1.75932	-0.815014	-1.93374	0.00015	0.00314162	yes
XLOC_001579	XLOC_001579	AGAP004891	2L:4987627-4988629	Resistant	Susceptible	OK	13.0626	7.42105	1.76021	-0.815746	-2.09372	0.0011	0.014297	yes
XLOC_009737	XLOC_009737	AGAP009054	3R:24811950-24812639	Resistant	Susceptible	OK	78.33	44.4933	1.76049	-0.815977	-2.73198	0.00055	0.00861939	yes
XLOC_009018	XLOC_009018	AGAP007747	3R:217346-218358	Resistant	Susceptible	OK	1341.6	761.406	1.762	-0.817219	-1.72853	0.0054	0.0464089	yes
XLOC_008186	XLOC_008186	AGAP010943	3L:13579716-13583984	Resistant	Susceptible	OK	5.0469	2.86395	1.76222	-0.81739	-1.81922	0.00255	0.0265882	yes
XLOC_013065	XLOC_013065	AGAP000497	X:8757363-8758494	Resistant	Susceptible	OK	4.5897	2.60441	1.76228	-0.817446	-1.72847	0.00595	0.0496314	yes
XLOC_006077	XLOC_006077	AGAP003214	2R:33994340-33995700	Resistant	Susceptible	OK	11.643	6.6057	1.76257	-0.817684	-2.02007	0.00105	0.0138716	yes
XLOC_011158	XLOC_011158	AGAP009163	3R:27944385-27945236	Resistant	Susceptible	OK	16.1728	9.17553	1.7626	-0.817706	-2.1766	0.00095	0.0128834	yes
XLOC_007228	XLOC_007228	AGAP011164	3L:18187717-18188484	Resistant	Susceptible	OK	37.0917	21.0359	1.76326	-0.818245	-2.29847	0.0005	0.00802975	yes
XLOC_005788	XLOC_005788	AGAP013200	2R:25392237-25556374	Resistant	Susceptible	OK	4.34959	2.46671	1.76332	-0.81829	-1.61995	0.00095	0.0128834	yes
XLOC_001676	XLOC_001676	AGAP005080	2L:9757385-9758459	Resistant	Susceptible	OK	29.3079	16.6139	1.76406	-0.818895	-2.22441	0.0003	0.00540144	yes
XLOC_011650	XLOC_011650	AGAP010179	3R:49948460-49951694	Resistant	Susceptible	OK	5.21106	2.95366	1.76427	-0.819073	-1.96929	0.0003	0.00540144	yes
XLOC_006663	XLOC_006663	AGAP004358	2R:55030453-55035376	Resistant	Susceptible	OK	13.135	7.44458	1.76437	-0.819149	-2.05384	0.0003	0.00540144	yes
XLOC_008677	XLOC_008677	AGAP011850	3L:34046193-34047198	Resistant	Susceptible	OK	8.3799	4.74852	1.76474	-0.819455	-1.81466	0.0015	0.0180176	yes
XLOC_003494	XLOC_003494	AGAP002002	2R:13400734-13403075	Resistant	Susceptible	OK	7.24451	4.10483	1.76487	-0.819565	-2.01295	0.00055	0.00861939	yes
XLOC_007666	XLOC_007666	AGAP012041	3L:36833618-36835199	Resistant	Susceptible	OK	60.1839	34.0828	1.76581	-0.820332	-2.20763	0.00415	0.0382687	yes
XLOC_008368	XLOC_008368	AGAP011244	3L:19980167-19981896	Resistant	Susceptible	OK	74.1041	41.9559	1.76624	-0.820681	-2.08775	0.00025	0.00467068	yes
XLOC_002733	XLOC_002733	AGAP007083	2L:42271283-42275295	Resistant	Susceptible	OK	2.22757	1.26108	1.7664	-0.820816	-1.5274	0.00305	0.0304288	yes
XLOC_002973	XLOC_002973	AGAP007591	2L:48054251-48055055	Resistant	Susceptible	OK	15.6552	8.85787	1.76738	-0.821615	-2.25547	0.00185	0.0209889	yes
XLOC_006017	XLOC_006017	AGAP003083	2R:32307323-32308844	Resistant	Susceptible	OK	8.62248	4.87866	1.76739	-0.821617	-1.94375	0.00105	0.0138716	yes
XLOC_001354	XLOC_001354	AGAP007511	2L:47002694-47005242	Resistant	Susceptible	OK	20.5465	11.6198	1.76823	-0.822312	-1.91607	5e-05	0.00122873	yes
XLOC_012749	XLOC_012749	AGAP000954	X:18343378-18352636	Resistant	Susceptible	OK	64.335	36.3828	1.76828	-0.822348	-1.72291	0.00025	0.00467068	yes
XLOC_010514	XLOC_010514	AGAP007990	3R:3834888-3839044	Resistant	Susceptible	OK	218.574	123.565	1.7689	-0.822852	-1.42454	0.0059	0.0493363	yes
XLOC_009959	XLOC_009959	AGAP009488	3R:34704740-34708032	Resistant	Susceptible	OK	10.6722	6.033	1.76897	-0.822915	-1.98795	0.0002	0.00393711	yes
XLOC_003453	XLOC_003453	AGAP001917	2R:12093359-12095236	Resistant	Susceptible	OK	10.005	5.65357	1.76968	-0.823483	-1.97348	0.00045	0.00738854	yes
XLOC_010968	XLOC_010968	AGAP008847	3R:19391804-19394169	Resistant	Susceptible	OK	9.41547	5.31731	1.77072	-0.824336	-2.00513	0.0001	0.00222419	yes
XLOC_007876	XLOC_007876	AGAP010348	3L:1920847-1922286	Resistant	Susceptible	OK	5.08208	2.86901	1.77137	-0.824865	-1.8844	0.0029	0.0293136	yes
XLOC_012559	XLOC_012559	CLIPC10	X:10095052-10096272	Resistant	Susceptible	OK	7.99462	4.51268	1.77159	-0.825046	-1.88259	0.00135	0.0166424	yes
XLOC_007816	XLOC_007816	AGAP012358	3L:41074866-41091389	Resistant	Susceptible	OK	15.0908	8.51821	1.77159	-0.825044	-1.69724	0.00325	0.0319703	yes
XLOC_001777	XLOC_001777	AGAP005270	2L:13502753-13504208	Resistant	Susceptible	OK	16.9016	9.5385	1.77193	-0.825322	-2.13585	0.00035	0.00610618	yes
XLOC_007643	XLOC_007643	AGAP012013	3L:36300900-36305535	Resistant	Susceptible	OK	12.2988	6.93964	1.77225	-0.825584	-1.88366	0.0001	0.00222419	yes
XLOC_001000	XLOC_001000	AGAP006815	2L:38858562-38859832	Resistant	Susceptible	OK	15.2464	8.60282	1.77226	-0.825587	-2.13225	0.00065	0.00967431	yes
XLOC_012547	XLOC_012547	MOCOS_ANOGA	X:9891035-9893565	Resistant	Susceptible	OK	8.45412	4.76971	1.77246	-0.825752	-1.98131	0.0003	0.00540144	yes
XLOC_001084	XLOC_001084	AGAP006961	2L:40268752-40271222	Resistant	Susceptible	OK	27.1449	15.3135	1.77261	-0.82588	-2.04576	0.0005	0.00802975	yes
XLOC_004743	XLOC_004743	RUMI_ANOGA	2R:53497490-53499176	Resistant	Susceptible	OK	5.13713	2.89772	1.77282	-0.826041	-1.84008	0.00175	0.0200976	yes
XLOC_001082	XLOC_001082	AGAP006959	2L:40260016-40263217	Resistant	Susceptible	OK	37.8679	21.3583	1.77298	-0.826177	-2.05796	0.00025	0.00467068	yes
XLOC_004485	XLOC_004485	AGAP003757	2R:43089801-43091368	Resistant	Susceptible	OK	115.619	65.2069	1.77311	-0.826278	-1.93111	0.0009	0.0123896	yes
XLOC_008216	XLOC_008216	AGAP010984	3L:14482556-14484375	Resistant	Susceptible	OK	6.88393	3.88075	1.77387	-0.826897	-1.89738	0.00055	0.00861939	yes
XLOC_003940	XLOC_003940	AGAP002782	2R:27059817-27078390	Resistant	Susceptible	OK	28.8854	16.2824	1.77403	-0.82703	-1.8747	0.0006	0.0091646	yes
XLOC_006521	XLOC_006521	AGAP004083	2R:49520572-49522521	Resistant	Susceptible	OK	3.2725	1.84424	1.77444	-0.827364	-1.68416	0.0023	0.0246755	yes
XLOC_002693	XLOC_002693	AGAP007026	2L:41028437-41029611	Resistant	Susceptible	OK	16.2375	9.15024	1.77454	-0.827444	-2.16196	0.0003	0.00540144	yes
XLOC_010264	XLOC_010264	AGAP010075	3R:48622608-48624110	Resistant	Susceptible	OK	45.2712	25.5097	1.77467	-0.82755	-2.38275	0.0005	0.00802975	yes
XLOC_009201	XLOC_009201	AGAP008054	3R:4879535-4881834	Resistant	Susceptible	OK	779.335	439.129	1.77473	-0.827597	-1.40678	0.0043	0.0392975	yes
XLOC_008352	XLOC_008352	AGAP011211	3L:19418267-19419379	Resistant	Susceptible	OK	11.8679	6.68298	1.77584	-0.8285	-1.96716	0.00115	0.0147537	yes
XLOC_007606	XLOC_007606	CASPS3	3L:35509680-35510690	Resistant	Susceptible	OK	18.5297	10.4338	1.77593	-0.828579	-2.13323	0.001	0.0133522	yes
XLOC_002586	XLOC_002586	PE1_ANOGA	2L:38567685-38568743	Resistant	Susceptible	OK	330.189	185.888	1.77628	-0.828855	-2.13117	0.00075	0.0107822	yes
XLOC_003756	XLOC_003756	AGAP002477	2R:21861925-21862637	Resistant	Susceptible	OK	33.8658	19.0594	1.77686	-0.829324	-2.66814	0.0005	0.00802975	yes
XLOC_008883	XLOC_008883	AGAP012213	3L:38964776-38966033	Resistant	Susceptible	OK	5.64007	3.17364	1.77716	-0.829577	-1.81152	0.0028	0.0284906	yes
XLOC_003992	XLOC_003992	AGAP002890	2R:28940945-28943675	Resistant	Susceptible	OK	120.165	67.5892	1.77787	-0.830151	-1.50076	0.0029	0.0293136	yes
XLOC_004218	XLOC_004218	AGAP003302	2R:35342743-35344387	Resistant	Susceptible	OK	14.2164	7.99611	1.77791	-0.830186	-2.11876	0.0003	0.00540144	yes
XLOC_004630	XLOC_004630	AGAP004064	2R:49279348-49283013	Resistant	Susceptible	OK	37.2378	20.943	1.77805	-0.8303	-1.84875	0.0003	0.00540144	yes
XLOC_007786	XLOC_007786	CYP9J5	3L:39836356-39838568	Resistant	Susceptible	OK	123.454	69.4302	1.7781	-0.830337	-1.8751	0.00045	0.00738854	yes
XLOC_004051	XLOC_004051	AGAP002988	2R:30627307-30630094	Resistant	Susceptible	OK	11.1024	6.24379	1.77815	-0.830376	-2.02682	0.00015	0.00314162	yes
XLOC_006549	XLOC_006549	AGAP004139	2R:50680827-50682277	Resistant	Susceptible	OK	3.13834	1.7648	1.7783	-0.830494	-1.62201	0.0051	0.044557	yes
XLOC_003147	XLOC_003147	AGAP001292	2R:2616402-2618742	Resistant	Susceptible	OK	5.76337	3.24037	1.77861	-0.830753	-1.89543	0.0006	0.0091646	yes
XLOC_001694	XLOC_001694	AGAP005119	2L:10245506-10248507	Resistant	Susceptible	OK	10.0198	5.63089	1.77943	-0.831425	-1.97462	0.0002	0.00393711	yes
XLOC_013011	XLOC_013011	AGAP000405	X:7299084-7303866	Resistant	Susceptible	OK	9.18085	5.15805	1.77991	-0.831802	-2.04715	0.0002	0.00393711	yes
XLOC_004887	XLOC_004887	AGAP004558	2R:57592689-57594432	Resistant	Susceptible	OK	7.11332	3.9947	1.78069	-0.832436	-2.09354	0.0006	0.0091646	yes
XLOC_000760	XLOC_000760	AGAP006250	2L:28614983-28616576	Resistant	Susceptible	OK	3.01059	1.69062	1.78076	-0.832497	-1.65233	0.00395	0.0369188	yes
XLOC_007782	XLOC_007782	CYP9J4	3L:39814230-39816748	Resistant	Susceptible	OK	116.603	65.3425	1.78449	-0.835509	-1.85135	0.00025	0.00467068	yes
XLOC_003060	XLOC_003060	AGAP001132	2R:552869-555099	Resistant	Susceptible	OK	5.10028	2.85805	1.78453	-0.835545	-1.88828	0.0008	0.0113035	yes
XLOC_001933	XLOC_001933	AGAP005582	2L:17371655-17373292	Resistant	Susceptible	OK	16.7012	9.35234	1.78578	-0.836556	-2.13428	5e-05	0.00122873	yes
XLOC_003031	XLOC_003031	AGAP007711	2L:49177956-49179255	Resistant	Susceptible	OK	220.75	123.609	1.78587	-0.836629	-2.26028	0.0011	0.014297	yes
XLOC_010312	XLOC_010312	AGAP010159	3R:49670244-49670900	Resistant	Susceptible	OK	20.1075	11.2556	1.78644	-0.837099	-2.41803	0.0013	0.016144	yes
XLOC_006905	XLOC_006905	AGAP010496	3L:5043345-5047739	Resistant	Susceptible	OK	28.0083	15.6748	1.78684	-0.83741	-1.9301	5e-05	0.00122873	yes
XLOC_003821	XLOC_003821	AGAP002600	2R:23784013-23785836	Resistant	Susceptible	OK	13.8991	7.77814	1.78694	-0.837499	-2.15133	0.00025	0.00467068	yes
XLOC_000807	XLOC_000807	AGAP006375	2L:30676927-30678569	Resistant	Susceptible	OK	9.33157	5.22165	1.78709	-0.837612	-1.8787	0.0004	0.00676851	yes
XLOC_005638	XLOC_005638	OPI10_ANOGA	2R:21207616-21208856	Resistant	Susceptible	OK	13.2964	7.43957	1.78725	-0.837744	-2.19371	0.0006	0.0091646	yes
XLOC_012329	XLOC_012329	APG1	X:1578805-1580422	Resistant	Susceptible	OK	4.19673	2.34792	1.78742	-0.83788	-1.69933	0.00215	0.0235224	yes
XLOC_009712	XLOC_009712	AGAP009004	3R:23176616-23183401	Resistant	Susceptible	OK	7.91727	4.42934	1.78746	-0.837913	-1.90655	0.0002	0.00393711	yes
XLOC_003332	XLOC_003332	AGAP001686	2R:8447653-8448231	Resistant	Susceptible	OK	30.7352	17.191	1.78787	-0.838235	-2.82991	0.00125	0.0156906	yes
XLOC_007174	XLOC_007174	TPX2	3L:15787248-15789939	Resistant	Susceptible	OK	451.703	252.589	1.78829	-0.838581	-1.954	0.00155	0.018454	yes
XLOC_011526	XLOC_011526	AGAP009904	3R:45183295-45184666	Resistant	Susceptible	OK	6.60296	3.6898	1.78952	-0.839571	-1.84256	0.00165	0.0192973	yes
XLOC_001666	XLOC_001666	AGAP005054	2L:8834959-8840482	Resistant	Susceptible	OK	8.85094	4.94507	1.78985	-0.83984	-1.82429	0.00045	0.00738854	yes
XLOC_010577	XLOC_010577	AGAP008118	3R:5886339-5904286	Resistant	Susceptible	OK	30.9581	17.2883	1.7907	-0.840522	-1.78088	0.00015	0.00314162	yes
XLOC_010914	XLOC_010914	AGAP008748	3R:16868882-16871394	Resistant	Susceptible	OK	3.17577	1.7729	1.79129	-0.840998	-1.70734	0.001	0.0133522	yes
XLOC_013190	XLOC_013190	AGAP000762	X:13786755-13788683	Resistant	Susceptible	OK	3.09212	1.72477	1.79277	-0.842195	-1.64816	0.00325	0.0319703	yes
XLOC_007255	XLOC_007255	AGAP011228	3L:19739576-19740345	Resistant	Susceptible	OK	63.7898	35.5759	1.79306	-0.842425	-2.40448	0.00015	0.00314162	yes
XLOC_002406	XLOC_002406	AGAP006470	2L:32608808-32609572	Resistant	Susceptible	OK	14.9056	8.30975	1.79375	-0.84298	-2.18194	0.00115	0.0147537	yes
XLOC_000376	XLOC_000376	AGAP005438	2L:15469591-15472976	Resistant	Susceptible	OK	17.639	9.83066	1.79428	-0.843406	-1.92196	5e-05	0.00122873	yes
XLOC_010135	XLOC_010135	AGAP009822	3R:43803406-43804237	Resistant	Susceptible	OK	12.2631	6.82887	1.79577	-0.844605	-2.10517	0.002	0.0223081	yes
XLOC_003257	XLOC_003257	AGAP001529	2R:5859972-5862376	Resistant	Susceptible	OK	49.9652	27.823	1.79582	-0.844645	-2.10657	0.0002	0.00393711	yes
XLOC_011457	XLOC_011457	AGAP009779	3R:43214893-43216297	Resistant	Susceptible	OK	4.48003	2.49351	1.79668	-0.845332	-1.84747	0.0026	0.0269928	yes
XLOC_007971	XLOC_007971	AGAP010491	3L:5028143-5031692	Resistant	Susceptible	OK	15.8768	8.83501	1.79703	-0.845619	-2.0756	0.00015	0.00314162	yes
XLOC_010943	XLOC_010943	AGAP008797	3R:17952102-17953699	Resistant	Susceptible	OK	31.6714	17.6029	1.79921	-0.847366	-2.14424	5e-05	0.00122873	yes
XLOC_012967	XLOC_012967	AGAP000323	X:5721024-5732178	Resistant	Susceptible	OK	1.34833	0.749373	1.79928	-0.84742	-1.61198	0.00105	0.0138716	yes
XLOC_008944	XLOC_008944	AGAP012335	3L:40741133-40743635	Resistant	Susceptible	OK	14.5091	8.06368	1.79931	-0.847451	-2.04175	0.0001	0.00222419	yes
XLOC_004299	XLOC_004299	AGAP003453	2R:37877208-37879880	Resistant	Susceptible	OK	61.0172	33.911	1.79933	-0.847465	-1.63009	0.0031	0.030791	yes
XLOC_009709	XLOC_009709	AGAP008992	3R:22795644-22796648	Resistant	Susceptible	OK	4.80595	2.66973	1.80016	-0.848126	-1.7456	0.00475	0.0423099	yes
XLOC_003065	XLOC_003065	AGAP001145	2R:595001-596454	Resistant	Susceptible	OK	9.2994	5.16317	1.8011	-0.84888	-2.0051	0.00065	0.00967431	yes
XLOC_006678	XLOC_006678	AGAP004392	2R:55570546-55588690	Resistant	Susceptible	OK	25.6117	14.2182	1.80133	-0.849068	-1.96623	0.0001	0.00222419	yes
XLOC_010764	XLOC_010764	CPLCG21	3R:10933664-10936447	Resistant	Susceptible	OK	2.02686	1.12483	1.80193	-0.849539	-1.61413	0.003	0.0301259	yes
XLOC_004177	XLOC_004177	AGAP003228	2R:34050296-34052181	Resistant	Susceptible	OK	28.9697	16.077	1.80193	-0.849543	-2.10075	0.0001	0.00222419	yes
XLOC_004925	XLOC_004925	AGAP004615	2R:58508046-58514841	Resistant	Susceptible	OK	2.11197	1.17179	1.80235	-0.849875	-1.92046	0.00045	0.00738854	yes
XLOC_011683	XLOC_011683	AGAP010247	3R:51649376-51650173	Resistant	Susceptible	OK	19.9982	11.0898	1.8033	-0.850637	-2.37397	0.0004	0.00676851	yes
XLOC_003317	XLOC_003317	AGAP001655	2R:7325153-7326467	Resistant	Susceptible	OK	5.59359	3.10179	1.80334	-0.850676	-1.88593	0.00195	0.0218443	yes
XLOC_010267	XLOC_010267	AGAP010081	3R:48672696-48674216	Resistant	Susceptible	OK	6.18207	3.42793	1.80344	-0.850752	-1.91407	0.0011	0.014297	yes
XLOC_010699	XLOC_010699	AGAP008352	3R:9734743-9736542	Resistant	Susceptible	OK	17.9176	9.93521	1.80344	-0.850758	-2.11209	0.0001	0.00222419	yes
XLOC_002051	XLOC_002051	AGAP005812	2L:21631167-21632196	Resistant	Susceptible	OK	5.36831	2.97649	1.80357	-0.850856	-1.86949	0.00405	0.0376138	yes
XLOC_010553	XLOC_010553	AGAP008075,AGAP013103	3R:5095194-5101271	Resistant	Susceptible	OK	1428.56	792.04	1.80365	-0.850916	-1.39729	0.00465	0.041639	yes
XLOC_011138	XLOC_011138	AGAP009120	3R:26181571-26183532	Resistant	Susceptible	OK	7.95217	4.40816	1.80397	-0.851171	-2.02094	0.00025	0.00467068	yes
XLOC_002745	XLOC_002745	PESC_ANOGA	2L:42955321-42957554	Resistant	Susceptible	OK	101.512	56.2564	1.80445	-0.851561	-1.80155	0.0003	0.00540144	yes
XLOC_003581	XLOC_003581	AGAP002151	2R:16503422-16505895	Resistant	Susceptible	OK	26.7701	14.8302	1.80511	-0.852089	-2.0893	5e-05	0.00122873	yes
XLOC_001205	XLOC_001205	AGAP007239	2L:44506990-44509042	Resistant	Susceptible	OK	4.19763	2.32526	1.80523	-0.852186	-1.8186	0.0011	0.014297	yes
XLOC_000453	XLOC_000453	MED20_ANOGA	2L:17803557-17804284	Resistant	Susceptible	OK	5.56088	3.07861	1.8063	-0.853034	-1.85059	0.0059	0.0493363	yes
XLOC_011006	XLOC_011006	AGAP008912	3R:20661635-20663579	Resistant	Susceptible	OK	3.13431	1.73515	1.80636	-0.853081	-1.64037	0.0023	0.0246755	yes
XLOC_005234	XLOC_005234	AGAP001635	2R:7210600-7212596	Resistant	Susceptible	OK	13.3479	7.38506	1.80742	-0.853929	-2.05696	0.00035	0.00610618	yes
XLOC_009633	XLOC_009633	AGAP008879	3R:20249015-20256314	Resistant	Susceptible	OK	76.9342	42.5601	1.80766	-0.854124	-1.78696	0.00065	0.00967431	yes
XLOC_005118	XLOC_005118	AGAP001422	2R:4743079-4744435	Resistant	Susceptible	OK	13.4564	7.44171	1.80824	-0.854585	-2.18273	0.0006	0.0091646	yes
XLOC_012143	XLOC_012143	AGAP012708	UNKN:24524246-24526229	Resistant	Susceptible	OK	125.41	69.3421	1.80857	-0.854844	-3.12995	0.0001	0.00222419	yes
XLOC_004611	XLOC_004611	AGAP004022	2R:47925546-47927289	Resistant	Susceptible	OK	2.75368	1.52256	1.80859	-0.854862	-1.71578	0.00435	0.039647	yes
XLOC_001764	XLOC_001764	AGAP005249	2L:13125287-13128644	Resistant	Susceptible	OK	12.9821	7.17643	1.80899	-0.855183	-2.06118	0.0001	0.00222419	yes
XLOC_008987	XLOC_008987	AGAP012383	3L:41357361-41362101	Resistant	Susceptible	OK	12.0992	6.68497	1.80991	-0.855914	-2.34011	5e-05	0.00122873	yes
XLOC_013175	XLOC_013175	AGAP000738	X:13456930-13458634	Resistant	Susceptible	OK	20.4248	11.2849	1.80992	-0.855928	-2.15502	5e-05	0.00122873	yes
XLOC_010391	XLOC_010391	AGAP007741	3R:174262-175359	Resistant	Susceptible	OK	6.50745	3.59485	1.81021	-0.856161	-1.93987	0.00245	0.0257766	yes
XLOC_003512	XLOC_003512	AGAP002023	2R:14045792-14048939	Resistant	Susceptible	OK	4.96384	2.74207	1.81025	-0.856191	-1.97519	0.00055	0.00861939	yes
XLOC_007303	XLOC_007303	AGAP011309	3L:20836419-20838716	Resistant	Susceptible	OK	70.73	39.0376	1.81184	-0.857458	-1.82238	0.00045	0.00738854	yes
XLOC_009644	XLOC_009644	AGAP008892	3R:20451455-20453496	Resistant	Susceptible	OK	140.36	77.4584	1.81207	-0.857639	-1.91184	0.00045	0.00738854	yes
XLOC_005393	XLOC_005393	AGAP001949	2R:12768694-12774338	Resistant	Susceptible	OK	1.2934	0.712982	1.81407	-0.859232	-1.6683	0.0019	0.0214264	yes
XLOC_001199	XLOC_001199	AGAP007220	2L:44384828-44389094	Resistant	Susceptible	OK	18.1864	10.0249	1.81412	-0.859269	-2.24566	0.0002	0.00393711	yes
XLOC_005109	XLOC_005109	OBP3	2R:4210576-4212097	Resistant	Susceptible	OK	24.7042	13.6172	1.81419	-0.859326	-1.95078	0.00025	0.00467068	yes
XLOC_002681	XLOC_002681	AGAP006997	2L:40538376-40541619	Resistant	Susceptible	OK	3.96366	2.18453	1.81442	-0.859511	-1.88979	0.00035	0.00610618	yes
XLOC_012383	XLOC_012383	AGAP000196	X:3211889-3214319	Resistant	Susceptible	OK	1.50052	0.826713	1.81504	-0.860004	-1.51984	0.00495	0.0436078	yes
XLOC_005469	XLOC_005469	AGAP002077	2R:14831779-14833467	Resistant	Susceptible	OK	12.3009	6.77364	1.816	-0.860755	-2.18655	0.0002	0.00393711	yes
XLOC_006804	XLOC_006804	AGAP004656	2R:59563569-59567648	Resistant	Susceptible	OK	10.3722	5.70835	1.81702	-0.861574	-2.26692	5e-05	0.00122873	yes
XLOC_009280	XLOC_009280	CYP6S1	3R:6905152-6906716	Resistant	Susceptible	OK	5.83536	3.2109	1.81736	-0.861843	-1.92065	0.0008	0.0113035	yes
XLOC_001560	XLOC_001560	AGAP004858	2L:4498817-4500749	Resistant	Susceptible	OK	9.86657	5.42905	1.81737	-0.86185	-2.09558	0.00045	0.00738854	yes
XLOC_008476	XLOC_008476	AGAP011471	3L:24989632-24992290	Resistant	Susceptible	OK	15.2665	8.39445	1.81864	-0.862858	-2.08625	0.0001	0.00222419	yes
XLOC_013335	XLOC_013335	AGAP001031	X:19776386-19778243	Resistant	Susceptible	OK	4.9642	2.72932	1.81884	-0.863023	-1.77254	0.004	0.0372932	yes
XLOC_002588	XLOC_002588	AGAP006797	2L:38575129-38577166	Resistant	Susceptible	OK	2.96728	1.63127	1.819	-0.863148	-1.68039	0.0019	0.0214264	yes
XLOC_007003	XLOC_007003	AGAP010698	3L:8715195-8717087	Resistant	Susceptible	OK	21.1408	11.6173	1.81977	-0.86375	-2.15922	5e-05	0.00122873	yes
XLOC_012971	XLOC_012971	AGAP000330	X:5784282-5786645	Resistant	Susceptible	OK	20.2348	11.1187	1.81989	-0.863845	-2.4005	0.0001	0.00222419	yes
XLOC_011304	XLOC_011304	AGAP009438	3R:33488886-33491690	Resistant	Susceptible	OK	76.2702	41.9092	1.81989	-0.863853	-1.8336	0.0002	0.00393711	yes
XLOC_008471	XLOC_008471	AGAP011454	3L:24917327-24922378	Resistant	Susceptible	OK	5.35015	2.93939	1.82016	-0.864065	-1.93086	0.0002	0.00393711	yes
XLOC_001878	XLOC_001878	AGAP005477	2L:16074784-16075897	Resistant	Susceptible	OK	7.44365	4.08806	1.82083	-0.864594	-1.95582	0.0012	0.0152044	yes
XLOC_000751	XLOC_000751	AGAP006233	2L:28565967-28567026	Resistant	Susceptible	OK	10.5045	5.76864	1.82097	-0.864703	-2.11577	0.00115	0.0147537	yes
XLOC_011201	XLOC_011201	AGAP009252	3R:29667555-29671016	Resistant	Susceptible	OK	13.9293	7.64879	1.82111	-0.864818	-1.8865	0.00025	0.00467068	yes
XLOC_004138	XLOC_004138	AGAP013060	2R:33369196-33370132	Resistant	Susceptible	OK	480.353	263.539	1.8227	-0.866079	-2.65684	0.0006	0.0091646	yes
XLOC_001652	XLOC_001652	AGAP005033	2L:8628214-8638510	Resistant	Susceptible	OK	8.61927	4.72855	1.82281	-0.866166	-1.89152	0.00015	0.00314162	yes
XLOC_000699	XLOC_000699	TRM5_ANOGA	2L:27010221-27012129	Resistant	Susceptible	OK	10.3823	5.69546	1.82291	-0.866235	-2.1454	0.00025	0.00467068	yes
XLOC_000571	XLOC_000571	AGAP005851	2L:22608606-22610192	Resistant	Susceptible	OK	6.11239	3.34898	1.82515	-0.868014	-1.95086	0.00165	0.0192973	yes
XLOC_000207	XLOC_000207	AGAP005106	2L:10154539-10167856	Resistant	Susceptible	OK	7.65389	4.19255	1.82559	-0.868365	-1.84932	0.0003	0.00540144	yes
XLOC_010686	XLOC_010686	AGAP008325	3R:9141535-9142537	Resistant	Susceptible	OK	20.4848	11.2166	1.82629	-0.868916	-2.35915	0.0002	0.00393711	yes
XLOC_003341	XLOC_003341	AGAP001702	2R:8802219-8804542	Resistant	Susceptible	OK	5.62241	3.07824	1.8265	-0.869083	-1.93104	0.0002	0.00393711	yes
XLOC_004164	XLOC_004164	AGAP003197	2R:33757140-33758185	Resistant	Susceptible	OK	12.7595	6.97713	1.82876	-0.870862	-2.16352	0.00055	0.00861939	yes
XLOC_002647	XLOC_002647	ANM7_ANOGA	2L:40167173-40169246	Resistant	Susceptible	OK	4.19334	2.29159	1.82988	-0.87175	-1.8784	0.00075	0.0107822	yes
XLOC_010259	XLOC_010259	AGAP010064	3R:48533896-48534741	Resistant	Susceptible	OK	61.6216	33.6528	1.8311	-0.87271	-2.58023	0.0001	0.00222419	yes
XLOC_001113	XLOC_001113	AGAP007032	2L:41245075-41251408	Resistant	Susceptible	OK	2.23768	1.22183	1.83142	-0.872957	-1.91546	0.0003	0.00540144	yes
XLOC_001337	XLOC_001337	AGAP007482	2L:46849523-46852007	Resistant	Susceptible	OK	7.84077	4.27682	1.83332	-0.874457	-2.0363	0.0002	0.00393711	yes
XLOC_012608	XLOC_012608	AGAP000676	X:12064570-12071459	Resistant	Susceptible	OK	2.28957	1.24846	1.83392	-0.874934	-1.81064	0.00075	0.0107822	yes
XLOC_012515	XLOC_012515	AGAP000496	X:8755019-8755868	Resistant	Susceptible	OK	29.4078	16.0339	1.8341	-0.875074	-2.4067	0.00015	0.00314162	yes
XLOC_003436	XLOC_003436	AGAP001885	2R:11885787-11887098	Resistant	Susceptible	OK	6.88882	3.75069	1.83668	-0.877102	-1.9555	0.0006	0.0091646	yes
XLOC_005621	XLOC_005621	AGAP002384	2R:20869590-20871377	Resistant	Susceptible	OK	8.42974	4.58885	1.837	-0.877356	-1.82548	0.0002	0.00393711	yes
XLOC_002892	XLOC_002892	AGAP007388	2L:46254048-46272207	Resistant	Susceptible	OK	5.82758	3.17152	1.83747	-0.877721	-1.80337	0.0004	0.00676851	yes
XLOC_007665	XLOC_007665	AGAP012040	3L:36831031-36833145	Resistant	Susceptible	OK	9.0582	4.92906	1.83771	-0.877912	-1.99719	0.0003	0.00540144	yes
XLOC_003621	XLOC_003621	AGAP002214	2R:17670599-17674617	Resistant	Susceptible	OK	13.2582	7.21242	1.83825	-0.878329	-2.05604	5e-05	0.00122873	yes
XLOC_010326	XLOC_010326	AGAP010187	3R:50335454-50337262	Resistant	Susceptible	OK	8.24591	4.48454	1.83874	-0.878719	-2.16277	0.00025	0.00467068	yes
XLOC_001853	XLOC_001853	AGAP005432	2L:15428667-15429457	Resistant	Susceptible	OK	122.125	66.4058	1.83907	-0.878979	-2.6422	5e-05	0.00122873	yes
XLOC_009819	XLOC_009819	AGAP009222	3R:28863346-28866812	Resistant	Susceptible	OK	5.91048	3.2124	1.8399	-0.879623	-2.01598	0.00015	0.00314162	yes
XLOC_000086	XLOC_000086	AGAP004849	2L:4441877-4443314	Resistant	Susceptible	OK	22.901	12.4281	1.84268	-0.881798	-2.401	5e-05	0.00122873	yes
XLOC_006705	XLOC_006705	AGAP004441	2R:56090932-56092035	Resistant	Susceptible	OK	38.0493	20.6347	1.84395	-0.882796	-2.50638	5e-05	0.00122873	yes
XLOC_002920	XLOC_002920	AGAP007477	2L:46827657-46828879	Resistant	Susceptible	OK	12.1234	6.57379	1.8442	-0.883	-2.14572	0.0001	0.00222419	yes
XLOC_008638	XLOC_008638	AGAP011772	3L:33119327-33123245	Resistant	Susceptible	OK	3.65726	1.98246	1.84481	-0.883472	-1.80962	0.00045	0.00738854	yes
XLOC_000839	XLOC_000839	AGAP006446	2L:32194647-32196574	Resistant	Susceptible	OK	3.61123	1.95734	1.84497	-0.883593	-1.77807	0.00145	0.0175734	yes
XLOC_004217	XLOC_004217	AGAP003301	2R:35250357-35339805	Resistant	Susceptible	OK	5.81255	3.14888	1.84591	-0.884335	-1.91435	0.0005	0.00802975	yes
XLOC_005920	XLOC_005920	AGAP002920	2R:29612434-29614756	Resistant	Susceptible	OK	6.6665	3.60936	1.847	-0.885188	-2.06754	0.0002	0.00393711	yes
XLOC_012737	XLOC_012737	AGAP000934	X:17661066-17662596	Resistant	Susceptible	OK	5.64477	3.05556	1.84738	-0.885476	-1.93182	0.0009	0.0123896	yes
XLOC_005927	XLOC_005927	AGAP002929	2R:29818620-29821853	Resistant	Susceptible	OK	8.78126	4.75316	1.84746	-0.885542	-2.14518	5e-05	0.00122873	yes
XLOC_006105	XLOC_006105	AGAP003262	2R:34567531-34570004	Resistant	Susceptible	OK	7.19594	3.89328	1.8483	-0.886198	-2.10462	0.0002	0.00393711	yes
XLOC_008444	XLOC_008444	AGAP011403	3L:23870132-23871795	Resistant	Susceptible	OK	8.33971	4.50971	1.84928	-0.886962	-2.0898	0.0003	0.00540144	yes
XLOC_010376	XLOC_010376	AGAP010282	3R:52033774-52038486	Resistant	Susceptible	OK	9.42098	5.09408	1.8494	-0.887056	-2.32271	5e-05	0.00122873	yes
XLOC_008852	XLOC_008852	AGAP012154	3L:38086821-38089511	Resistant	Susceptible	OK	18.9558	10.2483	1.84965	-0.887257	-2.15367	5e-05	0.00122873	yes
XLOC_009889	XLOC_009889	AGAP009346	3R:31572712-31574325	Resistant	Susceptible	OK	2.82739	1.52689	1.85173	-0.888879	-1.75815	0.00235	0.0250367	yes
XLOC_006909	XLOC_006909	AGAP010501	3L:5058970-5060825	Resistant	Susceptible	OK	2.61568	1.41239	1.85195	-0.889046	-1.72847	0.00345	0.0333543	yes
XLOC_002391	XLOC_002391	AGAP006438	2L:31884411-31886399	Resistant	Susceptible	OK	7.99723	4.31566	1.85307	-0.889919	-2.04883	0.00025	0.00467068	yes
XLOC_004809	XLOC_004809	AGAP004395	2R:55593893-55596974	Resistant	Susceptible	OK	293.704	158.47	1.85337	-0.890154	-1.87798	0.00085	0.0118267	yes
XLOC_000876	XLOC_000876	AGAP006535	2L:33965629-33969577	Resistant	Susceptible	OK	2.08326	1.12343	1.85437	-0.89093	-1.78589	0.00065	0.00967431	yes
XLOC_010571	XLOC_010571	AGAP008108	3R:5814884-5817006	Resistant	Susceptible	OK	7.98933	4.30724	1.85486	-0.891312	-2.04724	5e-05	0.00122873	yes
XLOC_008861	XLOC_008861	AGAP012173	3L:38305874-38308916	Resistant	Susceptible	OK	2.18927	1.18006	1.85522	-0.891589	-1.78137	0.001	0.0133522	yes
XLOC_001260	XLOC_001260	AGAP007364	2L:46081005-46083026	Resistant	Susceptible	OK	25.1767	13.5675	1.85566	-0.891933	-2.21441	0.0004	0.00676851	yes
XLOC_008879	XLOC_008879	AGAP012200	3L:38657563-38658292	Resistant	Susceptible	OK	9.50084	5.11411	1.85777	-0.893572	-2.16048	0.00235	0.0250367	yes
XLOC_009970	XLOC_009970	AGAP009509	3R:34973059-34976602	Resistant	Susceptible	OK	29.8131	16.0393	1.85875	-0.894337	-1.9629	5e-05	0.00122873	yes
XLOC_004752	XLOC_004752	AGAP004284	2R:53882840-53884852	Resistant	Susceptible	OK	12.0793	6.49719	1.85916	-0.894645	-2.17792	0.0001	0.00222419	yes
XLOC_005545	XLOC_005545	AGAP002241	2R:18061978-18063757	Resistant	Susceptible	OK	5.70788	3.0688	1.85997	-0.895279	-1.96993	0.0008	0.0113035	yes
XLOC_000743	XLOC_000743	AGAP006222	2L:28524283-28526141	Resistant	Susceptible	OK	34.0217	18.2851	1.86062	-0.895785	-2.23204	0.00025	0.00467068	yes
XLOC_008667	XLOC_008667	AGAP011831	3L:33890928-33892260	Resistant	Susceptible	OK	11.0769	5.94784	1.86234	-0.897113	-2.11993	0.00015	0.00314162	yes
XLOC_010455	XLOC_010455	AGAP007883	3R:2465324-2467552	Resistant	Susceptible	OK	2.14292	1.15059	1.86245	-0.897205	-1.72136	0.0024	0.0253612	yes
XLOC_006299	XLOC_006299	AGAP003676	2R:41815755-41819889	Resistant	Susceptible	OK	4.83137	2.59402	1.8625	-0.897244	-1.984	5e-05	0.00122873	yes
XLOC_007613	XLOC_007613	AGAP011966	3L:35678896-35685602	Resistant	Susceptible	OK	3.37809	1.81249	1.86378	-0.898237	-1.80647	0.00025	0.00467068	yes
XLOC_010929	XLOC_010929	AGAP008772	3R:17388861-17390556	Resistant	Susceptible	OK	18.9199	10.1494	1.86414	-0.898513	-2.27507	5e-05	0.00122873	yes
XLOC_010692	XLOC_010692	AGAP008332	3R:9198238-9199373	Resistant	Susceptible	OK	27.8297	14.9272	1.86436	-0.898681	-2.43424	5e-05	0.00122873	yes
XLOC_004050	XLOC_004050	AGAP002985	2R:30558906-30562930	Resistant	Susceptible	OK	8.4072	4.50893	1.86457	-0.898839	-2.01162	5e-05	0.00122873	yes
XLOC_004397	XLOC_004397	AGAP003621	2R:40592263-40594499	Resistant	Susceptible	OK	39.766	21.3262	1.86465	-0.898912	-1.98454	0.0014	0.0170964	yes
XLOC_003109	XLOC_003109	AGAP001224	2R:1639767-1641840	Resistant	Susceptible	OK	7.82648	4.19202	1.86699	-0.900718	-2.07162	0.00015	0.00314162	yes
XLOC_004160	XLOC_004160	AGAP003190	2R:33728249-33734102	Resistant	Susceptible	OK	2.24676	1.20303	1.86758	-0.901177	-1.80206	0.0004	0.00676851	yes
XLOC_000215	XLOC_000215	AGAP005130	2L:10340217-10342062	Resistant	Susceptible	OK	14.242	7.62479	1.86785	-0.901385	-2.25914	0.00015	0.00314162	yes
XLOC_008446	XLOC_008446	AGAP011405	3L:23876712-23878295	Resistant	Susceptible	OK	2.60015	1.39173	1.86829	-0.901717	-1.67214	0.00375	0.0355318	yes
XLOC_005315	XLOC_005315	AGAP001803	2R:10615692-10617366	Resistant	Susceptible	OK	5.89862	3.15601	1.86901	-0.902275	-1.94914	0.00045	0.00738854	yes
XLOC_002708	XLOC_002708	AGAP007050	2L:41828920-41831427	Resistant	Susceptible	OK	354.283	189.481	1.86975	-0.90285	-1.72952	0.0008	0.0113035	yes
XLOC_008633	XLOC_008633	AGAP011761	3L:32976267-32976829	Resistant	Susceptible	OK	73.5644	39.3302	1.87043	-0.90337	-3.41206	5e-05	0.00122873	yes
XLOC_011593	XLOC_011593	AGAP010047	3R:48226915-48227767	Resistant	Susceptible	OK	38.3043	20.4769	1.87061	-0.903508	-2.86686	0.0003	0.00540144	yes
XLOC_009518	XLOC_009518	AGAP008635	3R:13792523-13795011	Resistant	Susceptible	OK	69.1573	36.9656	1.87086	-0.903698	-1.89642	0.00015	0.00314162	yes
XLOC_009923	XLOC_009923	AGAP009430	3R:33464486-33464907	Resistant	Susceptible	OK	1637.9	875.432	1.87096	-0.903781	-3.40957	0.00165	0.0192973	yes
XLOC_004596	XLOC_004596	AGAP003992	2R:47596894-47600808	Resistant	Susceptible	OK	15.6179	8.34621	1.87126	-0.904007	-2.16416	5e-05	0.00122873	yes
XLOC_001077	XLOC_001077	AGAP006947	2L:40199452-40201464	Resistant	Susceptible	OK	11.0607	5.9103	1.87143	-0.904136	-2.23838	0.0001	0.00222419	yes
XLOC_006907	XLOC_006907	AGAP010498	3L:5052439-5053759	Resistant	Susceptible	OK	17.1541	9.16436	1.87183	-0.904445	-2.34743	0.00015	0.00314162	yes
XLOC_004079	XLOC_004079	AGAP003036	2R:31281775-31282954	Resistant	Susceptible	OK	25.9795	13.8781	1.87198	-0.904563	-2.5114	5e-05	0.00122873	yes
XLOC_005629	XLOC_005629	AGAP002402	2R:20960260-20961211	Resistant	Susceptible	OK	6.2272	3.32613	1.87221	-0.904738	-1.97372	0.00165	0.0192973	yes
XLOC_001655	XLOC_001655	AGAP005036	2L:8660196-8661621	Resistant	Susceptible	OK	7.13011	3.80702	1.87288	-0.905263	-2.06082	0.00065	0.00967431	yes
XLOC_002649	XLOC_002649	AGAP006941	2L:40180267-40182471	Resistant	Susceptible	OK	12.5457	6.68699	1.87614	-0.907765	-2.24261	5e-05	0.00122873	yes
XLOC_010822	XLOC_010822	AGAP008596	3R:13468584-13492571	Resistant	Susceptible	OK	84.0893	44.8073	1.87669	-0.908189	-1.84231	0.0003	0.00540144	yes
XLOC_009520	XLOC_009520	APG7A	3R:13805488-13808317	Resistant	Susceptible	OK	22.9039	12.1935	1.87837	-0.909475	-2.15698	5e-05	0.00122873	yes
XLOC_004473	XLOC_004473	AGAP003742	2R:42814030-42818544	Resistant	Susceptible	OK	61.0833	32.5027	1.87933	-0.91022	-2.02737	0.0001	0.00222419	yes
XLOC_006161	XLOC_006161	AGAP003387	2R:37217860-37219285	Resistant	Susceptible	OK	61.5366	32.7377	1.87969	-0.910491	-2.3341	0.0002	0.00393711	yes
XLOC_005733	XLOC_005733	AGAP002581	2R:23275988-23278271	Resistant	Susceptible	OK	2.98432	1.58686	1.88064	-0.91123	-1.82431	0.0018	0.0205738	yes
XLOC_007639	XLOC_007639	AGAP028012	3L:36219979-36225720	Resistant	Susceptible	OK	9.00792	4.78682	1.88182	-0.912126	-2.03257	0.0001	0.00222419	yes
XLOC_013005	XLOC_013005	AGAP000397	X:7243063-7245703	Resistant	Susceptible	OK	10.9007	5.79188	1.88207	-0.912313	-2.07562	5e-05	0.00122873	yes
XLOC_002916	XLOC_002916	AGAP007473	2L:46742692-46750215	Resistant	Susceptible	OK	234.778	124.72	1.88244	-0.912606	-1.50917	0.00065	0.00967431	yes
XLOC_004460	XLOC_004460	AGAP013180	2R:42418049-42419239	Resistant	Susceptible	OK	3.10341	1.64734	1.88389	-0.913712	-1.71765	0.00495	0.0436078	yes
XLOC_003264	XLOC_003264	AGAP001545	2R:6090679-6091626	Resistant	Susceptible	OK	449.882	238.759	1.88425	-0.913992	-2.18422	0.0004	0.00676851	yes
XLOC_009345	XLOC_009345	AGAP008331	3R:9192214-9196894	Resistant	Susceptible	OK	5.02783	2.66729	1.885	-0.914561	-2.04833	0.0001	0.00222419	yes
XLOC_004382	XLOC_004382	AGAP003594	2R:40375321-40376985	Resistant	Susceptible	OK	9.30616	4.93647	1.88519	-0.914705	-2.22234	0.0001	0.00222419	yes
XLOC_009773	XLOC_009773	AGAP009135	3R:26477404-26485974	Resistant	Susceptible	OK	55.5341	29.4573	1.88524	-0.914748	-1.92575	0.0003	0.00540144	yes
XLOC_000239	XLOC_000239	AGAP005176	2L:11407605-11409098	Resistant	Susceptible	OK	4.0801	2.16214	1.88707	-0.916148	-1.85645	0.00125	0.0156906	yes
XLOC_001747	XLOC_001747	CTU1_ANOGA	2L:12498642-12499796	Resistant	Susceptible	OK	10.392	5.50331	1.88832	-0.917099	-2.21368	0.0001	0.00222419	yes
XLOC_009037	XLOC_009037	AGAP007778	3R:746034-750795	Resistant	Susceptible	OK	73.9282	39.0964	1.89092	-0.919089	-1.81472	0.00025	0.00467068	yes
XLOC_001797	XLOC_001797	AGAP005321	2L:14035638-14038119	Resistant	Susceptible	OK	5.61006	2.96664	1.89105	-0.919184	-2.05986	5e-05	0.00122873	yes
XLOC_009064	XLOC_009064	AGAP007828	3R:1487568-1489127	Resistant	Susceptible	OK	19.8209	10.4666	1.89373	-0.921223	-2.43187	5e-05	0.00122873	yes
XLOC_002773	XLOC_002773	FADD	2L:43821854-43822849	Resistant	Susceptible	OK	4.22872	2.23227	1.89436	-0.921708	-1.87432	0.00325	0.0319703	yes
XLOC_010360	XLOC_010360	AGAP010244	3R:51531040-51531802	Resistant	Susceptible	OK	15.5121	8.18479	1.89523	-0.922379	-2.56994	0.00045	0.00738854	yes
XLOC_009367	XLOC_009367	AGAP008373	3R:10099779-10101327	Resistant	Susceptible	OK	6.33114	3.33927	1.89597	-0.922935	-1.95137	0.00135	0.0166424	yes
XLOC_000637	XLOC_000637	AGAP005987	2L:24546615-24556249	Resistant	Susceptible	OK	29.1576	15.3698	1.89707	-0.923775	-2.14225	0.0001	0.00222419	yes
XLOC_001319	XLOC_001319	AGAP007458	2L:46698795-46700291	Resistant	Susceptible	OK	5.82283	3.06894	1.89734	-0.923978	-2.03776	0.0008	0.0113035	yes
XLOC_012611	XLOC_012611	AGAP000681	X:12124480-12125898	Resistant	Susceptible	OK	21.319	11.2308	1.89826	-0.924675	-2.32344	5e-05	0.00122873	yes
XLOC_011535	XLOC_011535	AGAP009922	3R:45326023-45327259	Resistant	Susceptible	OK	63.263	33.3158	1.89889	-0.925154	-2.44403	5e-05	0.00122873	yes
XLOC_009118	XLOC_009118	AGAP007914	3R:2722393-2725328	Resistant	Susceptible	OK	2.9055	1.52943	1.89973	-0.925793	-2.01215	0.0005	0.00802975	yes
XLOC_010128	XLOC_010128	AGAP009808	3R:43709294-43711004	Resistant	Susceptible	OK	25.1937	13.2562	1.90052	-0.926403	-2.30007	5e-05	0.00122873	yes
XLOC_010505	XLOC_010505	AGAP028169	3R:3441806-3443334	Resistant	Susceptible	OK	6.16519	3.24235	1.90146	-0.927106	-2.16343	0.00045	0.00738854	yes
XLOC_006418	XLOC_006418	AGAP003890	2R:45606782-45613838	Resistant	Susceptible	OK	30.0456	15.7964	1.90205	-0.927555	-1.4299	0.00475	0.0423099	yes
XLOC_011651	XLOC_011651	AGAP010181	3R:49957968-49958678	Resistant	Susceptible	OK	20.2969	10.6684	1.90253	-0.927922	-2.5511	0.0002	0.00393711	yes
XLOC_002902	XLOC_002902	AGAP007413	2L:46355947-46360275	Resistant	Susceptible	OK	4.07499	2.14088	1.90342	-0.92859	-2.07346	0.0002	0.00393711	yes
XLOC_009344	XLOC_009344	AGAP028184	3R:9184625-9189412	Resistant	Susceptible	OK	6.44164	3.38409	1.90351	-0.92866	-2.17231	5e-05	0.00122873	yes
XLOC_003595	XLOC_003595	AGAP002177	2R:16912023-16913096	Resistant	Susceptible	OK	11.8617	6.23131	1.90356	-0.928707	-2.34523	0.0002	0.00393711	yes
XLOC_007738	XLOC_007738	H2B_ANOGA	3L:38704389-38705090	Resistant	Susceptible	OK	26.4538	13.8901	1.90451	-0.929418	-2.48197	0.00025	0.00467068	yes
XLOC_008450	XLOC_008450	AGAP011410	3L:23907642-23946021	Resistant	Susceptible	OK	2.02159	1.06145	1.90456	-0.929446	-1.79068	0.00085	0.0118267	yes
XLOC_007220	XLOC_007220	AGAP011147	3L:17978068-17980808	Resistant	Susceptible	OK	17.1923	9.02655	1.90464	-0.929518	-2.06948	0.00025	0.00467068	yes
XLOC_009545	XLOC_009545	AGAP008687	3R:14845075-14846891	Resistant	Susceptible	OK	22.4082	11.7644	1.90475	-0.929606	-2.38767	5e-05	0.00122873	yes
XLOC_001456	XLOC_001456	AGAP007705	2L:49142007-49143151	Resistant	Susceptible	OK	21.1361	11.0942	1.90515	-0.929908	-2.42388	5e-05	0.00122873	yes
XLOC_004318	XLOC_004318	AGAP003474	2R:38108201-38109061	Resistant	Susceptible	OK	1657.7	870.058	1.90528	-0.929997	-2.62021	0.0007	0.0102245	yes
XLOC_000772	XLOC_000772	AGAP006323	2L:29582483-29584749	Resistant	Susceptible	OK	4.12342	2.16335	1.90603	-0.930572	-2.0077	0.00025	0.00467068	yes
XLOC_001371	XLOC_001371	AGAP007549	2L:47500287-47507319	Resistant	Susceptible	OK	15.4036	8.08009	1.90636	-0.930827	-2.22041	5e-05	0.00122873	yes
XLOC_007842	XLOC_007842	AGAP012413	3L:41822705-41824363	Resistant	Susceptible	OK	64.2906	33.6981	1.90784	-0.931943	-2.66889	5e-05	0.00122873	yes
XLOC_001076	XLOC_001076	AGAP006945	2L:40195614-40198230	Resistant	Susceptible	OK	3.19405	1.67369	1.90839	-0.932353	-1.95061	0.00055	0.00861939	yes
XLOC_001711	XLOC_001711	AGAP005149	2L:10575675-10578050	Resistant	Susceptible	OK	189.758	99.4227	1.9086	-0.932515	-1.46067	0.0033	0.0323115	yes
XLOC_004044	XLOC_004044	AGAP002975	2R:30496148-30497357	Resistant	Susceptible	OK	2.66075	1.39373	1.90909	-0.932881	-1.74447	0.0048	0.0426314	yes
XLOC_005090	XLOC_005090	AGAP001380	2R:4050176-4051830	Resistant	Susceptible	OK	77.6525	40.665	1.90957	-0.933244	-2.47734	5e-05	0.00122873	yes
XLOC_007532	XLOC_007532	AGAP011775	3L:33138016-33139196	Resistant	Susceptible	OK	3.47588	1.81694	1.91304	-0.935869	-1.82563	0.0028	0.0284906	yes
XLOC_012526	XLOC_012526	AGAP000514	X:9099307-9108706	Resistant	Susceptible	OK	28.2952	14.7894	1.91321	-0.935995	-2.25547	5e-05	0.00122873	yes
XLOC_003778	XLOC_003778	AGAP002522	2R:22323583-22325386	Resistant	Susceptible	OK	3.19261	1.6687	1.91323	-0.936017	-1.87721	0.0011	0.014297	yes
XLOC_007195	XLOC_007195	AGAP011098	3L:16824980-16825968	Resistant	Susceptible	OK	104.264	54.4911	1.91341	-0.93615	-2.39574	5e-05	0.00122873	yes
XLOC_001390	XLOC_001390	AGAP007582	2L:47809363-47813287	Resistant	Susceptible	OK	3.53803	1.84837	1.91414	-0.936695	-2.04785	5e-05	0.00122873	yes
XLOC_008086	XLOC_008086	AGAP010721	3L:8982349-8982847	Resistant	Susceptible	OK	21.2644	11.105	1.91485	-0.937238	-3.00588	0.00155	0.018454	yes
XLOC_007864	XLOC_007864	AGAP010326	3L:850533-859465	Resistant	Susceptible	OK	55.7397	29.0991	1.91551	-0.937733	-2.6759	5e-05	0.00122873	yes
XLOC_008022	XLOC_008022	AGAP010596	3L:6591864-6595810	Resistant	Susceptible	OK	80.1542	41.8386	1.9158	-0.937944	-2.08593	0.0002	0.00393711	yes
XLOC_007413	XLOC_007413	AGAP011547	3L:27190312-27194985	Resistant	Susceptible	OK	5.96268	3.11167	1.91623	-0.93827	-2.20508	5e-05	0.00122873	yes
XLOC_002963	XLOC_002963	AGAP007575	2L:47792247-47792863	Resistant	Susceptible	OK	79.8736	41.6823	1.91625	-0.938284	-2.90771	5e-05	0.00122873	yes
XLOC_010225	XLOC_010225	AGAP009996	3R:47428383-47428936	Resistant	Susceptible	OK	17.6071	9.18804	1.91631	-0.938326	-2.73841	0.0007	0.0102245	yes
XLOC_004453	XLOC_004453	AGAP003707	2R:42208563-42208932	Resistant	Susceptible	OK	29.8585	15.5804	1.91641	-0.938413	-3.43316	0.0005	0.00802975	yes
XLOC_000707	XLOC_000707	AGAP006138	2L:27082548-27085028	Resistant	Susceptible	OK	7.90473	4.12435	1.9166	-0.938551	-2.20123	5e-05	0.00122873	yes
XLOC_006811	XLOC_006811	AGAP004666	2R:60766505-60766997	Resistant	Susceptible	OK	18.2313	9.51195	1.91667	-0.938607	-2.70967	0.0012	0.0152044	yes
XLOC_001926	XLOC_001926	AGAP005571	2L:17328860-17330699	Resistant	Susceptible	OK	1.89912	0.990411	1.91751	-0.939233	-1.65506	0.00385	0.0361846	yes
XLOC_007247	XLOC_007247	AGAP011212	3L:19423034-19423640	Resistant	Susceptible	OK	5.25952	2.74215	1.91803	-0.939622	-1.97895	0.00465	0.041639	yes
XLOC_007462	XLOC_007462	AGAP011636	3L:30459353-30459875	Resistant	Susceptible	OK	65.022	33.8959	1.91829	-0.939817	-3.31755	5e-05	0.00122873	yes
XLOC_000698	XLOC_000698	AGAP006123	2L:27009566-27010019	Resistant	Susceptible	OK	20.6918	10.7761	1.92016	-0.941218	-3.09248	0.00175	0.0200976	yes
XLOC_005041	XLOC_005041	AGAP001270	2R:2146077-2147348	Resistant	Susceptible	OK	5.48597	2.85467	1.92175	-0.942424	-2.052	0.0006	0.0091646	yes
XLOC_006239	XLOC_006239	AGAP003550	2R:39437186-39445813	Resistant	Susceptible	OK	2.07316	1.07874	1.92183	-0.942485	-2.08441	5e-05	0.00122873	yes
XLOC_001760	XLOC_001760	AGAP005239	2L:12708084-12709261	Resistant	Susceptible	OK	6.18874	3.21694	1.9238	-0.943958	-2.05077	0.00165	0.0192973	yes
XLOC_012104	XLOC_012104	AGAP012641	UNKN:21981186-21984631	Resistant	Susceptible	OK	8.66612	4.49983	1.92588	-0.945515	-2.23629	0.00065	0.00967431	yes
XLOC_004745	XLOC_004745	AGAP004269	2R:53506533-53508737	Resistant	Susceptible	OK	6.50441	3.37717	1.92599	-0.945603	-2.19994	5e-05	0.00122873	yes
XLOC_000246	XLOC_000246	AGAP005191	2L:12152363-12155553	Resistant	Susceptible	OK	11.7848	6.11666	1.92667	-0.94611	-2.22331	5e-05	0.00122873	yes
XLOC_007433	XLOC_007433	AGAP027998	3L:28374392-28382241	Resistant	Susceptible	OK	0.792719	0.411306	1.92732	-0.946597	-1.69943	0.0007	0.0102245	yes
XLOC_008333	XLOC_008333	AGAP011184	3L:18300299-18301255	Resistant	Susceptible	OK	11.5454	5.98819	1.92803	-0.947133	-2.30591	0.00055	0.00861939	yes
XLOC_011382	XLOC_011382	AGAP009606	3R:36979121-36980493	Resistant	Susceptible	OK	4.27451	2.2167	1.92832	-0.947347	-1.86224	0.0026	0.0269928	yes
XLOC_006362	XLOC_006362	AGAP003785	2R:43290669-43300083	Resistant	Susceptible	OK	287.673	149.145	1.92881	-0.947711	-1.85374	0.00035	0.00610618	yes
XLOC_001345	XLOC_001345	AGAP007495	2L:46917386-46918876	Resistant	Susceptible	OK	2.78853	1.44509	1.92966	-0.948344	-1.79652	0.00285	0.0289122	yes
XLOC_000951	XLOC_000951	CTR2_ANOGA	2L:37127131-37128206	Resistant	Susceptible	OK	1319.5	683.748	1.9298	-0.948451	-2.1065	0.0006	0.0091646	yes
XLOC_005803	XLOC_005803	AGAP002706	2R:25830932-25831478	Resistant	Susceptible	OK	84.9692	44.0275	1.92991	-0.948537	-4.02106	5e-05	0.00122873	yes
XLOC_007680	XLOC_007680	AGAP012082	3L:37468781-37469936	Resistant	Susceptible	OK	3.69128	1.9119	1.93069	-0.949118	-1.79219	0.0019	0.0214264	yes
XLOC_009184	XLOC_009184	CYP12F1	3R:4326801-4328809	Resistant	Susceptible	OK	4.03637	2.09011	1.93118	-0.949478	-1.90444	0.00065	0.00967431	yes
XLOC_006994	XLOC_006994	AGAP010683	3L:8350796-8352095	Resistant	Susceptible	OK	28.3013	14.6523	1.93153	-0.949744	-2.74654	5e-05	0.00122873	yes
XLOC_010605	XLOC_010605	AGAP008159	3R:6265850-6268227	Resistant	Susceptible	OK	15.8907	8.22693	1.93155	-0.949755	-2.31379	5e-05	0.00122873	yes
XLOC_009562	XLOC_009562	AGAP008723	3R:16061038-16063498	Resistant	Susceptible	OK	0.950467	0.491911	1.93219	-0.950241	-1.51297	0.00415	0.0382687	yes
XLOC_013140	XLOC_013140	AGAP000680	X:12119441-12120056	Resistant	Susceptible	OK	8.14274	4.21421	1.93221	-0.950251	-2.12641	0.00265	0.0274023	yes
XLOC_003472	XLOC_003472	AGAP001950	2R:12774800-12777198	Resistant	Susceptible	OK	1.94646	1.00636	1.93416	-0.951707	-1.73337	0.0013	0.016144	yes
XLOC_008836	XLOC_008836	AGAP012119	3L:37834517-37836446	Resistant	Susceptible	OK	2.92444	1.51121	1.93516	-0.952454	-1.87776	0.0011	0.014297	yes
XLOC_007398	XLOC_007398	AGAP011508	3L:26049482-26052554	Resistant	Susceptible	OK	3.22473	1.66636	1.93519	-0.952479	-1.87563	0.0003	0.00540144	yes
XLOC_010006	XLOC_010006	AGAP009587	3R:36689164-36691619	Resistant	Susceptible	OK	6.17826	3.19115	1.93606	-0.953122	-2.03762	0.0002	0.00393711	yes
XLOC_006079	XLOC_006079	AGAP003218	2R:34001156-34005420	Resistant	Susceptible	OK	21.0936	10.894	1.93626	-0.953275	-2.04094	5e-05	0.00122873	yes
XLOC_005405	XLOC_005405	AGAP001966	2R:12979691-12982136	Resistant	Susceptible	OK	28.9615	14.9535	1.93677	-0.953652	-2.40201	5e-05	0.00122873	yes
XLOC_003310	XLOC_003310	AGAP001645	2R:7266757-7271844	Resistant	Susceptible	OK	62.7211	32.3201	1.94062	-0.956518	-2.20296	5e-05	0.00122873	yes
XLOC_003638	XLOC_003638	AGAP002248	2R:18094179-18096550	Resistant	Susceptible	OK	1.79155	0.923158	1.94068	-0.956556	-1.67704	0.0016	0.0188827	yes
XLOC_005088	XLOC_005088	AGAP001371	2R:3885126-3885956	Resistant	Susceptible	OK	12.1468	6.25893	1.94072	-0.956591	-2.37409	0.00055	0.00861939	yes
XLOC_002117	XLOC_002117	AGAP005939	2L:23867137-23870758	Resistant	Susceptible	OK	1.27153	0.655068	1.94107	-0.956847	-1.69621	0.0012	0.0152044	yes
XLOC_001346	XLOC_001346	AGAP007496	2L:46919344-46920345	Resistant	Susceptible	OK	4.16819	2.14728	1.94115	-0.95691	-1.95479	0.004	0.0372932	yes
XLOC_006692	XLOC_006692	AGAP004412	2R:55844941-55846019	Resistant	Susceptible	OK	19.5498	10.071	1.9412	-0.956945	-2.62579	5e-05	0.00122873	yes
XLOC_007370	XLOC_007370	FEN1_ANOGA	3L:24780172-24781428	Resistant	Susceptible	OK	16.7015	8.60112	1.94178	-0.957382	-2.36132	5e-05	0.00122873	yes
XLOC_011685	XLOC_011685	AGAP010250	3R:51656460-51657783	Resistant	Susceptible	OK	2.18315	1.12409	1.94215	-0.957651	-1.81842	0.00595	0.0496314	yes
XLOC_001057	XLOC_001057	AGAP006904	2L:39815883-39838118	Resistant	Susceptible	OK	118.313	60.9103	1.94241	-0.957853	-1.77398	0.0003	0.00540144	yes
XLOC_004035	XLOC_004035	AGAP002961	2R:30132597-30137317	Resistant	Susceptible	OK	25.7241	13.2422	1.94259	-0.957972	-2.11072	5e-05	0.00122873	yes
XLOC_010063	XLOC_010063	AGAP009680	3R:38394708-38396210	Resistant	Susceptible	OK	5.79266	2.9807	1.94339	-0.958574	-2.16149	0.0026	0.0269928	yes
XLOC_010741	XLOC_010741	AGAP008427	3R:10599614-10601435	Resistant	Susceptible	OK	12.2692	6.31257	1.94361	-0.958744	-2.28288	5e-05	0.00122873	yes
XLOC_000256	XLOC_000256	AGAP005221	2L:12501100-12503861	Resistant	Susceptible	OK	23.8996	12.2864	1.94521	-0.959925	-2.13946	5e-05	0.00122873	yes
XLOC_004253	XLOC_004253	AGAP003363	2R:36850228-36853265	Resistant	Susceptible	OK	4.32817	2.22436	1.9458	-0.960365	-2.17345	0.00015	0.00314162	yes
XLOC_007017	XLOC_007017	AGAP010720	3L:8980798-8982306	Resistant	Susceptible	OK	7.22453	3.71282	1.94583	-0.96039	-2.18026	0.00025	0.00467068	yes
XLOC_002657	XLOC_002657	HSP83_ANOGA	2L:40256207-40258932	Resistant	Susceptible	OK	243.166	124.871	1.94734	-0.96151	-1.87723	0.00015	0.00314162	yes
XLOC_000622	XLOC_000622	AGAP005957	2L:24048929-24049644	Resistant	Susceptible	OK	11.2282	5.76162	1.94879	-0.962586	-2.51659	0.00105	0.0138716	yes
XLOC_002365	XLOC_002365	AGAP006387	2L:31041587-31043276	Resistant	Susceptible	OK	2.88788	1.48119	1.9497	-0.96326	-1.80566	0.00085	0.0118267	yes
XLOC_012735	XLOC_012735	APG10	X:17655701-17657067	Resistant	Susceptible	OK	9.38495	4.81163	1.95047	-0.963824	-1.91316	0.00025	0.00467068	yes
XLOC_010022	XLOC_010022	AGAP009615	3R:37009775-37012169	Resistant	Susceptible	OK	9.89338	5.07157	1.95075	-0.964032	-2.29026	5e-05	0.00122873	yes
XLOC_005351	XLOC_005351	AGAP013033	2R:11690570-11691260	Resistant	Susceptible	OK	4.55416	2.33398	1.95124	-0.964391	-1.938	0.0037	0.0351469	yes
XLOC_001870	XLOC_001870	AGAP005461	2L:15810012-15810956	Resistant	Susceptible	OK	6.65094	3.40819	1.95146	-0.964552	-2.14684	0.00185	0.0209889	yes
XLOC_007294	XLOC_007294	DEF1	3L:20627827-20628236	Resistant	Susceptible	OK	2115.75	1084.09	1.95164	-0.964676	-4.15071	0.0004	0.00676851	yes
XLOC_010779	XLOC_010779	AGAP008498	3R:11337232-11338420	Resistant	Susceptible	OK	10.4276	5.34189	1.95204	-0.964985	-2.33295	5e-05	0.00122873	yes
XLOC_012194	XLOC_012194	AGAP012829	UNKN:32382262-32383510	Resistant	Susceptible	OK	10.7212	5.49111	1.95246	-0.9653	-2.27582	5e-05	0.00122873	yes
XLOC_008280	XLOC_008280	AGAP011084	3L:16351132-16353867	Resistant	Susceptible	OK	22.9389	11.7484	1.95251	-0.965336	-2.14644	0.0001	0.00222419	yes
XLOC_006648	XLOC_006648	AGAP004322	2R:54457726-54461050	Resistant	Susceptible	OK	30.052	15.3901	1.95268	-0.965456	-1.92488	0.00025	0.00467068	yes
XLOC_002933	XLOC_002933	AGAP007510	2L:47000746-47002330	Resistant	Susceptible	OK	2.85433	1.46158	1.95291	-0.965621	-1.84097	0.00115	0.0147537	yes
XLOC_005177	XLOC_005177	AGAP001539	2R:6045546-6047524	Resistant	Susceptible	OK	6.36903	3.25932	1.9541	-0.966501	-2.12877	0.00025	0.00467068	yes
XLOC_012419	XLOC_012419	AGAP000270	X:4983466-4985283	Resistant	Susceptible	OK	38.9609	19.9301	1.95488	-0.967075	-2.24691	0.0001	0.00222419	yes
XLOC_007709	XLOC_007709	AGAP012143	3L:38045128-38046261	Resistant	Susceptible	OK	24.8012	12.6858	1.95504	-0.967198	-2.62003	5e-05	0.00122873	yes
XLOC_007520	XLOC_007520	AGAP011752	3L:32926759-32927735	Resistant	Susceptible	OK	9.64307	4.92714	1.95713	-0.968743	-2.32524	0.0001	0.00222419	yes
XLOC_012894	XLOC_012894	AGAP000169	X:2897435-2902836	Resistant	Susceptible	OK	1.68004	0.857401	1.95946	-0.970456	-1.84843	0.0002	0.00393711	yes
XLOC_007018	XLOC_007018	AGAP010722	3L:8985408-8987389	Resistant	Susceptible	OK	4.72701	2.41031	1.96116	-0.971711	-2.06596	0.00025	0.00467068	yes
XLOC_007698	XLOC_007698	AGAP012122	3L:37840673-37841735	Resistant	Susceptible	OK	7.2466	3.69465	1.96138	-0.971867	-2.19664	0.0006	0.0091646	yes
XLOC_011380	XLOC_011380	AGAP009600	3R:36940285-36943636	Resistant	Susceptible	OK	8.23517	4.19404	1.96354	-0.97346	-2.24588	5e-05	0.00122873	yes
XLOC_008115	XLOC_008115	AGAP010791	3L:10408894-10411286	Resistant	Susceptible	OK	5.82306	2.96285	1.96536	-0.97479	-2.1693	0.0001	0.00222419	yes
XLOC_013139	XLOC_013139	AGAP012986	X:12077791-12103059	Resistant	Susceptible	OK	6.8493	3.48244	1.96681	-0.975857	-1.88697	0.00015	0.00314162	yes
XLOC_004467	XLOC_004467	AGAP003732	2R:42643211-42643995	Resistant	Susceptible	OK	29.6251	15.0602	1.96711	-0.976082	-2.66366	0.0001	0.00222419	yes
XLOC_012562	XLOC_012562	AGAP000579	X:10177932-10183042	Resistant	Susceptible	OK	5.6365	2.86371	1.96825	-0.976912	-2.20831	5e-05	0.00122873	yes
XLOC_008829	XLOC_008829	AGAP012107	3L:37745206-37746664	Resistant	Susceptible	OK	31.1111	15.803	1.96868	-0.977233	-2.66527	5e-05	0.00122873	yes
XLOC_009848	XLOC_009848	SKP	3R:30524241-30525109	Resistant	Susceptible	OK	8.84277	4.48992	1.96947	-0.977807	-2.20411	0.00085	0.0118267	yes
XLOC_003000	XLOC_003000	AGAP007650	2L:48751160-48752471	Resistant	Susceptible	OK	21.6618	10.9938	1.97037	-0.978468	-2.42106	5e-05	0.00122873	yes
XLOC_004234	XLOC_004234	FABP_ANOGA	2R:36147641-36152498	Resistant	Susceptible	OK	275.068	139.522	1.9715	-0.9793	-2.30247	0.00015	0.00314162	yes
XLOC_013042	XLOC_013042	GPRADS	X:7833801-7835573	Resistant	Susceptible	OK	1.82762	0.926653	1.97228	-0.979868	-1.72921	0.0035	0.0337025	yes
XLOC_008305	XLOC_008305	AGAP011132	3L:17690414-17691167	Resistant	Susceptible	OK	16.418	8.32413	1.97234	-0.979909	-2.67106	0.00015	0.00314162	yes
XLOC_012191	XLOC_012191	AGAP012826	UNKN:32089064-32089872	Resistant	Susceptible	OK	3.28235	1.66186	1.97511	-0.981933	-1.88326	0.00545	0.0467315	yes
XLOC_004317	XLOC_004317	AGAP003473	2R:38106420-38106827	Resistant	Susceptible	OK	549.091	277.997	1.97517	-0.981974	-4.98909	0.0001	0.00222419	yes
XLOC_009101	XLOC_009101	AGAP007879	3R:2459576-2460804	Resistant	Susceptible	OK	37.4425	18.9511	1.97574	-0.982393	-2.18299	5e-05	0.00122873	yes
XLOC_005278	XLOC_005278	AGAP001720	2R:8923445-8925211	Resistant	Susceptible	OK	5.04419	2.54957	1.97845	-0.984365	-2.15601	0.00025	0.00467068	yes
XLOC_005022	XLOC_005022	AGAP001226	2R:1647690-1648722	Resistant	Susceptible	OK	3.50345	1.76923	1.98021	-0.985658	-2.00311	0.0033	0.0323115	yes
XLOC_001816	XLOC_001816	AGAP005365	2L:14658768-14660171	Resistant	Susceptible	OK	40.6916	20.5473	1.98039	-0.985784	-2.41085	5e-05	0.00122873	yes
XLOC_010504	XLOC_010504	AGAP028103	3R:3437592-3439180	Resistant	Susceptible	OK	3.26256	1.64736	1.98048	-0.985844	-2.00651	0.00135	0.0166424	yes
XLOC_007399	XLOC_007399	COEunkn	3L:26086862-26088736	Resistant	Susceptible	OK	5.80139	2.92693	1.98207	-0.987011	-2.17304	0.00025	0.00467068	yes
XLOC_007994	XLOC_007994	AGAP010536	3L:5818261-5821274	Resistant	Susceptible	OK	32.3129	16.297	1.98275	-0.987502	-2.24035	5e-05	0.00122873	yes
XLOC_003881	XLOC_003881	AGAP002684	2R:25611522-25614470	Resistant	Susceptible	OK	39.9385	20.1357	1.98347	-0.988026	-2.0107	5e-05	0.00122873	yes
XLOC_006213	XLOC_006213	AGAP003499	2R:38734932-38737097	Resistant	Susceptible	OK	3.19455	1.61014	1.98402	-0.988423	-2.01839	0.00055	0.00861939	yes
XLOC_007341	XLOC_007341	AGAP011383	3L:23001515-23003119	Resistant	Susceptible	OK	30.6227	15.4283	1.98484	-0.989021	-2.41595	5e-05	0.00122873	yes
XLOC_004746	XLOC_004746	AGAP004274	2R:53566629-53570999	Resistant	Susceptible	OK	16.3657	8.24202	1.98564	-0.989609	-1.76909	0.0034	0.0329843	yes
XLOC_005968	XLOC_005968	AGAP003002	2R:30954841-30975549	Resistant	Susceptible	OK	46.1514	23.2376	1.98607	-0.989914	-1.84776	0.0001	0.00222419	yes
XLOC_007610	XLOC_007610	AGAP011960	3L:35622766-35624479	Resistant	Susceptible	OK	5.6184	2.82745	1.98709	-0.99066	-2.18542	0.0003	0.00540144	yes
XLOC_011353	XLOC_011353	AGAP009539	3R:35617193-35620867	Resistant	Susceptible	OK	10.3507	5.2058	1.9883	-0.991543	-2.2593	5e-05	0.00122873	yes
XLOC_005591	XLOC_005591	AGAP002330	2R:19952101-19952729	Resistant	Susceptible	OK	43.0575	21.6512	1.98869	-0.991816	-3.27192	5e-05	0.00122873	yes
XLOC_001368	XLOC_001368	AGAP007544	2L:47440176-47442719	Resistant	Susceptible	OK	3.78384	1.90239	1.98899	-0.992042	-2.0516	0.00025	0.00467068	yes
XLOC_000580	XLOC_000580	AGAP005871	2L:22708656-22712387	Resistant	Susceptible	OK	10.6738	5.36518	1.98946	-0.99238	-2.22015	5e-05	0.00122873	yes
XLOC_009731	XLOC_009731	AGAP009046	3R:24679529-24681041	Resistant	Susceptible	OK	18.766	9.43215	1.98958	-0.992464	-2.41456	5e-05	0.00122873	yes
XLOC_010115	XLOC_010115	AGAP009778	3R:43212626-43214171	Resistant	Susceptible	OK	5.97695	3.00335	1.99009	-0.992837	-2.23629	0.0001	0.00222419	yes
XLOC_009623	XLOC_009623	AGAP008855	3R:19489445-19491361	Resistant	Susceptible	OK	2.42067	1.21617	1.9904	-0.993066	-1.87955	0.00175	0.0200976	yes
XLOC_000321	XLOC_000321	AGAP005320	2L:14033558-14035128	Resistant	Susceptible	OK	22.057	11.0756	1.99149	-0.993847	-2.4333	5e-05	0.00122873	yes
XLOC_010265	XLOC_010265	CYP303A1	3R:48654024-48655791	Resistant	Susceptible	OK	1.53869	0.77262	1.99152	-0.993868	-1.65393	0.00485	0.0430076	yes
XLOC_004307	XLOC_004307	AGAP003462	2R:37962919-37965218	Resistant	Susceptible	OK	63.2731	31.7705	1.99157	-0.993902	-2.26897	5e-05	0.00122873	yes
XLOC_003387	XLOC_003387	AGAP001781	2R:10256614-10259011	Resistant	Susceptible	OK	1.03707	0.520402	1.99282	-0.994816	-1.5599	0.0058	0.048766	yes
XLOC_010094	XLOC_010094	AGAP009740	3R:42058853-42060639	Resistant	Susceptible	OK	15.7786	7.91604	1.99324	-0.99512	-2.47155	5e-05	0.00122873	yes
XLOC_004475	XLOC_004475	AGAP003744	2R:42821822-42823697	Resistant	Susceptible	OK	4.50428	2.25886	1.99405	-0.995702	-2.08238	5e-05	0.00122873	yes
XLOC_004854	XLOC_004854	AGAP004491	2R:56857032-56859618	Resistant	Susceptible	OK	2.23893	1.12224	1.99505	-0.99643	-1.93642	0.00055	0.00861939	yes
XLOC_005736	XLOC_005736	AGAP002588	2R:23314049-23314901	Resistant	Susceptible	OK	115.585	57.9303	1.99524	-0.996567	-2.4323	0.00045	0.00738854	yes
XLOC_008703	XLOC_008703	AGAP011900	3L:34687961-34692333	Resistant	Susceptible	OK	3.60251	1.80549	1.99531	-0.996616	-1.49745	0.003	0.0301259	yes
XLOC_000270	XLOC_000270	AGAP005253	2L:13206073-13208242	Resistant	Susceptible	OK	10.3823	5.20195	1.99585	-0.996994	-2.14333	5e-05	0.00122873	yes
XLOC_004781	XLOC_004781	AGAP004338	2R:54824656-54826763	Resistant	Susceptible	OK	18.4521	9.24406	1.9961	-0.997184	-2.46418	5e-05	0.00122873	yes
XLOC_009837	XLOC_009837	AGAP009251	3R:29835649-29838977	Resistant	Susceptible	OK	9.51428	4.76339	1.99738	-0.998105	-2.16855	5e-05	0.00122873	yes
XLOC_003106	XLOC_003106	AGAP013543	2R:1608203-1613085	Resistant	Susceptible	OK	6289.87	3146.28	1.99915	-0.999385	-1.47573	0.0013	0.016144	yes
XLOC_004076	XLOC_004076	AGAP003032	2R:31267868-31269484	Resistant	Susceptible	OK	9.69684	4.85004	1.99933	-0.999518	-2.23074	0.00035	0.00610618	yes
XLOC_000635	XLOC_000635	AGAP005985	2L:24526669-24528431	Resistant	Susceptible	OK	39.2175	19.6127	1.9996	-0.999714	-2.42276	5e-05	0.00122873	yes
XLOC_005384	XLOC_005384	AGAP001929	2R:12383703-12388896	Resistant	Susceptible	OK	3.12123	1.56067	1.99993	-0.999947	-2.12125	5e-05	0.00122873	yes
XLOC_011822	XLOC_011822	AGAP012653	UNKN:22625821-22627884	Resistant	Susceptible	OK	23.2804	11.6196	2.00355	-1.00255	-2.81413	5e-05	0.00122873	yes
XLOC_000993	XLOC_000993	AGAP006798	2L:38578316-38580035	Resistant	Susceptible	OK	4.73889	2.36453	2.00416	-1.00299	-2.0731	0.00045	0.00738854	yes
XLOC_010691	XLOC_010691	AGAP013761	3R:9189815-9190943	Resistant	Susceptible	OK	5.07701	2.5327	2.00458	-1.0033	-2.17452	0.0004	0.00676851	yes
XLOC_006148	XLOC_006148	AGAP003358	2R:36684394-36685741	Resistant	Susceptible	OK	71.1855	35.4901	2.00578	-1.00417	-2.83956	5e-05	0.00122873	yes
XLOC_002557	XLOC_002557	AGAP006731	2L:37315118-37386224	Resistant	Susceptible	OK	1.54289	0.769211	2.00581	-1.00419	-1.76078	0.00505	0.0442347	yes
XLOC_003423	XLOC_003423	AGAP001854	2R:11447314-11448907	Resistant	Susceptible	OK	4.54917	2.26739	2.00635	-1.00457	-2.13828	0.00045	0.00738854	yes
XLOC_001351	XLOC_001351	AGAP007505	2L:46991319-46993077	Resistant	Susceptible	OK	69.6076	34.6911	2.0065	-1.00468	-2.38206	5e-05	0.00122873	yes
XLOC_004565	XLOC_004565	AGAP003926	2R:46361953-46364584	Resistant	Susceptible	OK	40.9585	20.4126	2.00653	-1.00471	-1.93492	0.00045	0.00738854	yes
XLOC_006283	XLOC_006283	AGAP003632	2R:40782889-40785367	Resistant	Susceptible	OK	10.4093	5.18767	2.00655	-1.00471	-2.32538	5e-05	0.00122873	yes
XLOC_009978	XLOC_009978	AGAP009532	3R:35427324-35428509	Resistant	Susceptible	OK	11.5663	5.76325	2.00691	-1.00498	-2.42739	5e-05	0.00122873	yes
XLOC_003949	XLOC_003949	AGAP002795	2R:27634344-27635771	Resistant	Susceptible	OK	24.5841	12.2491	2.00701	-1.00505	-2.85762	0.0001	0.00222419	yes
XLOC_006976	XLOC_006976	AGAP010645	3L:7939086-7940389	Resistant	Susceptible	OK	114.115	56.8037	2.00894	-1.00644	-3.09204	5e-05	0.00122873	yes
XLOC_003641	XLOC_003641	AGAP002256	2R:18226173-18227063	Resistant	Susceptible	OK	8.85784	4.4081	2.00945	-1.0068	-2.34181	0.00055	0.00861939	yes
XLOC_001156	XLOC_001156	BOP1_ANOGA	2L:43108547-43111590	Resistant	Susceptible	OK	20.2467	10.0756	2.00948	-1.00683	-2.22946	5e-05	0.00122873	yes
XLOC_003859	XLOC_003859	AGAP002646	2R:24959688-24961156	Resistant	Susceptible	OK	10.0088	4.97873	2.01031	-1.00742	-2.41819	5e-05	0.00122873	yes
XLOC_008277	XLOC_008277	AGAP011075	3L:16287280-16303556	Resistant	Susceptible	OK	3.34527	1.66367	2.01078	-1.00775	-1.94111	0.00085	0.0118267	yes
XLOC_003218	XLOC_003218	AGAP001442	2R:5057272-5058671	Resistant	Susceptible	OK	17.0615	8.48125	2.01167	-1.0084	-2.64801	5e-05	0.00122873	yes
XLOC_011093	XLOC_011093	AGAP009047	3R:24681077-24682383	Resistant	Susceptible	OK	7.79405	3.87	2.01397	-1.01004	-2.28618	0.0001	0.00222419	yes
XLOC_003973	XLOC_003973	AGAP002839	2R:28211227-28212735	Resistant	Susceptible	OK	5.11591	2.53985	2.01426	-1.01025	-1.86125	0.0002	0.00393711	yes
XLOC_012436	XLOC_012436	AGAP000308	X:5447850-5449889	Resistant	Susceptible	OK	70.5348	34.9993	2.01532	-1.01101	-2.37234	5e-05	0.00122873	yes
XLOC_006184	XLOC_006184	AGAP003438	2R:37717854-37721569	Resistant	Susceptible	OK	3.21723	1.59593	2.0159	-1.01142	-1.97755	0.0011	0.014297	yes
XLOC_002798	XLOC_002798	AGAP007219	2L:44383537-44384474	Resistant	Susceptible	OK	3.67485	1.82167	2.0173	-1.01242	-2.00357	0.0023	0.0246755	yes
XLOC_009311	XLOC_009311	AGAP008272	3R:8124587-8125874	Resistant	Susceptible	OK	3.98789	1.97614	2.01802	-1.01294	-1.64441	0.0007	0.0102245	yes
XLOC_001770	XLOC_001770	AGAP005260	2L:13356663-13357456	Resistant	Susceptible	OK	17.4693	8.65297	2.01888	-1.01355	-2.68142	5e-05	0.00122873	yes
XLOC_001289	XLOC_001289	AGAP007417	2L:46521887-46526012	Resistant	Susceptible	OK	1.85532	0.91893	2.019	-1.01364	-1.99571	0.0002	0.00393711	yes
XLOC_010703	XLOC_010703	AGAP028112	3R:9853624-9855857	Resistant	Susceptible	OK	8.81906	4.36732	2.01933	-1.01388	-2.63806	0.0008	0.0113035	yes
XLOC_001420	XLOC_001420	AGAP007635	2L:48514446-48515417	Resistant	Susceptible	OK	159.262	78.8524	2.01975	-1.01418	-2.61066	5e-05	0.00122873	yes
XLOC_008270	XLOC_008270	AGAP011065	3L:16180720-16182860	Resistant	Susceptible	OK	6.02845	2.98244	2.02131	-1.0153	-2.06559	0.00115	0.0147537	yes
XLOC_010986	XLOC_010986	AGAP008874	3R:20230608-20232654	Resistant	Susceptible	OK	18.3938	9.09915	2.02149	-1.01542	-2.49354	5e-05	0.00122873	yes
XLOC_012692	XLOC_012692	AGAP000835	X:15430355-15434984	Resistant	Susceptible	OK	25.3629	12.5466	2.0215	-1.01543	-2.41472	5e-05	0.00122873	yes
XLOC_004989	XLOC_004989	AGAP001156	2R:630536-634830	Resistant	Susceptible	OK	4.13077	2.04259	2.02232	-1.01601	-2.297	5e-05	0.00122873	yes
XLOC_011374	XLOC_011374	AGAP009585	3R:36684681-36686049	Resistant	Susceptible	OK	10.5786	5.23005	2.02266	-1.01625	-2.41757	5e-05	0.00122873	yes
XLOC_003566	XLOC_003566	AGAP002121	2R:16044790-16045694	Resistant	Susceptible	OK	20.5675	10.1644	2.02348	-1.01685	-2.75674	0.0001	0.00222419	yes
XLOC_011237	XLOC_011237	AGAP009336	3R:31533113-31535614	Resistant	Susceptible	OK	125.003	61.7518	2.02428	-1.01741	-1.53903	0.00105	0.0138716	yes
XLOC_012948	XLOC_012948	CYP315A1	X:5112277-5114815	Resistant	Susceptible	OK	4.57297	2.25898	2.02435	-1.01746	-2.16208	0.00035	0.00610618	yes
XLOC_000805	XLOC_000805	AGAP006372	2L:30565081-30565811	Resistant	Susceptible	OK	32.6492	16.1212	2.02523	-1.01809	-2.87163	5e-05	0.00122873	yes
XLOC_003541	XLOC_003541	AGAP002075	2R:14823863-14826298	Resistant	Susceptible	OK	1.16595	0.575436	2.0262	-1.01878	-1.65599	0.00345	0.0333543	yes
XLOC_009702	XLOC_009702	AGAP008978	3R:22446167-22447193	Resistant	Susceptible	OK	7.91835	3.90624	2.0271	-1.01942	-2.29747	0.00015	0.00314162	yes
XLOC_008464	XLOC_008464	AGAP011445	3L:24756109-24757039	Resistant	Susceptible	OK	9.82663	4.84715	2.0273	-1.01956	-2.50928	0.0002	0.00393711	yes
XLOC_001155	XLOC_001155	AGAP007125	2L:43064655-43066267	Resistant	Susceptible	OK	31.1948	15.3852	2.02758	-1.01976	-2.46373	5e-05	0.00122873	yes
XLOC_010257	XLOC_010257	AGAP010060	3R:48501422-48502721	Resistant	Susceptible	OK	7.51717	3.70676	2.02796	-1.02003	-2.35927	0.00025	0.00467068	yes
XLOC_009585	XLOC_009585	AGAP008771	3R:17387769-17388627	Resistant	Susceptible	OK	10.0807	4.96984	2.02838	-1.02032	-2.331	0.00025	0.00467068	yes
XLOC_002961	XLOC_002961	AGAP007570	2L:47765462-47767378	Resistant	Susceptible	OK	18.1103	8.91764	2.03084	-1.02208	-1.95411	5e-05	0.00122873	yes
XLOC_009674	XLOC_009674	AGAP008939	3R:21283362-21287901	Resistant	Susceptible	OK	3.04589	1.49981	2.03085	-1.02208	-2.16391	5e-05	0.00122873	yes
XLOC_006290	XLOC_006290	AGAP013502	2R:41057114-41057961	Resistant	Susceptible	OK	2.86578	1.41066	2.03152	-1.02256	-1.90719	0.00475	0.0423099	yes
XLOC_012133	XLOC_012133	AGAP012695	UNKN:23946823-23947693	Resistant	Susceptible	OK	10.9456	5.37978	2.03458	-1.02473	-2.61683	0.00185	0.0209889	yes
XLOC_007942	XLOC_007942	AGAP010453	3L:3870921-3872426	Resistant	Susceptible	OK	26.083	12.8144	2.03544	-1.02534	-2.83259	5e-05	0.00122873	yes
XLOC_009999	XLOC_009999	AGAP009573	3R:36373050-36374542	Resistant	Susceptible	OK	1.6432	0.806936	2.03634	-1.02598	-1.75451	0.0041	0.0379737	yes
XLOC_011383	XLOC_011383	AGAP009607	3R:36981127-36983767	Resistant	Susceptible	OK	4.64918	2.28305	2.03639	-1.02601	-2.24331	5e-05	0.00122873	yes
XLOC_005856	XLOC_005856	AGAP002808	2R:27877042-27877976	Resistant	Susceptible	OK	25.0663	12.3078	2.03662	-1.02618	-2.89174	0.0001	0.00222419	yes
XLOC_011166	XLOC_011166	AGAP009179	3R:28156395-28157338	Resistant	Susceptible	OK	34.9906	17.1788	2.03685	-1.02634	-2.85133	5e-05	0.00122873	yes
XLOC_006327	XLOC_006327	AGAP003737	2R:42767484-42768614	Resistant	Susceptible	OK	13.4963	6.61624	2.03987	-1.02848	-2.53068	5e-05	0.00122873	yes
XLOC_001946	XLOC_001946	AGAP005603	2L:17802270-17803028	Resistant	Susceptible	OK	39.3827	19.3005	2.0405	-1.02892	-3.17047	5e-05	0.00122873	yes
XLOC_004984	XLOC_004984	AGAP001146	2R:596585-599507	Resistant	Susceptible	OK	10.3171	5.05541	2.0408	-1.02914	-2.52821	5e-05	0.00122873	yes
XLOC_007804	XLOC_007804	AGAP012328	3L:40505653-40506860	Resistant	Susceptible	OK	1.9605	0.960561	2.04099	-1.02927	-1.768	0.0045	0.0406845	yes
XLOC_005943	XLOC_005943	AGAP002960	2R:30130646-30132202	Resistant	Susceptible	OK	11.6045	5.67271	2.04567	-1.03258	-2.38151	5e-05	0.00122873	yes
[truncated: 459 more rows]

## Sheet: 182 constitutive DE genes
Additional File 4B. List of the 182 genes significantly DE between field-caught resistant and susceptible mosquitoes of the Kisumu strain, but not field-caught susceptible mosquitoes and Kisumu mosquitoes
test_id	gene_id	gene	locus	resistant	susceptible	R/S	log2(fold_change)	test_stat	p_value	q_value	significant
XLOC_012230	XLOC_012230	AGAP013562	UNKN:36330895-36331053	2892.77	32.1257	90.0454	-6.49258	-83.6551	5e-05	0.00122873	yes
XLOC_012226	XLOC_012226	AGAP013682	UNKN:35963279-35963437	2296.54	27.7569	82.7376	-6.37048	-108.221	5e-05	0.00122873	yes
XLOC_009923	XLOC_009923	AGAP009430	3R:33464486-33464907	1637.9	875.432	1.87096	-0.903781	-3.40957	0.00165	0.0192973	yes
XLOC_010750	XLOC_010750	CPLCG5	3R:10877641-10878471	436.718	2160.82	-1.05969e-06	2.3068	4.83228	5e-05	0.00122873	yes
XLOC_001321	XLOC_001321	AGAP007460	2L:46709539-46713147	259.51	153.093	1.69511	-0.761382	-1.60741	0.00155	0.018454	yes
XLOC_002544	XLOC_002544	AGAP006710	2L:37122148-37123243	245.427	118.939	2.06347	-1.04507	-2.57626	0.0002	0.00393711	yes
XLOC_002410	XLOC_002410	AGAP006480	2L:32842108-32843898	237.079	460.735	-1.94338	0.958569	1.93227	0.0002	0.00393711	yes
XLOC_002151	XLOC_002151	CPR26	2L:24626032-24626971	221.271	437.168	-1.97571	0.98237	2.58275	5e-05	0.00122873	yes
XLOC_004457	XLOC_004457	AGAP003714	2R:42356989-42373450	198.217	57.015	3.47658	-1.79767	-3.27495	5e-05	0.00122873	yes
XLOC_010748	XLOC_010748	CPLCG3	3R:10871403-10872220	189.712	1642.27	-8.65665	3.11381	6.41851	5e-05	0.00122873	yes
XLOC_006673	XLOC_006673	GSTD3	2R:55509262-55510160	175.744	104.953	1.6745	-0.743734	-1.82193	0.0039	0.0365021	yes
XLOC_012944	XLOC_012944	OBP9	X:5035247-5036100	166.559	428.23	-2.57104	1.36235	3.36853	5e-05	0.00122873	yes
XLOC_007384	XLOC_007384	AGAP011473	3L:24995225-24995776	155.056	71.3087	2.17443	-1.12064	-4.64043	5e-05	0.00122873	yes
XLOC_009411	XLOC_009411	CPLCG4	3R:10873290-10874010	149.758	1558.96	-10.4099	3.37988	7.2474	5e-05	0.00122873	yes
XLOC_009157	XLOC_009157	CPCFC1	3R:3648523-3649937	148.523	921.145	-6.20204	2.63274	4.72494	5e-05	0.00122873	yes
XLOC_005162	XLOC_005162	AGAP013005	2R:5723786-5725030	144.539	417.23	-2.88663	1.52939	2.65143	0.0001	0.00222419	yes
XLOC_012832	XLOC_012832	CPR130	X:752556-754633	137.212	495.268	-3.60951	1.8518	3.64723	5e-05	0.00122873	yes
XLOC_002240	XLOC_002240	AGAP006177	2L:27762336-27763185	127.92	50.6463	2.52575	-1.33671	-4.16497	5e-05	0.00122873	yes
XLOC_000498	XLOC_000498	LRIM17	2L:18785248-18788122	123.771	223.744	-1.80773	0.854179	1.73288	0.00215	0.0235224	yes
XLOC_001853	XLOC_001853	AGAP005432	2L:15428667-15429457	122.125	66.4058	1.83907	-0.878979	-2.6422	5e-05	0.00122873	yes
XLOC_008071	XLOC_008071	AGAP010682	3L:8350095-8350545	117.655	70.2526	1.67474	-0.743939	-2.70421	0.001	0.0133522	yes
XLOC_004485	XLOC_004485	AGAP003757	2R:43089801-43091368	115.619	65.2069	1.77311	-0.826278	-1.93111	0.0009	0.0123896	yes
XLOC_005736	XLOC_005736	AGAP002588	2R:23314049-23314901	115.585	57.9303	1.99524	-0.996567	-2.4323	0.00045	0.00738854	yes
XLOC_006976	XLOC_006976	AGAP010645	3L:7939086-7940389	114.115	56.8037	2.00894	-1.00644	-3.09204	5e-05	0.00122873	yes
XLOC_007195	XLOC_007195	AGAP011098	3L:16824980-16825968	104.264	54.4911	1.91341	-0.93615	-2.39574	5e-05	0.00122873	yes
XLOC_005456	XLOC_005456	AGAP013036	2R:14545714-14546833	95.373	60.8209	1.5681	-0.649012	-1.72681	0.00395	0.0369188	yes
XLOC_010676	XLOC_010676	TRY7_ANOGA	3R:8629286-8630170	93.9025	208.703	-2.22255	1.15221	2.57619	0.0002	0.00393711	yes
XLOC_009363	XLOC_009363	AGAP008369	3R:10088545-10093543	91.9811	189.755	-2.06298	1.04473	1.78023	0.00095	0.0128834	yes
XLOC_009282	XLOC_009282	CYP6M2	3R:6928857-6930486	90.4149	42.6598	2.11944	-1.08368	-2.05838	0.0004	0.00676851	yes
XLOC_012573	XLOC_012573	AGAP000604	X:10721570-10722556	85.6988	199.177	-2.32415	1.2167	3.25325	5e-05	0.00122873	yes
XLOC_004993	XLOC_004993	GPROP6	2R:665797-667234	83.4445	152.564	-1.82833	0.870524	2.0413	0.00075	0.0107822	yes
XLOC_008022	XLOC_008022	AGAP010596	3L:6591864-6595810	80.1542	41.8386	1.9158	-0.937944	-2.08593	0.0002	0.00393711	yes
XLOC_007830	XLOC_007830	AGAP012391	3L:41699296-41701581	78.0291	47.716	1.63528	-0.709541	-1.56496	0.00515	0.0448082	yes
XLOC_002000	XLOC_002000	AGAP005712	2L:19277264-19282704	76.4982	163.087	-2.13191	1.09215	1.91048	0.0001	0.00222419	yes
XLOC_011171	XLOC_011171	GSTE5	3R:28594992-28595802	70.2032	45.6643	1.53738	-0.620471	-1.87058	0.0033	0.0323115	yes
XLOC_009518	XLOC_009518	AGAP008635	3R:13792523-13795011	69.1573	36.9656	1.87086	-0.903698	-1.89642	0.00015	0.00314162	yes
XLOC_011195	XLOC_011195	CYP4C27	3R:29380760-29386394	69.145	29.6352	2.33321	-1.22232	-2.87058	5e-05	0.00122873	yes
XLOC_007255	XLOC_007255	AGAP011228	3L:19739576-19740345	63.7898	35.5759	1.79306	-0.842425	-2.40448	0.00015	0.00314162	yes
XLOC_011535	XLOC_011535	AGAP009922	3R:45326023-45327259	63.263	33.3158	1.89889	-0.925154	-2.44403	5e-05	0.00122873	yes
XLOC_010309	XLOC_010309	AGAP010156	3R:49548210-49555550	62.3708	110.142	-1.76592	0.820418	1.7115	0.0016	0.0188827	yes
XLOC_013237	XLOC_013237	AGAP000855	X:15783192-15784645	58.6872	35.1737	1.6685	-0.738547	-1.90388	0.0012	0.0152044	yes
XLOC_009412	XLOC_009412	AGAP008450	3R:10882188-10882897	56.6727	294.337	-5.19363	2.37674	5.25023	5e-05	0.00122873	yes
XLOC_013016	XLOC_013016	AGAP000416	X:7437021-7438341	56.0328	33.7866	1.65843	-0.729822	-1.56868	0.001	0.0133522	yes
XLOC_004721	XLOC_004721	AGAP004236	2R:52956913-52958016	55.295	25.5989	2.16005	-1.11107	-3.12747	5e-05	0.00122873	yes
XLOC_004542	XLOC_004542	AGAP003878	2R:45078839-45081167	53.1332	116.89	-2.19994	1.13747	2.60277	5e-05	0.00122873	yes
XLOC_003963	XLOC_003963	AGAP002826	2R:28044179-28054600	51.5865	84.872	-1.64524	0.718294	1.68746	0.0028	0.0284906	yes
XLOC_001009	XLOC_001009	CPR59	2L:39074232-39077008	51.0299	287.736	-5.63858	2.49533	5.32616	5e-05	0.00122873	yes
XLOC_012662	XLOC_012662	AGAP000784	X:14272802-14275118	48.063	30.5017	1.57575	-0.656037	-1.58255	0.00385	0.0361846	yes
XLOC_000819	XLOC_000819	AGAP006400	2L:31095978-31111627	44.2261	25.377	1.74276	-0.801376	-1.67778	0.0008	0.0113035	yes
XLOC_012868	XLOC_012868	AGAP000118	X:1937073-1938427	39.821	23.5206	1.69303	-0.759605	-2.05436	0.0004	0.00676851	yes
XLOC_009149	XLOC_009149	APG18A	3R:3402045-3432882	39.4069	120.424	-3.05591	1.61161	3.56183	5e-05	0.00122873	yes
XLOC_003432	XLOC_003432	AGAP012984	2R:11826669-11829618	39.3445	12.8402	3.06417	-1.61549	-3.62565	5e-05	0.00122873	yes
XLOC_000635	XLOC_000635	AGAP005985	2L:24526669-24528431	39.2175	19.6127	1.9996	-0.999714	-2.42276	5e-05	0.00122873	yes
XLOC_003208	XLOC_003208	AGAP001426	2R:4756011-4757124	38.7287	23.6932	1.63459	-0.708932	-2.00701	0.00095	0.0128834	yes
XLOC_007382	XLOC_007382	AGAP011470	3L:24987013-24989371	38.6544	22.8268	1.69338	-0.759907	-2.13966	0.00065	0.00967431	yes
XLOC_011087	XLOC_011087	HPX2	3R:24362996-24365015	38.4266	89.0824	-2.31825	1.21304	2.72274	5e-05	0.00122873	yes
XLOC_006241	XLOC_006241	AGAP003554	2R:39453210-39453636	37.4558	21.9235	1.70848	-0.77271	-3.23215	0.00525	0.0454555	yes
XLOC_000743	XLOC_000743	AGAP006222	2L:28524283-28526141	34.0217	18.2851	1.86062	-0.895785	-2.23204	0.00025	0.00467068	yes
XLOC_001647	XLOC_001647	AGAP005023	2L:8375886-8376198	33.4494	10.1155	3.30675	-1.72541	-6.54179	5e-05	0.00122873	yes
XLOC_001527	XLOC_001527	AGAP004799	2L:3720847-3721878	32.0926	84.1581	-2.62235	1.39086	3.93311	5e-05	0.00122873	yes
XLOC_001090	XLOC_001090	AGAP006970	2L:40421707-40423973	32.0014	116.286	-3.63378	1.86147	4.01759	5e-05	0.00122873	yes
XLOC_006922	XLOC_006922	CLIPE4	3L:5676672-5680124	31.9517	58.5493	-1.83243	0.87376	1.94867	0.0005	0.00802975	yes
XLOC_012377	XLOC_012377	AGAP000188	X:3070950-3080156	31.5182	71.158	-2.25768	1.17484	2.45547	5e-05	0.00122873	yes
XLOC_003677	XLOC_003677	AGAP002328	2R:19895008-19898969	30.4061	55.6061	-1.82878	0.870882	1.64875	0.00085	0.0118267	yes
XLOC_002228	XLOC_002228	CPLCX3	2L:27173061-27174209	28.7795	209.954	-7.29526	2.86696	6.76823	5e-05	0.00122873	yes
XLOC_005866	XLOC_005866	AGAP002830	2R:28074851-28081996	28.5673	131.62	-4.60737	2.20394	4.13159	5e-05	0.00122873	yes
XLOC_012526	XLOC_012526	AGAP000514	X:9099307-9108706	28.2952	14.7894	1.91321	-0.935995	-2.25547	5e-05	0.00122873	yes
XLOC_010145	XLOC_010145	CLIPB15	3R:44101480-44102868	26.5095	67.6777	-2.55296	1.35217	3.09086	5e-05	0.00122873	yes
XLOC_007738	XLOC_007738	H2B_ANOGA	3L:38704389-38705090	26.4538	13.8901	1.90451	-0.929418	-2.48197	0.00025	0.00467068	yes
XLOC_008496	XLOC_008496	CPR+C1	3L:25725969-25726656	25.1744	57.0757	-2.26721	1.18092	3.97907	5e-05	0.00122873	yes
XLOC_007709	XLOC_007709	AGAP012143	3L:38045128-38046261	24.8012	12.6858	1.95504	-0.967198	-2.62003	5e-05	0.00122873	yes
XLOC_010307	XLOC_010307	AGAP010155	3R:49520675-49528986	23.8982	46.2436	-1.93502	0.952351	2.30258	5e-05	0.00122873	yes
XLOC_011016	XLOC_011016	AGAP028026	3R:21097382-21098164	23.3667	7.95415	2.93767	-1.55467	-4.32416	5e-05	0.00122873	yes
XLOC_005070	XLOC_005070	AGAP001334	2R:3260239-3261465	22.8542	14.9447	1.52925	-0.61282	-1.61231	0.00545	0.0467315	yes
XLOC_009950	XLOC_009950	AGAP009472	3R:34021419-34022352	22.3456	46.5153	-2.08163	1.05771	3.14537	5e-05	0.00122873	yes
XLOC_003189	XLOC_003189	SRPN17	2R:4014252-4016549	22.3313	73.0835	-3.27269	1.71048	3.48292	5e-05	0.00122873	yes
XLOC_004250	XLOC_004250	AGAP003361	2R:36739349-36740361	22.2885	35.6354	-1.59882	0.677013	2.35638	0.0059	0.0493363	yes
XLOC_007948	XLOC_007948	AGAP028149	3L:3930318-3931489	20.8801	10.0632	2.0749	-1.05304	-2.64671	5e-05	0.00122873	yes
XLOC_000062	XLOC_000062	AGAP004794	2L:3596960-3598493	20.4904	44.1594	-2.15513	1.10777	2.43776	0.0002	0.00393711	yes
XLOC_013175	XLOC_013175	AGAP000738	X:13456930-13458634	20.4248	11.2849	1.80992	-0.855928	-2.15502	5e-05	0.00122873	yes
XLOC_004377	XLOC_004377	AGAP003584	2R:40342412-40344359	20.2696	64.0598	-3.16039	1.6601	3.87818	5e-05	0.00122873	yes
XLOC_006930	XLOC_006930	AGAP010546	3L:6061420-6062808	20.1667	34.7031	-1.72081	0.78309	2.22985	0.00065	0.00967431	yes
XLOC_008991	XLOC_008991	AGAP012388	3L:41538549-41540271	19.8602	9.11817	2.17809	-1.12307	-2.72046	5e-05	0.00122873	yes
XLOC_009780	XLOC_009780	AGAP009145	3R:27502965-27503999	19.7373	66.8906	-3.38905	1.76088	4.52186	5e-05	0.00122873	yes
XLOC_007606	XLOC_007606	CASPS3	3L:35509680-35510690	18.5297	10.4338	1.77593	-0.828579	-2.13323	0.001	0.0133522	yes
XLOC_012890	XLOC_012890	AGAP000162	X:2832352-2836376	16.6786	35.8923	-2.152	1.10568	2.65338	5e-05	0.00122873	yes
XLOC_004340	XLOC_004340	AGAP003508	2R:38776333-38785904	16.4684	7.5594	2.17853	-1.12336	-2.61153	5e-05	0.00122873	yes
XLOC_004025	XLOC_004025	AGAP002936	2R:29851714-29852735	16.4081	154.012	-9.38634	3.23056	7.40745	5e-05	0.00122873	yes
XLOC_005971	XLOC_005971	AGAP003006	2R:31010379-31011662	16.091	7.68839	2.0929	-1.0655	-2.59915	5e-05	0.00122873	yes
XLOC_007891	XLOC_007891	AGAP010377	3L:2369605-2371607	15.8503	9.77532	1.62146	-0.697294	-1.83443	0.00145	0.0175734	yes
XLOC_011545	XLOC_011545	AGAP009943	3R:45767292-45769254	15.7139	6.67961	2.35252	-1.2342	-2.90412	5e-05	0.00122873	yes
XLOC_004441	XLOC_004441	CLIPC7	2R:42042817-42045095	15.4767	39.9849	-2.58355	1.36936	3.01769	5e-05	0.00122873	yes
XLOC_007194	XLOC_007194	AGAP011096	3L:16748599-16749619	15.1423	6.91355	2.19024	-1.13109	-2.76862	5e-05	0.00122873	yes
XLOC_007421	XLOC_007421	AGAP011564	3L:27795301-27802961	15.1387	9.24843	1.63689	-0.710961	-1.64955	0.00355	0.0340867	yes
XLOC_006235	XLOC_006235	AGAP003544	2R:39358297-39359511	14.7352	6.54246	2.25224	-1.17136	-2.88409	5e-05	0.00122873	yes
XLOC_003085	XLOC_003085	AGAP001190	2R:1173921-1175549	14.5361	4.60143	3.15904	-1.65948	-3.83005	5e-05	0.00122873	yes
XLOC_002304	XLOC_002304	CPR70	2L:29534321-29535616	14.3608	94.6598	-6.59154	2.72062	6.69631	5e-05	0.00122873	yes
XLOC_001061	XLOC_001061	SRPN1	2L:39889420-39894237	14.136	35.2922	-2.49662	1.31998	3.11379	5e-05	0.00122873	yes
XLOC_001475	XLOC_001475	CPF3	2L:1133036-1133751	13.6928	150.441	-10.9869	3.45772	9.24266	5e-05	0.00122873	yes
XLOC_006097	XLOC_006097	CLIPB36	2R:34478861-34482380	13.5286	28.9176	-2.13752	1.09594	1.63775	0.00485	0.0430076	yes
XLOC_005234	XLOC_005234	AGAP001635	2R:7210600-7212596	13.3479	7.38506	1.80742	-0.853929	-2.05696	0.00035	0.00610618	yes
XLOC_006663	XLOC_006663	AGAP004358	2R:55030453-55035376	13.135	7.44458	1.76437	-0.819149	-2.05384	0.0003	0.00540144	yes
XLOC_007496	XLOC_007496	AGAP011699	3L:31534368-31536102	12.1996	26.3199	-2.15744	1.10932	4.10705	5e-05	0.00122873	yes
XLOC_008987	XLOC_008987	AGAP012383	3L:41357361-41362101	12.0992	6.68497	1.80991	-0.855914	-2.34011	5e-05	0.00122873	yes
XLOC_004228	XLOC_004228	AGAP003321	2R:35962291-35969899	12.0634	29.2116	-2.42151	1.2759	3.46425	5e-05	0.00122873	yes
XLOC_003312	XLOC_003312	CLIPB17	2R:7278771-7280475	11.8131	31.9273	-2.7027	1.4344	2.50136	5e-05	0.00122873	yes
XLOC_005181	XLOC_005181	AGAP001544	2R:6086235-6090156	11.2225	34.8559	-3.10589	1.63501	3.12666	5e-05	0.00122873	yes
XLOC_002126	XLOC_002126	AGAP005956	2L:24045919-24048142	11.035	19.8962	-1.80301	0.850409	2.14424	0.00015	0.00314162	yes
XLOC_002120	XLOC_002120	AGAP005944	2L:23951580-23954055	10.8657	18.666	-1.71788	0.780633	2.01095	0.001	0.0133522	yes
XLOC_006856	XLOC_006856	AGAP010398	3L:2705824-2709589	10.8536	75.9831	-7.00073	2.8075	4.59875	5e-05	0.00122873	yes
XLOC_011514	XLOC_011514	CPR79	3R:44663895-44669862	10.7271	23.4049	-2.18185	1.12555	2.85797	5e-05	0.00122873	yes
XLOC_003904	XLOC_003904	AGAP002724	2R:26246042-26247431	10.4352	3.27321	3.18806	-1.67269	-3.79505	5e-05	0.00122873	yes
XLOC_012412	XLOC_012412	AGAP000254	X:4773427-4792432	10.1948	20.28	-1.98925	0.992227	2.27013	5e-05	0.00122873	yes
XLOC_004442	XLOC_004442	AGAP003691	2R:42045502-42049107	10.0486	45.3226	-4.51034	2.17324	3.82531	5e-05	0.00122873	yes
XLOC_004076	XLOC_004076	AGAP003032	2R:31267868-31269484	9.69684	4.85004	1.99933	-0.999518	-2.23074	0.00035	0.00610618	yes
XLOC_004694	XLOC_004694	AGAP004177	2R:51237873-51238820	9.63624	5.59054	1.72367	-0.785481	-1.87963	0.0026	0.0269928	yes
XLOC_008059	XLOC_008059	AGAP010658	3L:8120777-8121597	9.51207	3.28723	2.89364	-1.53289	-3.41819	5e-05	0.00122873	yes
XLOC_002946	XLOC_002946	AGAP007530	2L:47233018-47240278	8.92951	23.3443	-2.61429	1.38641	3.0028	5e-05	0.00122873	yes
XLOC_009848	XLOC_009848	SKP	3R:30524241-30525109	8.84277	4.48992	1.96947	-0.977807	-2.20411	0.00085	0.0118267	yes
XLOC_001140	XLOC_001140	AGAP007102	2L:42688303-42690072	8.62353	4.9671	1.73613	-0.795874	-1.88804	0.0006	0.0091646	yes
XLOC_000639	XLOC_000639	AGAP005989	2L:24564082-24565933	8.55763	14.0083	-1.63694	0.711	1.80938	0.00195	0.0218443	yes
XLOC_002012	XLOC_002012	AGAP005742	2L:20067321-20073591	8.54446	13.7381	-1.60784	0.685125	1.53109	0.0017	0.0196842	yes
XLOC_007103	XLOC_007103	AGAP010858	3L:12102864-12107151	8.50236	29.3517	-3.45218	1.78751	3.65378	5e-05	0.00122873	yes
XLOC_007863	XLOC_007863	AGAP027999	3L:844300-845215	8.45937	3.95526	2.13876	-1.09678	-2.63474	0.0003	0.00540144	yes
XLOC_005141	XLOC_005141	AGAP001470	2R:5352330-5355060	8.27677	15.4007	-1.86071	0.895859	2.27574	5e-05	0.00122873	yes
XLOC_004900	XLOC_004900	AGAP004572	2R:57680608-57695450	7.68406	12.7458	-1.65873	0.730082	1.6774	0.00105	0.0138716	yes
XLOC_010964	XLOC_010964	AGAP008840	3R:19297092-19299665	7.68322	21.2868	-2.77056	1.47017	3.55533	5e-05	0.00122873	yes
XLOC_006649	XLOC_006649	AGAP004324	2R:54489361-54491183	7.53368	29.2411	-3.88138	1.95657	4.08913	5e-05	0.00122873	yes
XLOC_006095	XLOC_006095	CLIPB3	2R:34469319-34470735	7.34807	17.3345	-2.35905	1.23821	3.0119	5e-05	0.00122873	yes
XLOC_002628	XLOC_002628	AGAP006898	2L:39574075-39578295	7.3152	23.5317	-3.21682	1.68564	3.8035	5e-05	0.00122873	yes
XLOC_009616	XLOC_009616	AGAP008833	3R:19212008-19216786	7.29623	12.4506	-1.70644	0.770988	1.8883	0.0005	0.00802975	yes
XLOC_009811	XLOC_009811	CLIPB11	3R:28830470-28832415	6.80005	16.5886	-2.43948	1.28658	3.17326	5e-05	0.00122873	yes
XLOC_007437	XLOC_007437	AGAP011588	3L:28450089-28450853	6.55779	11.7865	-1.79733	0.845849	2.1213	0.002	0.0223081	yes
XLOC_002359	XLOC_002359	AGAP006371	2L:30561674-30563157	6.41643	12.2462	-1.90857	0.932489	2.18423	0.0004	0.00676851	yes
XLOC_006260	XLOC_006260	AGAP003583	2R:40339597-40340889	6.33034	12.1364	-1.91718	0.938986	2.16951	0.0002	0.00393711	yes
XLOC_000832	XLOC_000832	CTLGA2	2L:31772157-31780978	6.24548	27.9035	-4.46779	2.15956	5.22816	5e-05	0.00122873	yes
XLOC_009486	XLOC_009486	AGAP008570	3R:13073861-13080059	6.14664	16.9404	-2.75604	1.4626	3.52044	5e-05	0.00122873	yes
XLOC_003227	XLOC_003227	AGAP001458	2R:5281494-5282828	5.9082	2.67895	2.20542	-1.14105	-2.42052	0.0001	0.00222419	yes
XLOC_012386	XLOC_012386	AGAP000204	X:3375688-3377001	5.62465	10.291	-1.82962	0.87155	2.11628	0.00085	0.0118267	yes
XLOC_009883	XLOC_009883	AGAP009332	3R:31506880-31509139	5.57477	8.81232	-1.58075	0.660611	1.63262	0.0036	0.0344296	yes
XLOC_009949	XLOC_009949	AGAP009471	3R:34017809-34019878	5.47768	8.83597	-1.61309	0.689823	1.63933	0.00345	0.0333543	yes
XLOC_009135	XLOC_009135	AGAP013738	3R:3260860-3262352	5.31093	9.54078	-1.79644	0.845142	2.00825	0.0007	0.0102245	yes
XLOC_009345	XLOC_009345	AGAP008331	3R:9192214-9196894	5.02783	2.66729	1.885	-0.914561	-2.04833	0.0001	0.00222419	yes
XLOC_012407	XLOC_012407	AGAP000246	X:4567667-4569131	5.00979	2.11362	2.37024	-1.24503	-2.46969	0.0001	0.00222419	yes
XLOC_004582	XLOC_004582	AGAP013252	2R:47012393-47014486	4.77418	11.9967	-2.51283	1.32931	2.77927	5e-05	0.00122873	yes
XLOC_002428	XLOC_002428	AGAP006505	2L:33168444-33168937	4.41206	16.0602	-3.64007	1.86396	4.72731	5e-05	0.00122873	yes
XLOC_001914	XLOC_001914	AGAP005548	2L:16955264-16956127	4.34833	17.9737	-4.13347	2.04735	4.85251	5e-05	0.00122873	yes
XLOC_009779	XLOC_009779	AGAP009144	3R:27493457-27496837	4.32665	7.68513	-1.77623	0.82882	1.92428	0.00015	0.00314162	yes
XLOC_012089	XLOC_012089	AGAP012614	UNKN:20406808-20408961	4.2367	12.5446	-2.96094	1.56605	3.35413	5e-05	0.00122873	yes
XLOC_000318	XLOC_000318	AGAP005310	2L:13967697-13968811	4.2213	1.31645	3.20658	-1.68104	-2.50861	0.00065	0.00967431	yes
XLOC_006303	XLOC_006303	AGAP003686	2R:42010028-42011300	4.02079	8.33097	-2.07197	1.05101	2.34888	0.0002	0.00393711	yes
XLOC_000068	XLOC_000068	CTL1	2L:3800427-3801534	3.77277	1.32607	2.84508	-1.50846	-2.69655	0.0002	0.00393711	yes
XLOC_009218	XLOC_009218	AGAP008083	3R:5269316-5271374	3.67056	9.30168	-2.53413	1.34149	3.03609	5e-05	0.00122873	yes
XLOC_009882	XLOC_009882	AGAP009331	3R:31485837-31501564	3.61091	6.35124	-1.7589	0.814675	1.82647	0.0012	0.0152044	yes
XLOC_000046	XLOC_000046	AGAP004763	2L:3152720-3153806	3.29392	1.54291	2.13488	-1.09415	-2.11258	0.00165	0.0192973	yes
XLOC_005573	XLOC_005573	AGAP002296	2R:18701953-18719082	3.27213	7.42049	-2.26779	1.18129	2.70148	5e-05	0.00122873	yes
XLOC_003219	XLOC_003219	AGAP001444	2R:5062560-5100497	3.20686	5.54552	-1.72927	0.790163	1.73287	0.00145	0.0175734	yes
XLOC_006213	XLOC_006213	AGAP003499	2R:38734932-38737097	3.19455	1.61014	1.98402	-0.988423	-2.01839	0.00055	0.00861939	yes
XLOC_003919	XLOC_003919	AGAP002751	2R:26667681-26669121	3.10147	10.7223	-3.45717	1.7896	3.99709	5e-05	0.00122873	yes
XLOC_004106	XLOC_004106	AGAP003097	2R:32425203-32426891	2.89801	8.95996	-3.09176	1.62843	3.59385	5e-05	0.00122873	yes
XLOC_009847	XLOC_009847	AGAP009274	3R:30508592-30516917	2.53698	4.8709	-1.91996	0.941075	1.82496	0.0005	0.00802975	yes
XLOC_004392	XLOC_004392	AGAP013432	2R:40526240-40526552	2.40822	7.45234	-3.09454	1.62973	4.50145	0.0006	0.0091646	yes
XLOC_001338	XLOC_001338	AGAP007484	2L:46855834-46857358	2.21783	1.07313	2.06669	-1.04732	-1.95082	0.0021	0.0231405	yes
XLOC_008861	XLOC_008861	AGAP012173	3L:38305874-38308916	2.18927	1.18006	1.85522	-0.891589	-1.78137	0.001	0.0133522	yes
XLOC_005400	XLOC_005400	AGAP001960	2R:12866127-12869332	2.14912	0.867902	2.47622	-1.30814	-2.21804	0.0004	0.00676851	yes
XLOC_005002	XLOC_005002	AGAP001177	2R:730545-734079	1.90446	0.800095	2.38029	-1.25114	-1.98021	0.0024	0.0253612	yes
XLOC_002601	XLOC_002601	AGAP006826	2L:39032111-39036699	1.68581	4.17105	-2.47421	1.30696	2.76426	5e-05	0.00122873	yes
XLOC_010265	XLOC_010265	CYP303A1	3R:48654024-48655791	1.53869	0.77262	1.99152	-0.993868	-1.65393	0.00485	0.0430076	yes
XLOC_002700	XLOC_002700	APL1B	2L:41266618-41268364	1.50402	3.46863	-2.30624	1.20554	2.29281	5e-05	0.00122873	yes
XLOC_001120	XLOC_001120	AGAP007048	2L:41648959-41651846	1.48053	17.7321	-11.9769	3.58218	6.33042	5e-05	0.00122873	yes
XLOC_005575	XLOC_005575	AGAP013171	2R:18924261-18926810	1.33916	3.5224	-2.63031	1.39523	2.65815	5e-05	0.00122873	yes
XLOC_006374	XLOC_006374	AGAP013391	2R:43499468-43511514	1.28969	2.761	-2.14082	1.09816	2.18091	0.00015	0.00314162	yes
XLOC_004489	XLOC_004489	AGAP003772	2R:43147180-43149470	1.27161	2.86369	-2.25202	1.17121	2.26267	0.0001	0.00222419	yes
XLOC_009013	XLOC_009013	AGAP007738	3R:166769-169081	1.26039	4.59173	-3.6431	1.86516	3.75891	5e-05	0.00122873	yes
XLOC_006706	XLOC_006706	AGAP004442	2R:56112583-56119991	1.15055	4.03345	-3.50567	1.80969	3.27897	5e-05	0.00122873	yes
XLOC_002160	XLOC_002160	AGAP006016	2L:24676008-24679680	1.12534	6.03245	-5.36056	2.42239	4.43558	5e-05	0.00122873	yes
XLOC_000471	XLOC_000471	AGAP005637	2L:18079688-18084593	0.865557	0.19266	4.49267	-2.16757	-3.16881	5e-05	0.00122873	yes
XLOC_000456	XLOC_000456	AGAP005610	2L:17839132-17841156	0.759423	3.4019	-4.47959	2.16337	3.66053	5e-05	0.00122873	yes
XLOC_003527	XLOC_003527	AGAP002052	2R:14647187-14654837	0.696921	5.07279	-7.27886	2.86371	5.37063	5e-05	0.00122873	yes
XLOC_011117	XLOC_011117	AGAP009090	3R:25546477-25548206	0.53666	0.0891306	6.02105	-2.59002	-2.58174	0.00045	0.00738854	yes
XLOC_004784	XLOC_004784	AGAP004350	2R:54940340-54942685	0.447875	4.94223	-11.0348	3.46399	5.67536	5e-05	0.00122873	yes
XLOC_004440	XLOC_004440	IR101	2R:42015345-42017474	0.267986	1.98417	-7.40401	2.8883	4.34525	5e-05	0.00122873	yes

## Sheet: 55 candidate resistance genes
Additional File 4C. List of the 55 DE genes in mosquitoes from Western Kenya in 2010 and 2012.
				2012-data												2010-data
test_id	gene_id	gene	locus	Resistant_FPKM	Resistant_conf_lo	Resistant_conf_hi	Susceptible_FPKM	Susceptible_conf_lo	Susceptible_conf_hi	R/S	log2(fold_change)	test_stat	p_value	q_value	significant	susceptible_FPKM	resistant_FPKM		ln(fold_change)	test_stat	p_value	q_value	significant
XLOC_012890	XLOC_012890	AGAP000162	X:2832352-2836376	16.6786	10.1294	23.2253	35.8923	21.2728	50.4204	-0.00167047	1.10568	2.65338	5e-05	0.00122873	yes	26.0466	8.77666	-2.96771	-1.08779	4.81544	1.46879e-06	5.78209e-05	yes
XLOC_012377	XLOC_012377	AGAP000188	X:3070950-3080156	31.5182	17.6758	45.3842	71.158	37.3297	105.039	-0.000445877	1.17484	2.45547	5e-05	0.00122873	yes	36.9068	13.7661	0.372996	-0.986183	4.35303	1.34269e-05	0.000399528	yes
XLOC_013016	XLOC_013016	AGAP000416	X:7437021-7438341	56.0328	29.5869	82.5148	33.7866	18.6884	48.8877	1.65843	-0.729822	-1.56868	0.001	0.0133522	yes	1.96016	8.66504	4.42058	1.48627	-4.0159	5.92202e-05	0.00141104	yes
XLOC_005002	XLOC_005002	AGAP001177	2R:730545-734079	1.90446	0.790348	3.00332	0.800095	0.270976	1.3323	2.38029	-1.25114	-1.98021	0.0024	0.0253612	yes	0	2.51906	#DIV/0!	1.79769e+308	1.79769e+308	0.000233941	0.00472956	yes
XLOC_005181	XLOC_005181	AGAP001544	2R:6086235-6090156	11.2225	5.42621	17.0402	34.8559	16.1684	53.5681	-0.00255643	1.63501	3.12666	5e-05	0.00122873	yes	0.232603	2.08507	8.96407	2.19323	-3.588	0.00033322	0.00639984	yes
XLOC_003527	XLOC_003527	AGAP002052	2R:14647187-14654837	0.696921	0.310253	1.08284	5.07279	2.92611	7.22707	-0.282859	2.86371	5.37063	5e-05	0.00122873	yes	3.49233	0.366402	0.104916	-2.2546	5.22661	1.72643e-07	8.75367e-06	yes
XLOC_005866	XLOC_005866	AGAP002830	2R:28074851-28081996	28.5673	16.1488	41.0178	131.62	60.2077	203.004	-0.000265955	2.20394	4.13159	5e-05	0.00122873	yes	39.5502	20.5214	0.51887	-0.656104	3.08269	0.00205136	0.028701	yes
XLOC_004025	XLOC_004025	AGAP002936	2R:29851714-29852735	16.4081	8.4338	24.1689	154.012	70.6029	236.676	-0.000395719	3.23056	7.40745	5e-05	0.00122873	yes	30.2257	8.51607	0.281749	-1.26674	4.76844	1.85662e-06	7.17515e-05	yes
XLOC_004076	XLOC_004076	AGAP003032	2R:31267868-31269484	9.69684	5.29255	14.0526	4.85004	2.37252	7.32035	1.99933	-0.999518	-2.23074	0.00035	0.00610618	yes	2.25999	7.14871	3.16316	1.15157	-3.16724	0.00153895	0.0228161	yes
XLOC_006303	XLOC_006303	AGAP003686	2R:42010028-42011300	4.02079	1.9912	6.03394	8.33097	4.50534	12.1483	-2.07197	1.05101	2.34888	0.0002	0.00393711	yes	4.82225	1.35547	0.281087	-1.26909	3.06982	0.00214186	0.0296399	yes
XLOC_004442	XLOC_004442	AGAP003691	2R:42045502-42049107	10.0486	5.95096	14.1325	45.3226	16.5992	74.0573	-4.51034	2.17324	3.82531	5e-05	0.00122873	yes	141.935	8.89328	0.0626574	-2.77008	12.1092	0	0	yes
XLOC_004485	XLOC_004485	AGAP003757	2R:43089801-43091368	115.619	62.3774	168.764	65.2069	34.6366	95.6726	1.77311	-0.826278	-1.93111	0.0009	0.0123896	yes	72.2956	37.6502	0.520781	-0.652424	3.07537	0.0021024	0.0292857	yes
XLOC_004542	XLOC_004542	AGAP003878	2R:45078839-45081167	53.1332	29.8255	76.099	116.89	62.6406	170.997	-2.19994	1.13747	2.60277	5e-05	0.00122873	yes	87.9341	22.9174	0.26062	-1.34469	6.21273	5.20705e-10	4.09966e-08	yes
XLOC_006649	XLOC_006649	AGAP004324	2R:54489361-54491183	7.53368	4.19883	10.7827	29.2411	13.6533	44.8304	-3.88138	1.95657	4.08913	5e-05	0.00122873	yes	33.9374	2.03997	0.0601098	-2.81158	9.11194	0	0	yes
XLOC_000062	XLOC_000062	AGAP004794	2L:3596960-3598493	20.4904	11.9322	29.0463	44.1594	21.6502	66.565	-2.15513	1.10777	2.43776	0.0002	0.00393711	yes	87.7793	11.126	0.12675	-2.06554	8.97675	0	0	yes
XLOC_001527	XLOC_001527	AGAP004799	2L:3720847-3721878	32.0926	16.0213	44.9419	84.1581	43.1268	124.104	-2.62235	1.39086	3.93311	5e-05	0.00122873	yes	53.2208	23.5436	-2.26052	-0.815597	3.64488	0.000267518	0.00526562	yes
XLOC_001914	XLOC_001914	AGAP005548	2L:16955264-16956127	4.34833	2.01238	6.68215	17.9737	9.10733	26.3932	-4.13347	2.04735	4.85251	5e-05	0.00122873	yes	12.1913	143.269	11.7517	2.464	-10.1053	0	0	yes
XLOC_000456	XLOC_000456	AGAP005610	2L:17839132-17841156	0.759423	0.129449	1.38079	3.4019	0.906143	5.8252	-4.47959	2.16337	3.66053	5e-05	0.00122873	yes	9.20841	2.4741	0.268678	-1.31424	2.92828	0.00340845	0.0419065	yes
XLOC_002000	XLOC_002000	AGAP005712	2L:19277264-19282704	76.4982	36.4642	116.546	163.087	71.1303	255.105	-2.13191	1.09215	1.91048	0.0001	0.00222419	yes	162.096	24.1134	0.14876	-1.90542	8.65129	0	0	yes
XLOC_002126	XLOC_002126	AGAP005956	2L:24045919-24048142	11.035	6.51568	15.5364	19.8962	11.539	28.1413	-1.80301	0.850409	2.14424	0.00015	0.00314162	yes	13.9641	6.40628	0.458768	-0.779209	3.13686	0.00170766	0.0247103	yes
XLOC_000635	XLOC_000635	AGAP005985	2L:24526669-24528431	39.2175	22.6363	55.5119	19.6127	11.1464	28.0789	1.9996	-0.999714	-2.42276	5e-05	0.00122873	yes	30.1394	57.9483	1.92268	0.653717	-3.07268	0.00212146	0.0294864	yes
XLOC_002410	XLOC_002410	AGAP006480	2L:32842108-32843898	237.079	128.599	345.578	460.735	238.439	683.074	-1.94338	0.958569	1.93227	0.0002	0.00393711	yes	375.596	96.5244	0.25699	-1.35872	6.22842	4.7116e-10	3.73277e-08	yes
XLOC_002628	XLOC_002628	AGAP006898	2L:39574075-39578295	7.3152	4.31598	10.3161	23.5317	13.5895	33.4635	-3.21682	1.68564	3.8035	5e-05	0.00122873	yes	11.486	4.84464	0.421787	-0.863257	3.70579	0.000210732	0.0042946	yes
XLOC_001090	XLOC_001090	AGAP006970	2L:40421707-40423973	32.0014	16.4755	47.2933	116.286	59.7058	172.251	-3.63378	1.86147	4.01759	5e-05	0.00122873	yes	46.7132	21.0967	0.451622	-0.794912	3.64852	0.000263757	0.00519966	yes
XLOC_001120	XLOC_001120	AGAP007048	2L:41648959-41651846	1.48053	0.717238	2.23655	17.7321	8.08242	27.363	-11.9769	3.58218	6.33042	5e-05	0.00122873	yes	4.79721	1.98052	0.412848	-0.884673	3.05605	0.00224275	0.0306018	yes
XLOC_009013	XLOC_009013	AGAP007738	3R:166769-169081	1.26039	0.595327	1.92489	4.59173	2.45076	6.71727	-3.6431	1.86516	3.75891	5e-05	0.00122873	yes	16.1121	0.50791	-31.7224	-3.45702	7.98327	1.33227e-15	2.68061e-13	yes
XLOC_009363	XLOC_009363	AGAP008369	3R:10088545-10093543	91.9811	48.8567	135.167	189.755	76.409	303.041	-2.06298	1.04473	1.78023	0.00095	0.0128834	yes	142.694	12.1643	0.0852475	-2.46219	10.9762	0	0	yes
XLOC_009412	XLOC_009412	AGAP008450	3R:10882188-10882897	56.6727	20.9807	91.63	294.337	129.238	431.46	-5.19363	2.37674	5.25023	5e-05	0.00122873	yes	92.143	12.623	0.136994	-1.98782	7.62646	2.42029e-14	3.7876e-12	yes
XLOC_009486	XLOC_009486	AGAP008570	3R:13073861-13080059	6.14664	3.46494	8.82704	16.9404	9.53848	24.3205	-2.75604	1.4626	3.52044	5e-05	0.00122873	yes	9.15904	3.91307	0.427236	-0.85042	2.91549	0.00355131	0.0429956	yes
XLOC_009780	XLOC_009780	AGAP009145	3R:27502965-27503999	19.7373	10.1705	28.9769	66.8906	33.2375	99.5063	-3.38905	1.76088	4.52186	5e-05	0.00122873	yes	116.766	11.6748	0.0999846	-2.30274	9.53518	0	0	yes
XLOC_009949	XLOC_009949	AGAP009471	3R:34017809-34019878	5.47768	3.0538	7.88482	8.83597	5.13139	12.5281	-1.61309	0.689823	1.63933	0.00345	0.0333543	yes	8.33976	3.46125	0.41503	-0.879405	3.09326	0.00197968	0.0278827	yes
XLOC_006856	XLOC_006856	AGAP010398	3L:2705824-2709589	10.8536	5.84193	15.8277	75.9831	24.9137	126.634	-7.00073	2.8075	4.59875	5e-05	0.00122873	yes	144.094	11.3931	0.0790671	-2.53746	10.8807	0	0	yes
XLOC_006930	XLOC_006930	AGAP010546	3L:6061420-6062808	20.1667	10.7167	29.3118	34.7031	18.7419	49.7909	-1.72081	0.78309	2.22985	0.00065	0.00967431	yes	21.1825	6.39078	0.301701	-1.19832	4.3759	1.20931e-05	0.000363253	yes
XLOC_007103	XLOC_007103	AGAP010858	3L:12102864-12107151	8.50236	4.33305	12.3103	29.3517	11.977	46.397	-3.45218	1.78751	3.65378	5e-05	0.00122873	yes	42.3562	6.31206	0.149023	-1.90365	7.02697	2.11053e-12	2.52388e-10	yes
XLOC_007255	XLOC_007255	AGAP011228	3L:19739576-19740345	63.7898	32.2542	89.8137	35.5759	16.9667	50.4659	1.79306	-0.842425	-2.40448	0.00015	0.00314162	yes	30.9978	13.1834	0.425301	-0.854961	3.50466	0.000457184	0.00848502	yes
XLOC_012089	XLOC_012089	AGAP012614	UNKN:20406808-20408961	4.2367	2.05845	6.40196	12.5446	6.0998	18.866	-2.96094	1.56605	3.35413	5e-05	0.00122873	yes	17.0837	0.946986	0.0554321	-2.8926	6.81937	9.1438e-12	9.90656e-10	yes
XLOC_005162	XLOC_005162	AGAP013005	2R:5723786-5725030	144.539	76.1027	213.13	417.23	143.31	689.023	-2.88663	1.52939	2.65143	0.0001	0.00222419	yes	812.072	82.6631	0.101793	-2.28482	10.0623	0	0	yes
XLOC_004582	XLOC_004582	AGAP013252	2R:47012393-47014486	4.77418	2.58181	6.94575	11.9967	6.27173	17.7071	-2.51283	1.32931	2.77927	5e-05	0.00122873	yes	4.67482	1.55802	0.333279	-1.09877	3.21618	0.00129911	0.0199606	yes
XLOC_002700	XLOC_002700	APL1B	2L:41266618-41268364	1.50402	0.681998	2.31344	3.46863	1.71168	5.21528	-2.30624	1.20554	2.29281	5e-05	0.00122873	yes	2.98065	0.730589	0.245111	-1.40604	2.96936	0.00298425	0.0379422	yes
XLOC_007606	XLOC_007606	CASPS3	3L:35509680-35510690	18.5297	9.17785	27.7481	10.4338	5.316	15.4474	1.77593	-0.828579	-2.13323	0.001	0.0133522	yes	13.7495	28.5497	2.07642	0.730647	-2.96209	0.00305556	0.0386549	yes
XLOC_009811	XLOC_009811	CLIPB11	3R:28830470-28832415	6.80005	3.8536	9.72377	16.5886	9.73758	23.4393	-2.43948	1.28658	3.17326	5e-05	0.00122873	yes	13.405	3.05433	0.22785	-1.47907	5.21528	1.83539e-07	9.15959e-06	yes
XLOC_010145	XLOC_010145	CLIPB15	3R:44101480-44102868	26.5095	14.4775	38.3897	67.6777	32.798	102.115	-2.55296	1.35217	3.09086	5e-05	0.00122873	yes	105.367	10.3746	0.0984616	-2.31809	9.70292	0	0	yes
XLOC_003312	XLOC_003312	CLIPB17	2R:7278771-7280475	11.8131	5.32276	18.312	31.9273	14.867	48.9496	-2.7027	1.4344	2.50136	5e-05	0.00122873	yes	22.9575	3.62108	0.15773	-1.84687	6.81862	9.19198e-12	9.87437e-10	yes
XLOC_006095	XLOC_006095	CLIPB3	2R:34469319-34470735	7.34807	3.87722	10.8063	17.3345	9.17481	25.4323	-2.35905	1.23821	3.0119	5e-05	0.00122873	yes	32.4836	4.69076	0.144404	-1.93514	7.08561	1.38445e-12	1.70381e-10	yes
XLOC_006097	XLOC_006097	CLIPB36	2R:34478861-34482380	13.5286	5.80815	21.2408	28.9176	9.2313	48.6025	-2.13752	1.09594	1.63775	0.00485	0.0430076	yes	33.2729	5.8277	0.175149	-1.74212	7.04448	1.8614e-12	2.26876e-10	yes
XLOC_006922	XLOC_006922	CLIPE4	3L:5676672-5680124	31.9517	18.3	45.451	58.5493	31.1084	85.9611	-1.83243	0.87376	1.94867	0.0005	0.00802975	yes	63.196	20.6176	0.326248	-1.1201	5.13474	2.82528e-07	1.33632e-05	yes
XLOC_010748	XLOC_010748	CPLCG3	3R:10871403-10872220	189.712	75.8895	302.134	1642.27	632.52	2625.23	-8.65665	3.11381	6.41851	5e-05	0.00122873	yes	154.692	35.7855	0.231334	-1.46389	6.15096	7.70164e-10	5.88108e-08	yes
XLOC_002228	XLOC_002228	CPLCX3	2L:27173061-27174209	28.7795	13.8539	43.4419	209.954	99.0308	319.927	-7.29526	2.86696	6.76823	5e-05	0.00122873	yes	58.1132	12.964	0.223082	-1.50022	6.03002	1.63939e-09	1.2082e-07	yes
XLOC_012832	XLOC_012832	CPR130	X:752556-754633	137.212	68.5301	205.516	495.268	248.105	739.97	-3.60951	1.8518	3.64723	5e-05	0.00122873	yes	389.648	67.3004	0.172721	-1.75608	7.91292	2.44249e-15	4.423e-13	yes
XLOC_001009	XLOC_001009	CPR59	2L:39074232-39077008	51.0299	26.1678	75.3581	287.736	136.606	438.431	-5.63858	2.49533	5.32616	5e-05	0.00122873	yes	217.296	37.104	0.170753	-1.76754	8.06727	6.66134e-16	1.38425e-13	yes
XLOC_002304	XLOC_002304	CPR70	2L:29534321-29535616	14.3608	7.20923	21.0882	94.6598	44.5305	144.65	-6.59154	2.72062	6.69631	5e-05	0.00122873	yes	12.4839	3.98535	0.319239	-1.14182	3.32965	0.000869543	0.0145031	yes
XLOC_000832	XLOC_000832	CTLGA2	2L:31772157-31780978	6.24548	3.04063	9.44065	27.9035	14.6391	40.9504	-4.46779	2.15956	5.22816	5e-05	0.00122873	yes	7.41922	1.93532	0.260852	-1.3438	3.41481	0.000638258	0.0113791	yes
XLOC_011087	XLOC_011087	HPX2	3R:24362996-24365015	38.4266	21.8021	54.9518	89.0824	49.9451	128.111	-2.31825	1.21304	2.72274	5e-05	0.00122873	yes	42.0099	18.0696	0.430127	-0.843675	3.92116	8.81252e-05	0.00199478	yes
XLOC_001061	XLOC_001061	SRPN1	2L:39889420-39894237	14.136	7.98789	20.2888	35.2922	20.3197	50.2434	-2.49662	1.31998	3.11379	5e-05	0.00122873	yes	66.8079	13.0867	0.195886	-1.63023	7.4154	1.21236e-13	1.72673e-11	yes
XLOC_003189	XLOC_003189	SRPN17	2R:4014252-4016549	22.3313	12.3541	32.227	73.0835	33.3156	112.794	-3.27269	1.71048	3.48292	5e-05	0.00122873	yes	171.947	21.4403	0.124691	-2.08191	9.37381	0	0	yes
