# Supplementary material for: RNA-seq analyses of changes in the Anopheles gambiae transcriptome associated with resistance to pyrethroids in Kenya: identification of candidate-resistance genes and candidate-resistance SNPs
Source: Parasit Vectors. 2015 Sep 17;8:474. doi: 10.1186/s13071-015-1083-z (PMC4574070; doi:10.1186/s13071-015-1083-z)
Supplement: Additional file 6: — Candidate-resistance genes. List of candidate resistance genes detected in An. gambiae mosquitoes from West and East Africa. (XLSX 18 kb) [file 13071_2015_1083_MOESM6_ESM.xlsx]

## Sheet: Sheet1
Additional File 6. List of candidate resistance genes detected in mosquotoes from West and East Africa.
test_id	gene_id	gene	GO term name	locus	Band	sample_1	sample_2	status	Resistant_FPKM	Resistant_conf_lo	Resistant_conf_hi	Kisumu_FPKM	Kisumu_conf_lo	Kisumu_conf_hi	log2(fold_change)	test_stat	p_value	q_value	significant
XLOC_012829	XLOC_012829	AGAP000041	protein binding	X:512137-517675	4C	Resistant	Kisumu	OK	5.77021	3.24967	8.28738	29.8441	17.9513	41.7065	2.37075	5.74377	5e-05	0.00122873	yes
XLOC_013076	XLOC_013076	AGAP000535	transferase activity, transferring acyl groups other than amino-acyl groups	X:9590750-9594805	2B	Resistant	Kisumu	OK	23.364	13.116	33.4755	55.463	27.0856	78.6699	1.24724	3.2153	0.00165	0.0192973	yes
XLOC_005255	XLOC_005255	AGAP001672	microtubule motor activity	2R:7770070-7787763	8D	Resistant	Kisumu	OK	0.218173	0.0945445	0.342316	1.34842	0.699303	2.00989	2.62772	4.86627	5e-05	0.00122873	yes
XLOC_005572	XLOC_005572	AGAP002294	tRNA aminoacylation for protein translation	2R:18683698-18685240	11B	Resistant	Kisumu	OK	0.19379	0.0288784	0.346541	1.6938	0.794155	2.59905	3.1277	4.15758	0.00335	0.0326494	yes
XLOC_004694	XLOC_004694	AGAP004177**	RNA methylation	2R:51237873-51238820	18B (rtp1)	Resistant	Kisumu	OK	9.63624	4.82088	14.4069	3.79418	1.67198	5.85194	-1.34468	-3.09447	0.00475	0.0423099	yes
XLOC_004900	XLOC_004900	AGAP004572**	lipid metabolic process	2R:57680608-57695450	19C (rtp1)	Resistant	Kisumu	OK	7.68406	4.58492	10.784	21.7936	12.6643	30.9172	1.50397	3.47661	5e-05	0.00122873	yes
XLOC_000100	XLOC_000100	AGAP004883		2L:4934984-4944994	20D	Resistant	Kisumu	OK	460.849	208.913	712.834	169.373	72.009	268.093	-1.44409	-2.4537	0.00475	0.0423099	yes
XLOC_001829	XLOC_001829	AGAP005387		2L:14847108-14848144	22A	Resistant	Kisumu	OK	3.61418	1.57086	5.60046	14.7858	6.42004	20.0342	2.03248	5.18489	5e-05	0.00122873	yes
XLOC_000883	XLOC_000883	AGAP006543		2L:34087429-34093806	25B	Resistant	Kisumu	OK	28.0074	16.7657	39.2571	62.9657	36.348	89.3899	1.16876	2.73439	0.0031	0.030791	yes
XLOC_002946	XLOC_002946	AGAP007530**	proteolysis	2L:47233018-47240278	28B	Resistant	Kisumu	OK	8.92951	5.3259	12.5295	23.3347	13.6903	32.9682	1.38582	3.27838	0.00055	0.00861939	yes
XLOC_010964	XLOC_010964	AGAP008840**	protein binding	3R:19297092-19299665	32A	Resistant	Kisumu	OK	7.68322	4.44422	10.9065	23.5643	13.3878	33.3923	1.61682	4.16134	5e-05	0.00122873	yes
XLOC_011468	XLOC_011468	AGAP009799	transmembrane transport	3R:43583845-43641381	35C	Resistant	Kisumu	OK	3.55053	2.15045	4.95189	9.10866	5.32127	12.8479	1.3592	3.3763	0.00045	0.00738854	yes
XLOC_007869	XLOC_007869	AGAP010336	cellular protein modification process	3L:1661446-1663508	38A	Resistant	Kisumu	OK	7.87839	4.1488	11.5821	17.6942	8.83349	25.9991	1.1673	3.29087	0.00235	0.0250367	yes
XLOC_008180	XLOC_008180	AGAP010934	protein binding	3L:13357640-13363400	40B	Resistant	Kisumu	OK	2.6621	1.58485	3.73793	7.93617	4.83186	11.0437	1.57588	3.73569	5e-05	0.00122873	yes
XLOC_007367	XLOC_007367	AGAP011442	proteolysis	3L:24745729-24749233	43A	Resistant	Kisumu	OK	35.2457	19.0548	51.2388	155.73	84.4449	227.045	2.14353	4.87209	5e-05	0.00122873	yes
XLOC_012153	XLOC_012153	AGAP012729		UNKN:25732335-25733191		Resistant	Kisumu	OK	63.2705	35.423	91.142	170.795	90.5266	250.333	-2.67326	-5.00811	5e-05	0.00122873	yes
XLOC_012159	XLOC_012159	AGAP012745	proteolysis	UNKN:26432460-26434728		Resistant	Kisumu	OK	0.42262	0.0677785	0.745563	0	0	0	1.43266	3.40502	0.00065	0.00967431	yes
XLOC_011926	XLOC_011926	AGAP012841		UNKN:33344394-33345051		Resistant	Kisumu	OK	95.373	51.6433	139.045	44.798	24.1189	65.2654	#NAME?	#NAME?	0.00245	0.0257766	yes
XLOC_005456	XLOC_005456	AGAP013036**		2R:14545714-14546833	10B	Resistant	Kisumu	OK	30.1903	17.3355	43.0902	72.5746	40.3061	104.592	-1.09015	-3.00939	0.00275	0.0281602	yes
XLOC_004445	XLOC_004445	AGAP013255	proteolysis	2R:42088784-42093294	16A	Resistant	Kisumu	OK	5.43115	2.49916	8.33053	18.6155	9.13834	27.617	1.26538	2.92324	0.0023	0.0246755	yes
XLOC_003223	XLOC_003223	AGAP013329	N-acetyltransferase activity	2R:5231137-5232069	8B	Resistant	Kisumu	OK	13.6265	7.17403	19.9501	2.13625	0.828872	3.42982	1.77717	4.6125	0.00015	0.00314162	yes
* DE also between field-caught resistant and susceptible mosquitoes (Western Kenya)
**DE also between field-caught resistant and susceptible mosquitoes (Western Kenya) and similar expression profile in deltemethrin-resistant mosquitoes from West Africa [57].

## Sheet: Sheet2
test_id	gene_id	gene	GO term name	locus	Band	sample_1	sample_2	status	Resistant_FPKM	Resistant_conf_lo	Resistant_conf_hi	Susceptible_FPKM	Susceptible_conf_lo	Susceptible_conf_hi	R/K	log2(fold_change)	test_stat	p_value	q_value	significant
XLOC_004694	XLOC_004694	AGAP004177	RNA methylation	2R:51237873-51238820	18B (rtp1)	Resistant	Kisumu	OK	9.63624	4.82088	14.4069	5.59054	2.61944	8.55497	1.72367	-1.34468	-3.09447	0.00475	0.0423099	yes
XLOC_004900	XLOC_004900	AGAP004572	lipid metabolic process	2R:57680608-57695450	19C (rtp1)	Resistant	Kisumu	OK	7.68406	4.58492	10.784	12.7458	7.33592	18.1594	-2.83621	1.50397	3.47661	5e-05	0.00122873	yes
XLOC_002946	XLOC_002946	AGAP007530	proteolysis	2L:47233018-47240278	28B	Resistant	Kisumu	OK	8.92951	5.3259	12.5295	23.3443	12.575	34.1233	-2.61429	1.38582	3.27838	0.00055	0.00861939	yes
XLOC_010964	XLOC_010964	AGAP008840	protein binding	3R:19297092-19299665	32A	Resistant	Kisumu	OK	7.68322	4.44422	10.9065	21.2868	12.263	30.2604	-3.06698	1.61682	4.16134	5e-05	0.00122873	yes
XLOC_007869	XLOC_007869	AGAP010336	cellular protein modification process	3L:1661446-1663508	38A	Resistant	Kisumu	OK	7.87839	4.1488	11.5821	11.0407	5.80832	16.0593	-2.24592	1.1673	3.29087	0.00235	0.0250367	yes
