# Supplementary material for: RNA-seq analyses of changes in the Anopheles gambiae transcriptome associated with resistance to pyrethroids in Kenya: identification of candidate-resistance genes and candidate-resistance SNPs
Source: Parasit Vectors. 2015 Sep 17;8:474. doi: 10.1186/s13071-015-1083-z (PMC4574070; doi:10.1186/s13071-015-1083-z)
Supplement: Additional file 9: — SNP-genes. List of genes with SNPs identified only in resistant mosquitoes from RNA-seq data and Odd ratio analyses for the genes that were genotyped in single mosquitoe. (XLSX 49 kb) [file 13071_2015_1083_MOESM9_ESM.xlsx]

## Sheet: onlyR-SNP
ADDITIONAL FILE 9. SNP-genes. List of genes with SNPs identified only in resistant mosquitoes from RNA-seq data and Odd ratio analyses for the genes that were genotyped in single mosquitoes.
Gene ID	Reference	Base	SNP location	Ref Base	R Rb hits	R Ab	R Ab hits	R Ab change	S Rb hits	S Ab	S Ab hits	S Ab change
AGAP000140	X	2149577 - 2152578	2152178	A	26	G	28	NON_SYNONYMOUS_CODING
AGAP000293	X	5199638 - 5204600	5199867	A	0	G	13	NON_SYNONYMOUS_CODING
AGAP000323	X	5721025 - 5732178	5727931	T	7	C	12	NON_SYNONYMOUS_CODING
AGAP000559	X	9929565 - 9933805	9930221	A	52	T	28	NON_SYNONYMOUS_CODING
AGAP000588	X	10517879 - 10519519	10519211	C	7	A	12	NON_SYNONYMOUS_CODING
AGAP000702	X	12561091 - 12570020	12568037	G	48	A	18	NON_SYNONYMOUS_CODING
AGAP000718	X	13057051 - 13066994	13058954	G	46		41	NON_SYNONYMOUS_CODING
AGAP001002	X	19030768 - 19053027	19051439	T	348	A	195	NON_SYNONYMOUS_CODING
AGAP001117	2R	374651 - 384172	379503	A	0	T	24	NON_SYNONYMOUS_CODING
AGAP001141	2R	582184 - 587865	585748	G	77	C	55	NON_SYNONYMOUS_CODING
AGAP001158	2R	656192 - 657861	657781	T	8	A	26	NON_SYNONYMOUS_CODING
AGAP001169	2R	685937 - 688584	686724	C	20	G	14	NON_SYNONYMOUS_CODING
AGAP001177	2R	730546 - 734079	734011	C	15	A	7	START_GAINED: TTG, UTR_5_PRIME
AGAP001194	2R	1215908 - 1232126	1227488	G	189	T	61	NON_SYNONYMOUS_CODING
AGAP001345	2R	3362647 - 3364773	3364601	G	1	C	24	NON_SYNONYMOUS_CODING
AGAP001369	2R	3648151 - 3730354	3728144	T	32	G	17	NON_SYNONYMOUS_CODING
AGAP001458	2R	5281495 - 5282828	5282767	A	60	T	20	NON_SYNONYMOUS_CODING
AGAP001526	2R	5845641 - 5847526	5845972	A	658	T	220	NON_SYNONYMOUS_CODING
AGAP001537	2R	6040318 - 6043193	6042388	T	2	C	15	NON_SYNONYMOUS_CODING
AGAP001602	2R	6641935 - 6644418	6644212	T	3	G	10	NON_SYNONYMOUS_CODING
AGAP001673	2R	7824101 - 7828224	7827839	C	3	T	17	NON_SYNONYMOUS_CODING
AGAP001684	2R	8367926 - 8373549	8368780	A	21	T	10	NON_SYNONYMOUS_CODING
AGAP001743	2R	9205696 - 9237530	9237128	G	14	A	12	START_GAINED: TTG, UTR_5_PRIME
AGAP001753	2R	9444299 - 9446175	9445685	A	131	G	37	NON_SYNONYMOUS_CODING
AGAP001786	2R	10352196 - 10457721	10446821	C	23	G	20	NON_SYNONYMOUS_CODING
AGAP001960	2R	12866128 - 12869332	12869058	G	25	A	11	NON_SYNONYMOUS_CODING
AGAP001960	2R	12866128 - 12869332	12869067	G	27	A	22	NON_SYNONYMOUS_CODING
AGAP002074	2R	14821998 - 14823625	14822913	A	12	C	10	NON_SYNONYMOUS_CODING
AGAP002149	2R	16455157 - 16461790	16458223	A	14	C	13	NON_SYNONYMOUS_CODING
AGAP002252	2R	18201189 - 18208745	18204645	G	73	C	21	NON_SYNONYMOUS_CODING
AGAP002274	2R	18460387 - 18507336	18496852	G	72	A	33	NON_SYNONYMOUS_CODING
AGAP002304	2R	19047898 - 19049612	19047947	C	39	T	11	NON_SYNONYMOUS_CODING
AGAP002347	2R	20503869 - 20505783	20505017	C	197	T	105	NON_SYNONYMOUS_CODING
AGAP002406	2R	20974838 - 20975905	20974918	G	3	A	17	START_GAINED: ATG, UTR_5_PRIME
AGAP002434	2R	21353080 - 21375362	21370538	C	143	G	43	NON_SYNONYMOUS_CODING
AGAP002476	2R	21857345 - 21861615	21858584	A	30	T	11	NON_SYNONYMOUS_CODING
AGAP002495	2R	22010753 - 22012608	22012141	C	75	A	19	NON_SYNONYMOUS_CODING
AGAP002538	2R	22473440 - 22474834	22474182	C	114	G	36	NON_SYNONYMOUS_CODING
AGAP002552	2R	22718447 - 22723370	22722995	G	76	A	28	NON_SYNONYMOUS_CODING
AGAP002692	2R	25654994 - 25662404	25662354	A	35	G	29	NON_SYNONYMOUS_CODING
AGAP002737	2R	26367279 - 26395076	26378406	T	75	G	20	NON_SYNONYMOUS_CODING
AGAP002741	2R	26448416 - 26563250	26462055	C	43	T	19	NON_SYNONYMOUS_CODING
AGAP002767	2R	26839004 - 26848674	26848051	T	138	C	66	NON_SYNONYMOUS_CODING
AGAP002787	2R	27228823 - 27237292	27229856	C	76	G	31	NON_SYNONYMOUS_CODING
AGAP002787	2R	27228823 - 27237292	27230112	G	108	C	29	NON_SYNONYMOUS_CODING
AGAP002836	2R	28193323 - 28200824	28195459	C	14	A	9	NON_SYNONYMOUS_CODING
AGAP002836	2R	28193323 - 28200824	28199627	T	70	G	29	NON_SYNONYMOUS_CODING
AGAP002929	2R	29818621 - 29821853	29819680	G	18	A	21	NON_SYNONYMOUS_CODING
AGAP002957	2R	30116209 - 30119456	30119050	C	72	G	42	NON_SYNONYMOUS_CODING
AGAP003027	2R	31239097 - 31243757	31239261	C	4195	T	1428	START_GAINED: TTG, UTR_5_PRIME
AGAP003151	2R	33381051 - 33383831	33381585	G	118	A	33	NON_SYNONYMOUS_CODING
AGAP003289	2R	35082247 - 35085308	35082751	C	740	T	256	NON_SYNONYMOUS_CODING
AGAP003360	2R	36734479 - 36735626	36735459	G	297	A	160	START_GAINED: TTG, UTR_5_PRIME
AGAP003492	2R	38629621 - 38647187	38634290	A	7	C	8	SPLICE_SITE_ACCEPTOR
AGAP003519	2R	39084807 - 39102835	39097720	C	722	T	227	NON_SYNONYMOUS_CODING
AGAP003524	2R	39125743 - 39129201	39126087	T	13	A	19	NON_SYNONYMOUS_CODING
AGAP003531	2R	39207749 - 39210030	39207867	A	0	G	16	NON_SYNONYMOUS_CODING
AGAP003550	2R	39437187 - 39445813	39441047	G	29	A	13	NON_SYNONYMOUS_CODING
AGAP003550	2R	39437187 - 39445813	39442460	C	3	G	12	NON_SYNONYMOUS_CODING
AGAP003550	2R	39437187 - 39445813	39443144	C	16	T	10	NON_SYNONYMOUS_CODING
AGAP003552	2R	39449278 - 39450657	39449327	A	147	T	58	START_GAINED: CTG, UTR_5_PRIME
AGAP003643	2R	40907220 - 40922822	40913002	A	78	G	33	NON_SYNONYMOUS_CODING
AGAP003681	2R	41921109 - 41930817	41924368	G	33	T	11	NON_SYNONYMOUS_CODING
AGAP003691	2R	42045503 - 42049107	42047159	G	346	T	96	NON_SYNONYMOUS_CODING
AGAP003740	2R	42810458 - 42812816	42810492	C	78	T	25	NON_SYNONYMOUS_CODING
AGAP003757	2R	43089802 - 43091368	43090917	A	3014	T	752	NON_SYNONYMOUS_CODING
AGAP003889	2R	45606783 - 45613838	45613177	G	193	A	59	NON_SYNONYMOUS_CODING
AGAP003967	2R	47212045 - 47227325	47216910	C	6	T	2	NON_SYNONYMOUS_CODING
AGAP003970	2R	47232681 - 47236066	47233675	A	148	G	38	NON_SYNONYMOUS_CODING
AGAP004017	2R	47883293 - 47884594	47883783	T	71	C	36	NON_SYNONYMOUS_CODING
AGAP004143	2R	50706827 - 50716250	50710745	C	70	T	20	NON_SYNONYMOUS_CODING
AGAP004220	2R	52041008 - 52042217	52041481	G	19	A	21	NON_SYNONYMOUS_CODING
AGAP004229	2R	52459017 - 52465841	52460435	A	51	G	14	NON_SYNONYMOUS_CODING
AGAP004381	2R	55505756 - 55506458	55506000	A	15	G	7	NON_SYNONYMOUS_CODING
AGAP004442	2R	56112584 - 56119991	56118173	G	57	A	16	NON_SYNONYMOUS_CODING
AGAP004728	2L	2824043 - 2831367	2825237	T	6	C	18	NON_SYNONYMOUS_CODING
AGAP004958	2L	7190304 - 7194211	7191306	T	26	C	16	NON_SYNONYMOUS_CODING
AGAP005057	2L	8894163 - 8912235	8910396	C	751	A	227	NON_SYNONYMOUS_CODING
AGAP005198	2L	12189849 - 12191436	12191043	C	1200	T	331	NON_SYNONYMOUS_CODING
AGAP005242	2L	12721454 - 12727400	12726096	T	1	G	15	NON_SYNONYMOUS_CODING
AGAP005361	2L	14647712 - 14649059	14648086	A	10	G	19	NON_SYNONYMOUS_CODING
AGAP005374	2L	14718904 - 14724339	14720291	C	5	A	21	NON_SYNONYMOUS_CODING
AGAP005374	2L	14718904 - 14724339	14720321	C	5	A	17	NON_SYNONYMOUS_CODING
AGAP005466	2L	15949821 - 15952169	15951086	C	3	T	29	NON_SYNONYMOUS_CODING
AGAP005479	2L	16078708 - 16080239	16078718	A	20	G	15	NON_SYNONYMOUS_CODING
AGAP005510	2L	16489972 - 16537364	16491750	G	113	C	32	NON_SYNONYMOUS_CODING
AGAP005525	2L	16614051 - 16648658	16616045	C	3	T	21	NON_SYNONYMOUS_CODING
AGAP005658	2L	18349059 - 18350707	18349618	A	28	G	12	NON_SYNONYMOUS_CODING
AGAP005717	2L	19562478 - 19565503	19563162	T	458	C	144	NON_SYNONYMOUS_CODING
AGAP005739	2L	20046252 - 20060651	20057582	C	247	A	87	NON_SYNONYMOUS_CODING
AGAP005756	2L	20287341 - 20289292	20288061	A	0	C	13	NON_SYNONYMOUS_CODING
AGAP005783	2L	20572014 - 20578767	20572552	A	2	G	27	NON_SYNONYMOUS_CODING
AGAP005917	2L	23651967 - 23657711	23653269	T	5	C	18	NON_SYNONYMOUS_CODING
AGAP005923	2L	23688150 - 23689086	23688192	C	111	G	43	NON_SYNONYMOUS_CODING
AGAP005939	2L	23867138 - 23870758	23868339	A	2	T	20	NON_SYNONYMOUS_CODING
AGAP006166	2L	27471675 - 27474889	27472166	T	0	C	18	NON_SYNONYMOUS_CODING
AGAP006201	2L	28226038 - 28226846	28226360	A	26	G	20	NON_SYNONYMOUS_CODING
AGAP006272	2L	29019477 - 29020812	29020645	T	19	C	16	NON_SYNONYMOUS_CODING
AGAP006457	2L	32356510 - 32358156	32357523	T	3	C	18	NON_SYNONYMOUS_CODING
AGAP006472	2L	32615969 - 32626164	32622676	G	334	A	91	NON_SYNONYMOUS_CODING
AGAP006479	2L	32830309 - 32839946	32837287	A	15	G	6	NON_SYNONYMOUS_CODING
AGAP006479	2L	32830309 - 32839946	32837287	A	9	C	0	NON_SYNONYMOUS_CODING
AGAP006661	2L	36430483 - 36432498	36431720	G	21	A	13	NON_SYNONYMOUS_CODING
AGAP006696	2L	36781826 - 36783642	36782584	C	18	T	12	NON_SYNONYMOUS_CODING
AGAP006731	2L	37315119 - 37386224	37315984	T	9	C	31	NON_SYNONYMOUS_CODING
AGAP006731	2L	37315119 - 37386224	37343888	C	45	T	12	NON_SYNONYMOUS_CODING
AGAP006731	2L	37315119 - 37386224	37353300	A	3	T	14	NON_SYNONYMOUS_CODING
AGAP006731	2L	37315119 - 37386224	37354194	G	53	T	21	NON_SYNONYMOUS_CODING
AGAP006731	2L	37315119 - 37386224	37385197	G	40	A	21	NON_SYNONYMOUS_CODING
AGAP006732	2L	37327355 - 37369168	37367912	A	20	G	10	NON_SYNONYMOUS_CODING
AGAP006732	2L	37327355 - 37369168	37368227	C	20	T	21	NON_SYNONYMOUS_CODING
AGAP006732	2L	37327355 - 37369168	37368328	G	19	C	16	NON_SYNONYMOUS_CODING
AGAP006734	2L	37420411 - 37421343	37420606	C	29	G	11	NON_SYNONYMOUS_CODING
AGAP006734	2L	37420411 - 37421343	37421123	C	17	G	17	NON_SYNONYMOUS_CODING
AGAP006776	2L	38134186 - 38148003	38136993	C	119	T	34	NON_SYNONYMOUS_CODING
AGAP006776	2L	38134186 - 38148003	38140197	G	64	A	28	NON_SYNONYMOUS_CODING
AGAP006881	2L	39325101 - 39327080	39325862	T	0	G	13	NON_SYNONYMOUS_CODING
AGAP006930	2L	40104182 - 40105484	40104201	G	16	A	18	NON_SYNONYMOUS_CODING
AGAP006941	2L	40180268 - 40182471	40182141	G	80	A	39	NON_SYNONYMOUS_CODING
AGAP007014	2L	40974686 - 40976342	40975800	T	2	C	20	NON_SYNONYMOUS_CODING
AGAP007017	2L	40981696 - 40983421	40982565	A	0	G	17	NON_SYNONYMOUS_CODING
AGAP007126	2L	43066288 - 43069315	43068981	G	3	T	12	NON_SYNONYMOUS_CODING
AGAP007129	2L	43112100 - 43124434	43114183	G	31	A	13	NON_SYNONYMOUS_CODING
AGAP007326	2L	45402985 - 45424127	45423820	C	82	A	25	NON_SYNONYMOUS_CODING
AGAP007445	2L	46613811 - 46614944	46614658	C	30	T	8	NON_SYNONYMOUS_CODING
AGAP007482	2L	46849524 - 46852007	46849854	A	140	G	48	NON_SYNONYMOUS_CODING
AGAP007484	2L	46855835 - 46857358	46856174	A	0	G	32	NON_SYNONYMOUS_CODING
AGAP007502	2L	46969176 - 46972859	46971002	T	46	A	38	NON_SYNONYMOUS_CODING
AGAP007582	2L	47809364 - 47813287	47810898	A	7	G	11	NON_SYNONYMOUS_CODING
AGAP007595	2L	48096508 - 48098675	48096851	G	58	A	29	NON_SYNONYMOUS_CODING
AGAP007647	2L	48691414 - 48694795	48691966	C	2770	A	743	NON_SYNONYMOUS_CODING
AGAP007693	2L	49090665 - 49091952	49091658	C	34	A	15	NON_SYNONYMOUS_CODING
AGAP007875	3R	2417794 - 2419754	2419564	C	129	T	42	NON_SYNONYMOUS_CODING
AGAP007878	3R	2456409 - 2458757	2457603	G	30	C	18	NON_SYNONYMOUS_CODING
AGAP007887	3R	2509057 - 2512794	2511193	T	8	A	11	NON_SYNONYMOUS_CODING
AGAP007903	3R	2602945 - 2609195	2607634	A	1150	G	432	NON_SYNONYMOUS_CODING
AGAP007988	3R	3825061 - 3826807	3825485	C	22	T	38	NON_SYNONYMOUS_CODING
AGAP008056	3R	4886075 - 4887788	4886218	A	315	G	134	NON_SYNONYMOUS_CODING
AGAP008098	3R	5643873 - 5659901	5659492	A	77	T	17	NON_SYNONYMOUS_CODING
AGAP008113	3R	5834900 - 5839018	5835689	C	21	G	17	START_GAINED: CTG, UTR_5_PRIME
AGAP008191	3R	6539900 - 6543544	6541946	G	89	A	31	NON_SYNONYMOUS_CODING
AGAP008194	3R	6565512 - 6568785	6567161	A	41	G	17	NON_SYNONYMOUS_CODING
AGAP008198	3R	6662049 - 6681027	6662754	G	52	A	22	NON_SYNONYMOUS_CODING
AGAP008205	3R	6906804 - 6908373	6906884	T	3	A	11	NON_SYNONYMOUS_CODING
AGAP008272	3R	8124588 - 8125874	8125511	G	59	T	27	NON_SYNONYMOUS_CODING
AGAP008320	3R	9036066 - 9046160	9045924	G	149	T	43	NON_SYNONYMOUS_CODING
AGAP008539	3R	12302445 - 12303701	12302598	C	1	G	21	NON_SYNONYMOUS_CODING
AGAP008576	3R	13248396 - 13250747	13248625	T	13	C	7	NON_SYNONYMOUS_CODING
AGAP008836	3R	19285945 - 19287406	19286704	T	6	C	13	NON_SYNONYMOUS_CODING
AGAP008970	3R	22357784 - 22363687	22359789	G	12	C	16	NON_SYNONYMOUS_CODING
AGAP008984	3R	22681520 - 22686380	22685116	A	40	T	14	NON_SYNONYMOUS_CODING
AGAP009041	3R	24534164 - 24541608	24539721	G	17	T	17	NON_SYNONYMOUS_CODING
AGAP009124	3R	26264388 - 26277606	26264434	A	56	G	15	NON_SYNONYMOUS_CODING
AGAP009131	3R	26443450 - 26444862	26444408	G	55	A	26	NON_SYNONYMOUS_CODING
AGAP009268	3R	30300622 - 30308216	30301921	C	22	T	9	NON_SYNONYMOUS_CODING
AGAP009286	3R	30818617 - 30820836	30820510	G	9	C	17	NON_SYNONYMOUS_CODING
AGAP009485	3R	34691867 - 34692805	34691931	G	176	C	57	NON_SYNONYMOUS_CODING
AGAP009551	3R	36043423 - 36044385	36043997	G	103	C	57	NON_SYNONYMOUS_CODING
AGAP009632	3R	37344766 - 37348430	37346952	G	92	A	40	NON_SYNONYMOUS_CODING
AGAP009842	3R	44093269 - 44094393	44094182	T	756	C	298	NON_SYNONYMOUS_CODING
AGAP009916	3R	45250604 - 45279514	45255206	A	26	G	23	NON_SYNONYMOUS_CODING
AGAP010179	3R	49948461 - 49951694	49949397	C	98	A	37	NON_SYNONYMOUS_CODING
AGAP010300	3R	52838426 - 52839181	52838746	C	5	T	22	NON_SYNONYMOUS_CODING
AGAP010313	3L	293919 - 305802	303678	T	151	C	53	NON_SYNONYMOUS_CODING
AGAP010340	3L	1729138 - 1738615	1730198	T	16	C	10	NON_SYNONYMOUS_CODING
AGAP010547	3L	6063845 - 6065487	6065306	C	1489	T	383	NON_SYNONYMOUS_CODING
AGAP010567	3L	6433256 - 6436260	6434772	C	73	T	21	NON_SYNONYMOUS_CODING
AGAP010864	3L	12149597 - 12150345	12149966	A	172	G	40	NON_SYNONYMOUS_CODING
AGAP010928	3L	13284211 - 13287713	13287584	G	40	C	41	NON_SYNONYMOUS_CODING
AGAP010934	3L	13357641 - 13363400	13358929	C	107	G	29	NON_SYNONYMOUS_CODING
AGAP011031	3L	14730422 - 14733225	14732617	A	67	C	20	NON_SYNONYMOUS_CODING
AGAP011191	3L	18884351 - 18884892	18884612	A	0	T	10	NON_SYNONYMOUS_CODING
AGAP011220	3L	19483804 - 19485190	19483823	C	2	G	50	START_GAINED: TTG, UTR_5_PRIME
AGAP011366	3L	22022788 - 22024835	22023122	A	12	G	7	NON_SYNONYMOUS_CODING
AGAP011379	3L	22758040 - 22984393	22758601	G	28	A	33	NON_SYNONYMOUS_CODING
AGAP011575	3L	28013706 - 28023705	28017410	A	30	T	15	NON_SYNONYMOUS_CODING
AGAP011685	3L	31378369 - 31380363	31378390	G	183	A	47	NON_SYNONYMOUS_CODING
AGAP011697	3L	31524909 - 31530671	31528441	G	24	A	11	NON_SYNONYMOUS_CODING
AGAP011782	3L	33252286 - 33254243	33252491	A	48	C	16	NON_SYNONYMOUS_CODING
AGAP011795	3L	33302656 - 33304248	33302657	T	91	C	56	NON_SYNONYMOUS_CODING
AGAP011875	3L	34589474 - 34598008	34595106	T	155	G	57	NON_SYNONYMOUS_CODING
AGAP012073	3L	37403094 - 37404024	37403746	G	30	A	16	NON_SYNONYMOUS_CODING
AGAP012360	3L	41093649 - 41115861	41115263	T	181	C	55	NON_SYNONYMOUS_CODING
AGAP012386	3L	41415523 - 41432021	41415528	T	348	C	143	NON_SYNONYMOUS_CODING
AGAP012536	UNKN	12319449 - 12320272	12320204	G	14	C	10	START_GAINED: TTG, UTR_5_PRIME
AGAP012667	UNKN	22878821 - 22880485	22880434	G	19	C	11	NON_SYNONYMOUS_CODING
AGAP012783	UNKN	28937690 - 28939051	28938898	C	0	T	10	NON_SYNONYMOUS_CODING
AGAP012783	UNKN	28937690 - 28939051	28938918	A	0	G	12	NON_SYNONYMOUS_CODING
AGAP012951	2R	39202960 - 39205176	39203443	G	0	C	27	NON_SYNONYMOUS_CODING
AGAP012951	2R	39202960 - 39205176	39203581	C	3	T	14	NON_SYNONYMOUS_CODING
AGAP012951	2R	39202960 - 39205176	39204254	T	0	C	31	NON_SYNONYMOUS_CODING
AGAP013003	X	2969470 - 2970736	2970459	G	26	C	12	NON_SYNONYMOUS_CODING
AGAP013088	2R	54495558 - 54499456	54496647	G	17	T	10	NON_SYNONYMOUS_CODING
AGAP013089	2R	27893361 - 27895794	27893760	C	6	T	11	NON_SYNONYMOUS_CODING
AGAP013156	2R	23833514 - 23834366	23833777	A	0	G	13	NON_SYNONYMOUS_CODING
AGAP013200	2R	25394913 - 25397951	25396942	T	2	C	10	NON_SYNONYMOUS_CODING
AGAP013458	2R	10233605 - 10254474	10249444	C	63	T	17	NON_SYNONYMOUS_CODING
AGAP013529	2R	28315511 - 28316158	28315849	C	8	G	7	NON_SYNONYMOUS_CODING
AGAP013605	2R	37888037 - 37888153	37888111	C	11	T	8	NON_SYNONYMOUS_CODING
AGAP027988	3R	7545765 - 7548082	7547021	A	65	G	30	NON_SYNONYMOUS_CODING
AGAP027998	3L	28374393 - 28382241	28375260	T	0	C	12	NON_SYNONYMOUS_CODING
AGAP027998	3L	28374393 - 28382241	28378294	T	0	C	25	NON_SYNONYMOUS_CODING
AGAP028005	3L	36680868 - 36682771	36682108	A	17	T	25	NON_SYNONYMOUS_CODING
AGAP028104	3L	4565180 - 4567170	4567044	G	1	A	10	NON_SYNONYMOUS_CODING
AGAP028111	3R	24337859 - 24339549	24339249	T	52	A	54	NON_SYNONYMOUS_CODING
AGAP028168	3R	13752175 - 13753170	13752213	A	10	T	13	NON_SYNONYMOUS_CODING
AGAP028182	3L	2762173 - 2765139	2764352	G	6	T	12	NON_SYNONYMOUS_CODING
AGAP028220	3R	17953795 - 17955961	17954443	A	0	G	27	NON_SYNONYMOUS_CODING

## Sheet: 102 genes 
Gene ID	Reference	Base	SNP location	Ref Base	R Rb hits	R Ab	R Ab hits	R Ab change	S Rb hits	S Ab	S Ab hits	S Ab change	GO term name	Band
AGAP000152	X	2455825 - 2456455	2456436	G	6	C	18	START_GAINED: ATG, UTR_5_PRIME	15	C	0	START_GAINED: ATG, UTR_5_PRIME		4A
AGAP000184	X	3012698 - 3021784	3015446	T	3	A	2	NON_SYNONYMOUS_CODING	6	A	0	NON_SYNONYMOUS_CODING	malate dehydrogenase (decarboxylating) (NAD+) activity	4A
AGAP000230	X	4332624 - 4333934	4332984	G	16	A	5	NON_SYNONYMOUS_CODING	5	A	0	NON_SYNONYMOUS_CODING	olfactory receptor activity	3D
AGAP000251	X	4601136 - 4604672	4601383	T	5	A	3	NON_SYNONYMOUS_CODING	3	A	0	NON_SYNONYMOUS_CODING		3D
AGAP000598	X	10676545 - 10677731	10677616	C	139	G	1	NON_SYNONYMOUS_CODING	72	G	0	NON_SYNONYMOUS_CODING	iron-sulfur cluster binding	1D
AGAP000728	X	13239846 - 13249547	13246375	C	7	T	4	NON_SYNONYMOUS_CODING	9	T	0	NON_SYNONYMOUS_CODING	protein binding	1A
AGAP000776	X	13917965 - 13927924	13921619	A	22	T	5	NON_SYNONYMOUS_CODING	4	T	0	NON_SYNONYMOUS_CODING	myosin complex	1B
AGAP001051	X	20951119 - 20953313	20952179	T	4	G	4	NON_SYNONYMOUS_CODING	2	G	0	NON_SYNONYMOUS_CODING		6
AGAP001279	2R	2217740 - 2222956	2222547	G	7	A	4	START_GAINED: TTG, UTR_5_PRIME	4	A	0	START_GAINED: TTG, UTR_5_PRIME	hydrolase activity	7B
AGAP001330	2R	3124554 - 3195326	3183744	C	5	G	3	NON_SYNONYMOUS_CODING	7	G	0	NON_SYNONYMOUS_CODING	serine-type endopeptidase activity	7C
AGAP001453	2R	5263199 - 5266126	5264935	T	4	A	8	NON_SYNONYMOUS_CODING	2	A	0	NON_SYNONYMOUS_CODING		8B
AGAP001474	2R	5371423 - 5372853	5372209	C	10	A	4	NON_SYNONYMOUS_CODING	1	A	0	NON_SYNONYMOUS_CODING		8B
AGAP001661	2R	7607831 - 7609198	7608183	T	5	G	1	NON_SYNONYMOUS_CODING	2	G	0	NON_SYNONYMOUS_CODING		8D
AGAP001666	2R	7645435 - 7646297	7645978	G	0	T	4	NON_SYNONYMOUS_CODING	4	T	0	NON_SYNONYMOUS_CODING	structural constituent of cuticle	8D
AGAP001726	2R	8941088 - 8955816	8941492	T	1	G	4	NON_SYNONYMOUS_CODING	1	G	0	NON_SYNONYMOUS_CODING	signal transduction	8E
AGAP001806	2R	10771840 - 10785393	10772228	T	8	C	6	START_GAINED: CTG, UTR_5_PRIME	1	C	0	START_GAINED: CTG, UTR_5_PRIME		9B
AGAP001943	2R	12684515 - 12690361	12688116	T	6	C	2	NON_SYNONYMOUS_CODING	6	C	0	NON_SYNONYMOUS_CODING		9C
AGAP002008	2R	13835946 - 13837677	13836397	G	30	C	11	NON_SYNONYMOUS_CODING	13	C	0	NON_SYNONYMOUS_CODING	transferase activity, transferring phosphorus-containing groups	10B
AGAP002217	2R	17689931 - 17693750	17690001	C	16	T	4	START_GAINED: CTG, UTR_5_PRIME	25	T	0	START_GAINED: CTG, UTR_5_PRIME	oxidoreductase activity	11A
AGAP002219	2R	17699429 - 17702648	17702546	G	7	A	13	START_GAINED: TTG, UTR_5_PRIME	26	A	0	START_GAINED: TTG, UTR_5_PRIME	signal transduction	11A
AGAP002411	2R	20980896 - 21020204	20983074	C	4	G	1	NON_SYNONYMOUS_CODING	3	G	0	NON_SYNONYMOUS_CODING	signal transduction	12B	USE FORWAR PRIMERS FOR SEQUENCING
AGAP002508	2R	22123544 - 22127039	22124242	C	25	T	7	NON_SYNONYMOUS_CODING	20	T	0	NON_SYNONYMOUS_CODING	proteolysis	12B	USE FORWAR PRIMERS FOR SEQUENCING
AGAP002525	2R	22360892 - 22363476	22363008	G	1	T	36	NON_SYNONYMOUS_CODING	1	T	0	NON_SYNONYMOUS_CODING	protein binding	12C
AGAP002616	2R	24231454 - 24233965	24233109	G	17	C	5	NON_SYNONYMOUS_CODING	7	C	0	NON_SYNONYMOUS_CODING	oxidation-reduction process	12D
AGAP002737	2R	26367279 - 26395076	26375601	A	0	T	9	NON_SYNONYMOUS_CODING	4	T	0	NON_SYNONYMOUS_CODING	protein binding	12E
AGAP002822	2R	27979156 - 27983084	27981458	C	4	A	13	NON_SYNONYMOUS_CODING	4	A	0	NON_SYNONYMOUS_CODING		13B
AGAP002895	2R	28983411 - 28985742	28984669	G	31	T	19	NON_SYNONYMOUS_CODING	43	T	0	NON_SYNONYMOUS_CODING	mRNA (2'-O-methyladenosine-N6-)-methyltransferase activity	13C
AGAP002949	2R	30025756 - 30031994	30030519	T	24	A	3	NON_SYNONYMOUS_CODING	4	A	0	NON_SYNONYMOUS_CODING	protein binding	13D
AGAP003013	2R	31158130 - 31166515	31164879	G	29	A	6	NON_SYNONYMOUS_CODING	48	A	0	NON_SYNONYMOUS_CODING	histone lysine methylation	13E
AGAP003059	2R	31689300 - 31794464	31689373	G	0	T	2	NON_SYNONYMOUS_CODING	1	T	0	NON_SYNONYMOUS_CODING		14A
AGAP003117	2R	32854808 - 32859345	32855675	C	34	A	16	NON_SYNONYMOUS_CODING	29	A	0	NON_SYNONYMOUS_CODING		14B
AGAP003160	2R	33421972 - 33429971	33426181	T	4	G	2	NON_SYNONYMOUS_CODING	3	G	0	NON_SYNONYMOUS_CODING	protein kinase activity	14B
AGAP003168	2R	33509045 - 33512085	33510453	T	19	C	4	NON_SYNONYMOUS_CODING	8	C	0	NON_SYNONYMOUS_CODING	oxidoreductase activity, acting on the CH-OH group of donors, NAD or NADP as acceptor	14C
AGAP003243	2R	34394811 - 34397076	34395464	A	4	C	2	NON_SYNONYMOUS_CODING	8	C	0	NON_SYNONYMOUS_CODING	protein binding	14D
AGAP003296	2R	35200654 - 35209430	35208860	G	9	A	12	NON_SYNONYMOUS_CODING	7	A	0	NON_SYNONYMOUS_CODING	calcium ion binding	14E
AGAP003364	2R	36854069 - 36856132	36854489	G	4	T	9	NON_SYNONYMOUS_CODING	1	T	0	NON_SYNONYMOUS_CODING	nucleus	15A
AGAP003478	2R	38188720 - 38190432	38189958	A	16	C	2	NON_SYNONYMOUS_CODING	7	C	0	NON_SYNONYMOUS_CODING	phospholipid biosynthetic process	15C
AGAP003794	2R	43360964 - 43385406	43365680	C	140	G	38	NON_SYNONYMOUS_CODING	65	G	0	NON_SYNONYMOUS_CODING	nucleotide binding	16B		NOT PREVIOUSLY KNOWN
AGAP003845	2R	44341108 - 44344050	44342509	A	0	C	5	NON_SYNONYMOUS_CODING	3	C	0	NON_SYNONYMOUS_CODING	protein binding	16D
AGAP003963	2R	47070559 - 47073431	47072137	T	27	C	8	NON_SYNONYMOUS_CODING	9	C	0	NON_SYNONYMOUS_CODING		17B
AGAP004060	2R	49264150 - 49266607	49266425	T	7	A	2	START_GAINED: TTG, UTR_5_PRIME	5	A	0	START_GAINED: TTG, UTR_5_PRIME	nucleic acid binding	17C
AGAP004256	2R	53330421 - 53368510	53341594	C	3	T	1	START_GAINED: ATG, UTR_5_PRIME	6	T	0	START_GAINED: ATG, UTR_5_PRIME	Rab GTPase binding	18C	RTP1
AGAP004256	2R	53330421 - 53368510	53341594	C	3	T	1	START_GAINED: ATG, UTR_5_PRIME	6	T	0	START_GAINED: ATG, UTR_5_PRIME	DNA repair	18D	RTP1
AGAP004307	2R	54319768 - 54320886	54320424	C	4	G	5	NON_SYNONYMOUS_CODING	5	G	0	NON_SYNONYMOUS_CODING	cytoplasm	18D	RTP1
AGAP004314	2R	54386505 - 54387994	54387779	C	19	G	3	NON_SYNONYMOUS_CODING	11	G	0	NON_SYNONYMOUS_CODING	protein binding	21C
AGAP005042	2L	8751403 - 8758975	8753133	T	2	G	3	NON_SYNONYMOUS_CODING	2	G	0	NON_SYNONYMOUS_CODING	exonuclease activity	21C
AGAP005050	2L	8822786 - 8823934	8822812	G	29	T	18	START_GAINED: TTG, UTR_5_PRIME	13	T	0	START_GAINED: TTG, UTR_5_PRIME	nucleic acid binding	21C
AGAP005119	2L	10245507 - 10248507	10246639	G	70	T	32	NON_SYNONYMOUS_CODING	28	T	0	NON_SYNONYMOUS_CODING	phosphoprotein phosphatase activity	21D
AGAP005288	2L	13688408 - 13709424	13698351	T	4	A	6	NON_SYNONYMOUS_CODING	10	A	0	NON_SYNONYMOUS_CODING	protein binding	21F
AGAP005629	2L	18004772 - 18006954	18006577	A	1	C	6	NON_SYNONYMOUS_CODING	1	C	0	NON_SYNONYMOUS_CODING		22D
AGAP005856	2L	22624877 - 22628768	22628535	A	10	G	3	NON_SYNONYMOUS_CODING	5	G	0	NON_SYNONYMOUS_CODING	carbohydrate binding	23B
AGAP006219	2L	28504771 - 28507510	28504807	C	8	T	3	NON_SYNONYMOUS_CODING	9	T	0	NON_SYNONYMOUS_CODING	transmembrane receptor protein tyrosine kinase activity	24A
AGAP006403	2L	31264159 - 31292788	31264265	T	5	C	2	NON_SYNONYMOUS_CODING	9	C	0	NON_SYNONYMOUS_CODING	protein binding	24D
AGAP006417	2L	31683285 - 31693505	31683650	T	4	A	9	NON_SYNONYMOUS_CODING	9	A	0	NON_SYNONYMOUS_CODING		24D
AGAP006543	2L	34087430 - 34093806	34093159	A	4	G	2	NON_SYNONYMOUS_CODING	4	G	0	NON_SYNONYMOUS_CODING		25B	TESTED
AGAP006579	2L	34238562 - 34255318	34254715	G	2	A	5	NON_SYNONYMOUS_CODING	15	A	0	NON_SYNONYMOUS_CODING		25B
AGAP006603	2L	34671924 - 34672772	34672006	A	5	T	11	NON_SYNONYMOUS_CODING	7	T	0	NON_SYNONYMOUS_CODING		25B
AGAP006643	2L	35557440 - 35561384	35558336	G	6	A	1	NON_SYNONYMOUS_CODING	6	A	0	NON_SYNONYMOUS_CODING	protein binding	25C
AGAP006758	2L	37915979 - 37920542	37918023	C	0	A	4	NON_SYNONYMOUS_CODING	2	A	0	NON_SYNONYMOUS_CODING	nucleic acid binding	26A
AGAP006776	2L	38134186 - 38148003	38134619	C	44	G	8	NON_SYNONYMOUS_CODING	15	G	0	NON_SYNONYMOUS_CODING	zinc ion binding	26A	NOT FOUND YET
AGAP006943	2L	40190504 - 40192853	40190787	C	26	A	14	NON_SYNONYMOUS_CODING	14	A	0	NON_SYNONYMOUS_CODING	acetyl-CoA transporter activity	26C
AGAP007021	2L	41003811 - 41005107	41003955	A	10	T	3	START_GAINED: TTG, UTR_5_PRIME	5	T	0	START_GAINED: TTG, UTR_5_PRIME		26D
AGAP007413	2L	46355948 - 46360275	46358138	G	0	T	2	NON_SYNONYMOUS_CODING	4	T	0	NON_SYNONYMOUS_CODING		28A
AGAP007417	2L	46521888 - 46526012	46525687	A	0	T	14	NON_SYNONYMOUS_CODING	10	T	0	NON_SYNONYMOUS_CODING	protein binding	28A
AGAP007563	2L	47631652 - 47716615	47664946	T	42	C	12	NON_SYNONYMOUS_CODING	3	C	0	NON_SYNONYMOUS_CODING	protein binding	28B
AGAP007852	3R	2122084 - 2127067	2127052	G	35	C	38	START_GAINED: CTG, UTR_5_PRIME	34	C	0	START_GAINED: CTG, UTR_5_PRIME	metabolic process	29B	SNP IN UTR
AGAP007975	3R	3618017 - 3622285	3618842	G	25	T	48	NON_SYNONYMOUS_CODING	30	T	0	NON_SYNONYMOUS_CODING	metabolic process	29C	NOT FOUND YET	SEQUENCE QITH REVERSE
AGAP008001	3R	3991162 - 3993222	3993194	T	4	A	3	START_GAINED: TTG, UTR_5_PRIME	6	A	0	START_GAINED: TTG, UTR_5_PRIME		29C
AGAP008026	3R	4499175 - 4507999	4503331	T	21	A	6	NON_SYNONYMOUS_CODING	55	A	0	NON_SYNONYMOUS_CODING	Piccolo NuA4 histone acetyltransferase complex	29D
AGAP008095	3R	5632541 - 5636592	5636576	C	15	G	5	NON_SYNONYMOUS_CODING	11	G	0	NON_SYNONYMOUS_CODING	protein binding	29D
AGAP008096	3R	5636563 - 5638783	5636576	C	15	G	5	NON_SYNONYMOUS_CODING	11	G	0	NON_SYNONYMOUS_CODING	sphingomyelin catabolic process	29D
AGAP008638	3R	13808488 - 13809348	13809236	T	50	A	37	NON_SYNONYMOUS_CODING	15	A	0	NON_SYNONYMOUS_CODING	nucleus	31A
AGAP008858	3R	19631611 - 19636875	19635244	A	30	T	9	NON_SYNONYMOUS_CODING	20	T	0	NON_SYNONYMOUS_CODING	protein binding	32B	RTP3
AGAP008918	3R	20800081 - 20804403	20803342	G	2	C	2	NON_SYNONYMOUS_CODING	4	C	0	NON_SYNONYMOUS_CODING	ubiquitin-protein transferase activity	32B	RTP3
AGAP008965	3R	22252242 - 22257789	22257255	G	5	T	4	NON_SYNONYMOUS_CODING	1	T	0	NON_SYNONYMOUS_CODING	carbohydrate metabolic process	32D	RTP3
AGAP009112	3R	25782997 - 25916085	25850697	C	6	T	1	NON_SYNONYMOUS_CODING	7	T	0	NON_SYNONYMOUS_CODING	protein binding	33B	RTP3
AGAP009406	3R	32318422 - 32320433	32320026	G	4	T	4	NON_SYNONYMOUS_CODING	5	T	0	NON_SYNONYMOUS_CODING	nucleic acid binding	34A	RTP3
AGAP009417	3R	32559901 - 32561087	32561083	A	6	G	2	NON_SYNONYMOUS_CODING	3	G	0	NON_SYNONYMOUS_CODING	metabolic process	34A	RTP3
AGAP009431	3R	33472462 - 33473304	33473231	A	7	T	2	NON_SYNONYMOUS_CODING	7	T	0	NON_SYNONYMOUS_CODING	translation	34A	RTP3
AGAP009485	3R	34691867 - 34692805	34691996	T	18	C	5	NON_SYNONYMOUS_CODING	9	C	0	NON_SYNONYMOUS_CODING	tRNA-intron endonuclease activity	34B	RTP3
AGAP010087	3R	48688957 - 48695469	48692014	T	12	C	4	NON_SYNONYMOUS_CODING	11	C	0	NON_SYNONYMOUS_CODING	phospholipid binding	37A
AGAP010356	3L	2124999 - 2137326	2132435	G	18	T	4	START_GAINED: CTG, UTR_5_PRIME	22	T	0	START_GAINED: CTG, UTR_5_PRIME	protein binding	38A
AGAP010753	3L	9837172 - 9840253	9840006	G	6	C	2	NON_SYNONYMOUS_CODING	6	C	0	NON_SYNONYMOUS_CODING
AGAP010793	3L	10414643 - 10416511	10415371	C	1	T	1	NON_SYNONYMOUS_CODING	4	T	0	NON_SYNONYMOUS_CODING	binding	39C
AGAP011037	3L	15337201 - 15339192	15337572	T	15	G	3	NON_SYNONYMOUS_CODING	18	G	0	NON_SYNONYMOUS_CODING		41A
AGAP011327	3L	21112112 - 21113678	21112382	C	12	A	14	NON_SYNONYMOUS_CODING	8	A	0	NON_SYNONYMOUS_CODING	methyltransferase activity	42B
AGAP011331	3L	21136209 - 21145709	21143022	A	12	C	3	NON_SYNONYMOUS_CODING	8	C	0	NON_SYNONYMOUS_CODING		42B
AGAP011687	3L	31393266 - 31394732	31394680	G	12	A	3	START_GAINED: TTG, UTR_5_PRIME	7	A	0	START_GAINED: TTG, UTR_5_PRIME	translation	44A
AGAP011965	3L	35666541 - 35673114	35666633	A	32	G	18	NON_SYNONYMOUS_CODING	23	G	0	NON_SYNONYMOUS_CODING		45A
AGAP012000	3L	36049525 - 36050591	36050561	T				NON_SYNONYMOUS_CODING	2	G	0	NON_SYNONYMOUS_CODING		45A
AGAP012106	3L	37743476 - 37744670	37743722	A	7	C	2	NON_SYNONYMOUS_CODING	2	C	0	NON_SYNONYMOUS_CODING	ATP metabolic process	45C
AGAP012311	3L	40079675 - 40083650	40081996	A	36	G	2	NON_SYNONYMOUS_CODING	23	G	0	NON_SYNONYMOUS_CODING		46C
AGAP012379	3L	41348796 - 41350494	41349357	T	56	A	12	NON_SYNONYMOUS_CODING	43	A	0	NON_SYNONYMOUS_CODING	nitrogen compound metabolic process	46D
AGAP012898	UNKN	37233870 - 37234243	37234003	T	23	C	8	NON_SYNONYMOUS_CODING	5	C	0	NON_SYNONYMOUS_CODING	nucleotide-excision repair
AGAP012914	UNKN	38648117 - 38648531	38648287	T	6	A	2	NON_SYNONYMOUS_CODING	2	A	0	NON_SYNONYMOUS_CODING	prefoldin complex
AGAP013198	2R	11481170 - 11492986	11481390	A	3	T	7	NON_SYNONYMOUS_CODING	13	T	0	NON_SYNONYMOUS_CODING		9B
AGAP013401	2L	30505896 - 30507943	30506742	C	3	G	22	NON_SYNONYMOUS_CODING	2	G	0	NON_SYNONYMOUS_CODING	protein binding	24C
AGAP013458	2R	10233605 - 10254474	10233788	C	25	A	1	NON_SYNONYMOUS_CODING	14	A	0	NON_SYNONYMOUS_CODING		9B
AGAP013541	X	20029435 - 20030978	20030358	G	14	C	4	NON_SYNONYMOUS_CODING	2	C	0	NON_SYNONYMOUS_CODING		5D
AGAP013721	3R	2313388 - 2319152	2318964	C	1	T	4	NON_SYNONYMOUS_CODING	1	T	0	NON_SYNONYMOUS_CODING	proteolysis	29B	RTP2
AGAP028120	3R	8554642 - 8556026	8555606	T	4	C	4	NON_SYNONYMOUS_CODING	6	C	0	NON_SYNONYMOUS_CODING		30B
AGAP028205	3L	4903262 - 4907741	4904386	T	13	A	5	NON_SYNONYMOUS_CODING	11	A	0	NON_SYNONYMOUS_CODING	metal ion binding	38C

## Sheet: legend
Legend
Gene ID	VectorBase Gene ID
Reference	Chromosome
Base	mapping cohordinates
SNP location	location of the SNP
Ref Base	Reference allele, base shown by the sequence in VectorBase
S Rb hits	N. hits supporting the reference allele in libraries from susceptible mosquitoes
S Ab	alternative allele found in the libraries from susceptible mosquitoes
S Ab hits	N. hits supporting the susceptible allele
S Ab change	Type of change associated with the susceptible allele
R Rb hits	N. hits supporting the reference allele in libraries from resistant mosquitoes
R Ab	alternative allele found in the libraries from resistant mosquitoes
R Ab hits	N. hits supporting the resistant allele
R Ab change	Type of change associated with the resistant allele

## Sheet: ODD RATIO
Odd Ratio Calculation in SNPs genotyped across R and S single mosquitoes
			N. mosquitoes genotyped										Mutation frequency
Gene	SNP position (nucl. change)	Amino Acid Change	TOTAL R	MUTANT R	TOTAL S	MUTANT S		Odds Ratio	95% CI				Resistant	CI 95%			Susceptible
AGAP004707 (kdr)	2391280 (A/G)	K419R	186	0	196	12		0	NA	NA	NA: not applicable		0	0	0		0.0612245
	2422651 (A/C)	L1014S	152	75	310	143		1.1375	0.77126	1.67765			0.493421	0.413939	0.572903		0.46129
	2422651 (A/T)	L1014F	152	1	310	2		1.01987	0.0917478	11.3368			0.00657895	-0.0062733	0.0194312		0.00645161
AGAP009485	34691931 (G-C)	F128L	46	7	62	8		1.21154	0.405378	3.62088			0.152174	0.0483731	0.255975		0.129032
AGAP004220	52041481 (G-A)	S28STOP	68	20	68	16		1.35417	0.629784	2.91174			0.294118	0.185818	0.402418		0.235294
AGAP009551	36043997 (G-C)*	A101G	42	10	52	3		5.10417	1.30354	19.9859			0.238095	0.109283	0.366907		0.0576923
AGAP008198	6662754 (G-A)	A226T	28	10	16	4		1.66667	0.423324	6.56183			0.357143	0.17966	0.534625		0.25
AGAP004229	52460435 (A-G)	S420G	68	19	76	15		1.57687	0.726917	3.42064			0.279412	0.17276	0.386063		0.197368
AGAP003794	43365680 (C-G)	A54P	82	2	106	6		0.416667	0.0818732	2.12049			0.0243902	-0.00899813	0.0577786		0.0566038
	43365680 (C-A)	A54T	82	2	106	4		0.6375	0.113874	3.56892			0.0243902	-0.00899813	0.0577786		0.0377358
AGAP002805	22124242 (G-A)	R851Q	50	0	48	2		0	NA	NA			0	0	0		0.0416667
	22124242 (G-T)	R851L	50	0	48	2		0	NA	NA			0	0	0		0.0416667
AGAP002219	17702546 (G-A)	start gain	72	1	120	0		NA	NA	NA			0.0138889	-0.0131436	0.0409214		0
	17702546 (G-C)		72	1	120	2		0.830986	0.0740047	9.33099			0.0138889	-0.0131436	0.0409214		0.0166667
*described in VectorBase
